# Supplementary material for: Linking prokaryotic genome size variation to metabolic potential and environment
Source: ISME Commun. 2023 Mar 27;3:25. doi: 10.1038/s43705-023-00231-x (PMC10042847; doi:10.1038/s43705-023-00231-x)
Supplement: Supplementary file 6 — Table S1 [file 43705_2023_231_MOESM6_ESM.xlsx]

## Sheet: Sheet1
sample_run	average_genome_size_10mreads	depth_m	salinity_PSU	temperature_C	oxygen_mg_L	totalC_µmol/g	DOC	totalN_µmol/g	sample_material_processing_micrometer	environment	latitude	longitude	study_accession	database	sample_accession	reference
ERR5010651	5297909.74134402	13	5.64	11.5	10.77	0.634728846835724	Na	0.0291645786865896	No_filtration	sediments	58.3762588500977	16.9807758331299	PRJEB41834	ENA	SAMEA7740269	Broman et al., 2022
ERR5010696	5464513.12254242	13	5.83	11	10.09	0.595429244045562	Na	0.0162928411010034	No_filtration	sediments	58.3960876464844	16.8853530883789	PRJEB41834	ENA	SAMEA7740314	Broman et al., 2022
ERR5010695	5501979.83641403	16.5	5.65	11.6	10.46	0.618085464205858	Na	0.0269721133658071	No_filtration	sediments	58.3696899414062	16.960355758667	PRJEB41834	ENA	SAMEA7740313	Broman et al., 2022
ERR5010707	5230112.47578673	16.61	5.25	2.85	2.37	0.607053115339585	Na	0.0161053582011986	No_filtration	sediments	62.884283	18.255217	PRJEB41834	ENA	SAMEA7740325	Broman et al., 2022
ERR5010652	5596987.18825894	20	5.68	10.2	8.71	0.652818261958534	Na	0.0186022245662561	No_filtration	sediments	58.3620872497559	16.9433364868164	PRJEB41834	ENA	SAMEA7740270	Broman et al., 2022
ERR5010694	5669428.3189438	20	6.06	9	10.61	0.690636317492687	Na	0.0451335623943336	No_filtration	sediments	58.3220291137695	16.9715175628662	PRJEB41834	ENA	SAMEA7740312	Broman et al., 2022
ERR5010662	5627482.22195752	21.5	5.49	10	11.83	0.470060846934734	Na	0.0239259196812904	No_filtration	sediments	58.8408279418945	17.5518474578857	PRJEB41834	ENA	SAMEA7740280	This study
ERR5010632	5450921.66588762	21.5	5.66	7.2	11.73	0.470880209045419	Na	0.0579945251745795	No_filtration	sediments	58.8408279418945	17.5518474578857	PRJEB41834	ENA	SAMEA7740250	This study
ERR5010684	5564762.29362429	21.5	5.76	8.1	11.34	0.497471061763072	Na	0.0568141303558816	No_filtration	sediments	58.8408279418945	17.5518474578857	PRJEB41834	ENA	SAMEA7740302	Broman et al., 2022
ERR5010676	5675732.44951943	21.5	6.22	8.8	12.45	0.501350547507727	Na	0.0607019200253729	No_filtration	sediments	58.8408279418945	17.5518474578857	PRJEB41834	ENA	SAMEA7740294	This study
ERR5010714	5337577.04104811	23.46	5.2	5.15	8.88	0.430788763129198	Na	0.0228810445499724	No_filtration	sediments	60.244283	18.6332	PRJEB41834	ENA	SAMEA7740332	Broman et al., 2022
ERR5010657	5687242.53135428	24	4.24	9.7	11.13	0.421267484319052	Na	0.0155404129921089	No_filtration	sediments	59.5243301391602	18.8533134460449	PRJEB41834	ENA	SAMEA7740275	Broman et al., 2022
ERR5010655	5550006.67022138	25	5.58	8.4	11.14	0.511438228082318	Na	0.02092291994945	No_filtration	sediments	58.2248687744141	16.8153076171875	PRJEB41834	ENA	SAMEA7740273	Broman et al., 2022
ERR5010712	5768297.87440631	26.64	2.6	4.91	10.28	0.114530113457989	Na	0.0182396851225125	No_filtration	sediments	64.653	21.31315	PRJEB41834	ENA	SAMEA7740330	Broman et al., 2022
ERR5010653	5411382.2384592	29	5.71	8.7	11.24	0.492558858471924	Na	0.0584532815919521	No_filtration	sediments	58.197998046875	16.8501091003418	PRJEB41834	ENA	SAMEA7740271	Broman et al., 2022
ERR5010719	5649770.67582049	29.82	5.31	1.98	7.83	0.438086628738606	Na	0.0535385249127927	No_filtration	sediments	62.83915	18.221383	PRJEB41834	ENA	SAMEA7740337	Broman et al., 2022
ERR5010654	5377804.50195661	32	5.58	7.9	11.34	0.499077275171648	Na	0.0585096663727874	No_filtration	sediments	58.2169342041016	16.8432273864746	PRJEB41834	ENA	SAMEA7740272	Broman et al., 2022
ERR5010723	5372974.74559787	32.09	2.69	3.91	10.52	0.0591225310812463	Na	0.0561954528428169	No_filtration	sediments	64.637567	21.37195	PRJEB41834	ENA	SAMEA7740341	Broman et al., 2022
ERR5010656	5814689.05270247	33	5.63	6.8	11.49	0.548850470574838	Na	0.0571350461975193	No_filtration	sediments	58.2522087097168	16.8322124481201	PRJEB41834	ENA	SAMEA7740274	Broman et al., 2022
ERR5010699	5324569.706052	33	5.72	7.8	11.04	0.673254565439612	Na	0.0288698179068085	No_filtration	sediments	58.2095031738281	16.9377689361572	PRJEB41834	ENA	SAMEA7740317	Broman et al., 2022
ERR5010724	5596003.3392875	36.86	2.77	3.31	10.36	0.0871105169850175	Na	0.0457365361871373	No_filtration	sediments	64.6492	21.36255	PRJEB41834	ENA	SAMEA7740342	Broman et al., 2022
ERR5010620	5855802.78727409	37	5.64	7.2	10.99	0.457996560400168	Na	0.0443524277650919	No_filtration	sediments	58.810920715332	17.6069164276123	PRJEB41834	ENA	SAMEA7740238	This study
ERR5010671	5669016.14873815	37	5.89	6.7	11.11	0.453122016042413	Na	0.0465393949194511	No_filtration	sediments	58.810920715332	17.6069164276123	PRJEB41834	ENA	SAMEA7740289	This study
ERR5010686	5889040.13379679	37	6.11	4.8	10.28	0.476032523337693	Na	0.0459332751621649	No_filtration	sediments	58.810920715332	17.6069164276123	PRJEB41834	ENA	SAMEA7740304	Broman et al., 2022
ERR5010638	6142053.94907224	37	6.39	4	5.85	0.50387640704687	Na	0.0503140062834857	No_filtration	sediments	58.810920715332	17.6069164276123	PRJEB41834	ENA	SAMEA7740256	This study
ERR5010631	5994146.2823693	37.5	5.87	6.6	11.23	0.367413362503406	Na	0.0529666176942718	No_filtration	sediments	58.7902336120605	17.7284450531006	PRJEB41834	ENA	SAMEA7740249	This study
ERR5010687	5965530.02307349	37.5	6.31	4	9.26	0.364246910329853	Na	0.0479366252587036	No_filtration	sediments	58.7902336120605	17.7284450531006	PRJEB41834	ENA	SAMEA7740305	Broman et al., 2022
ERR5010678	6101859.72998179	37.5	6.84	4.4	5.85	0.498872639916732	Na	0.0525527592149823	No_filtration	sediments	58.7902336120605	17.7284450531006	PRJEB41834	ENA	SAMEA7740296	This study
ERR5010697	5418191.04800515	38.5	5.65	5.9	11.49	0.594252251458313	Na	0.0291538326304244	No_filtration	sediments	58.2543334960937	16.7865543365479	PRJEB41834	ENA	SAMEA7740315	Broman et al., 2022
ERR5010623	6144861.687128	39	8.66	6.7	10.5	0.138361396744846	Na	0.0427228242082849	No_filtration	sediments	55.1238883333333	13.2614583333333	PRJEB41834	ENA	SAMEA7740241	This study
ERR5010689	6494644.44624903	39	12.35	9	9.58	0.154172178033144	Na	0.04202634067605	No_filtration	sediments	55.1238883333333	13.2614583333333	PRJEB41834	ENA	SAMEA7740307	Broman et al., 2022
ERR5010618	6081506.46691807	39.5	5.62	7.6	10.36	0.449844514458779	Na	0.0404729931070354	No_filtration	sediments	58.8260917663574	17.5760879516602	PRJEB41834	ENA	SAMEA7740236	This study
ERR5010633	6025581.91854242	39.5	5.92	6.5	10.52	0.460951815675226	Na	0.0247046213498816	No_filtration	sediments	58.8260917663574	17.5760879516602	PRJEB41834	ENA	SAMEA7740251	This study
ERR5010645	5516657.48602229	39.5	6.17	4.6	9.53	0.468440294858821	Na	0.0264945990885846	No_filtration	sediments	58.8260917663574	17.5760879516602	PRJEB41834	ENA	SAMEA7740263	Broman et al., 2022
ERR5010674	5933455.38785926	39.5	6.93	3.6	4.62	0.489922070506915	Na	0.0355171043669209	No_filtration	sediments	58.8260917663574	17.5760879516602	PRJEB41834	ENA	SAMEA7740292	This study
ERR5010680	6627710.77000792	39.5	8.23	4.8	11.35	0.148219268210782	Na	0.0325839883090992	No_filtration	sediments	55.1238883333333	13.2614583333333	PRJEB41834	ENA	SAMEA7740298	This study
ERR5010658	5643582.35429331	40	4.85	5.6	10.37	0.222699820721215	Na	0.0162959890120586	No_filtration	sediments	59.478816986084	18.9215240478516	PRJEB41834	ENA	SAMEA7740276	Broman et al., 2022
ERR5010641	6052292.81311951	40.5	9.09	6	9.36	0.357296020565573	Na	0.0157174516757451	No_filtration	sediments	55.2248116666667	13.266697883606	PRJEB41834	ENA	SAMEA7740259	This study
ERR5010622	5671147.68994342	40.5	14.1	5.8	5.63	0.284147424290952	Na	0.0242519716262528	No_filtration	sediments	55.2248116666667	13.266697883606	PRJEB41834	ENA	SAMEA7740240	This study
ERR5010629	5934807.3771184	41	7	7.2	11.24	0.387954745441842	Na	0.0232098297626409	No_filtration	sediments	55.2246116666667	13.41825	PRJEB41834	ENA	SAMEA7740247	This study
ERR5010630	6200899.02795361	41	7.03	7.3	11.28	0.16591343588409	Na	0.0274640992580095	No_filtration	sediments	55.2334016666667	13.333375	PRJEB41834	ENA	SAMEA7740248	This study
ERR5010627	5995482.53774954	41	7.04	7.5	11.33	0.325052676110146	Na	0.0426066740611079	No_filtration	sediments	55.2248116666667	13.266697883606	PRJEB41834	ENA	SAMEA7740245	This study
ERR5010669	6396746.21493017	41	7.34	6.7	10.86	0.154379590795337	Na	0.0227991770468652	No_filtration	sediments	55.1238883333333	13.2614583333333	PRJEB41834	ENA	SAMEA7740287	This study
ERR5010648	5781881.86027423	41	11.67	5.9	5.24	0.259801573941231	Na	0.0265031220693287	No_filtration	sediments	55.2246116666667	13.41825	PRJEB41834	ENA	SAMEA7740266	Broman et al., 2022
ERR5010647	6071668.24373548	41	12.28	5.8	5.28	0.143112262292935	Na	0.046477848706726	No_filtration	sediments	55.2334016666667	13.333375	PRJEB41834	ENA	SAMEA7740265	Broman et al., 2022
ERR5010688	6147544.80624168	41	12.75	6.8	6.42	0.243792387884913	Na	0.038514608882762	No_filtration	sediments	55.2248116666667	13.266697883606	PRJEB41834	ENA	SAMEA7740306	Broman et al., 2022
ERR5010665	5761364.54808666	41	13.01	5.7	7.19	0.143621150517133	Na	0.0413082797023421	No_filtration	sediments	55.2334016666667	13.333375	PRJEB41834	ENA	SAMEA7740283	This study
ERR5010679	6656235.5711933	41.5	9.09	5.3	9.84	0.16696801497501	Na	0.0150835229786384	No_filtration	sediments	55.2334016666667	13.333375	PRJEB41834	ENA	SAMEA7740297	This study
ERR5010621	5716975.55057556	41.5	14.07	5.6	7.14	0.401748661195602	Na	0.0216471853571723	No_filtration	sediments	55.2246116666667	13.41825	PRJEB41834	ENA	SAMEA7740239	This study
ERR5010642	6096660.89774607	42	12.57	4.5	7.36	0.216563842086485	Na	0.0533204716934671	No_filtration	sediments	55.2246116666667	13.41825	PRJEB41834	ENA	SAMEA7740260	This study
ERR5010690	6078441.53977746	43	12.46	6.5	7.55	0.508805876990078	Na	0.0820202924556814	No_filtration	sediments	55.2250483333333	13.633525	PRJEB41834	ENA	SAMEA7740308	Broman et al., 2022
ERR5010636	5699739.68952819	43.5	11.21	6.1	5.6	0.503854480167143	Na	0.0520552322853868	No_filtration	sediments	55.2250483333333	13.633525	PRJEB41834	ENA	SAMEA7740254	This study
ERR5010664	5513994.33032554	43.5	12.63	5.7	8.61	0.533359211692342	Na	0.0577421533558451	No_filtration	sediments	55.2250483333333	13.633525	PRJEB41834	ENA	SAMEA7740282	This study
ERR5010619	6295107.80789564	44	5.93	5.6	10.93	0.174798947326817	Na	0.0503975457028721	No_filtration	sediments	58.7739715576172	17.6913795471191	PRJEB41834	ENA	SAMEA7740237	This study
ERR5010683	6203816.8890129	44	6.31	4.2	10.43	0.126431609665677	Na	0.0518424636651383	No_filtration	sediments	58.7739715576172	17.6913795471191	PRJEB41834	ENA	SAMEA7740301	Broman et al., 2022
ERR5010634	6179609.47357501	44	6.4	4.8	9.33	0.165826521683625	Na	0.0263779359815856	No_filtration	sediments	58.7739715576172	17.6913795471191	PRJEB41834	ENA	SAMEA7740252	This study
ERR5010675	6720035.5302358	44	7	3.4	8.77	0.149891107220342	Na	0.0285760612427881	No_filtration	sediments	58.7739715576172	17.6913795471191	PRJEB41834	ENA	SAMEA7740293	This study
ERR5010628	5909882.27175483	44	12.17	5.7	7.3	0.543809270337135	Na	0.0328765123962378	No_filtration	sediments	55.1333216666667	13.666575	PRJEB41834	ENA	SAMEA7740246	This study
ERR5010681	6214584.23630571	44	12.52	5	6.85	0.482037600374826	Na	0.0525542205012171	No_filtration	sediments	55.2250483333333	13.633525	PRJEB41834	ENA	SAMEA7740299	This study
ERR5010646	6053121.66797481	45	11.93	7.4	8.62	0.560518122265928	Na	0.0374091015892915	No_filtration	sediments	55.1333216666667	13.666575	PRJEB41834	ENA	SAMEA7740264	Broman et al., 2022
ERR5010640	5902673.28998947	45	14.26	5.5	5.99	0.532558317444354	Na	0.0352049198748229	No_filtration	sediments	55.1333216666667	13.666575	PRJEB41834	ENA	SAMEA7740258	This study
ERR5010666	5651943.98722203	45	14.55	6.4	9.15	0.531738787278898	Na	0.131532608313565	No_filtration	sediments	55.1333216666667	13.666575	PRJEB41834	ENA	SAMEA7740284	This study
ERR5010708	5917181.69276654	46.43	5.44	2.21	7.61	0.291397397876662	Na	0.0311938021379982	No_filtration	sediments	62.8623	18.20875	PRJEB41834	ENA	SAMEA7740326	Broman et al., 2022
ERR5010677	6076858.26929975	46.5	7.23	3.4	9.81	0.376050482582655	Na	0.0310613194319631	No_filtration	sediments	58.7439498901367	17.8140258789062	PRJEB41834	ENA	SAMEA7740295	This study
ERR5010663	5939906.77178069	47	6.11	5.6	10.35	0.363474593558937	Na	0.079434169016795	No_filtration	sediments	58.7439498901367	17.8140258789062	PRJEB41834	ENA	SAMEA7740281	This study
ERR5010635	5376692.56930939	47	6.58	4.2	9.08	0.375465508270652	Na	Na	No_filtration	sediments	58.7439498901367	17.8140258789062	PRJEB41834	ENA	SAMEA7740253	This study
ERR5010660	5959731.18516884	47	7.41	4	7.37	0.34934500707742	Na	0.0459332751621649	No_filtration	sediments	58.7439498901367	17.8140258789062	PRJEB41834	ENA	SAMEA7740278	Broman et al., 2022
ERR5010670	5832307.75666572	48	13.17	5.5	5.36	0.494719210165658	Na	Na	No_filtration	sediments	55.009033203125	14.0738067626953	PRJEB41834	ENA	SAMEA7740288	This study
ERR5010649	6005058.3557688	48	15.02	8.1	8.54	0.512085559331767	Na	0.0529666176942718	No_filtration	sediments	55.009033203125	14.0738067626953	PRJEB41834	ENA	SAMEA7740267	Broman et al., 2022
ERR5010624	5700582.51275044	48	15.98	6	5.02	0.475814223049797	Na	Na	No_filtration	sediments	55.009033203125	14.0738067626953	PRJEB41834	ENA	SAMEA7740242	This study
ERR5010682	6189335.37985039	48.5	15.36	7	7.14	0.514011430840777	Na	Na	No_filtration	sediments	55.009033203125	14.0738067626953	PRJEB41834	ENA	SAMEA7740300	This study
ERR5010716	6134872.08055383	48.52	5.09	2.66	8.52	0.282926089793582	Na	0.0291538326304244	No_filtration	sediments	61.460567	17.31875	PRJEB41834	ENA	SAMEA7740334	Broman et al., 2022
ERR5010673	6327884.67678516	52	6.8	3.9	9.19	0.360519450299734	Na	Na	No_filtration	sediments	58.7668800354004	17.831335067749	PRJEB41834	ENA	SAMEA7740291	This study
ERR5010639	6529719.76931534	52	7.86	3.7	8.19	0.353733842808161	Na	Na	No_filtration	sediments	58.7668800354004	17.831335067749	PRJEB41834	ENA	SAMEA7740257	This study
ERR5010659	6842253.99028086	52.5	7.49	4.3	8.36	0.334511172018533	Na	0.0404729931070354	No_filtration	sediments	58.7668800354003	17.831335067749	PRJEB41834	ENA	SAMEA7740277	Broman et al., 2022
ERR5010617	6195939.99536852	58	7.11	4.7	6.91	0.228457657130706	Na	Na	No_filtration	sediments	58.7189178466797	17.8422603607178	PRJEB41834	ENA	SAMEA7740235	This study
ERR5010637	6266912.04692687	58	7.71	3.8	9.01	0.227391365581055	Na	Na	No_filtration	sediments	58.7189178466797	17.8422603607178	PRJEB41834	ENA	SAMEA7740255	This study
ERR5010685	5985396.12969917	58.5	6.67	4.2	9.59	0.290796427978441	Na	0.0355171043669209	No_filtration	sediments	58.7189178466797	17.8422603607178	PRJEB41834	ENA	SAMEA7740303	Broman et al., 2022
ERR5010672	6845889.15261008	59	7.63	4.6	4.78	0.282940966876085	Na	Na	No_filtration	sediments	58.7189178466797	17.8422603607178	PRJEB41834	ENA	SAMEA7740290	This study
ERR5010698	5580642.32793156	62	5.7	4.7	7.82	0.130310104942399	Na	0.0162959890120586	No_filtration	sediments	59.5080757141113	19.0043811798096	PRJEB41834	ENA	SAMEA7740316	Broman et al., 2022
ERR5010718	5675096.48721741	62.86	5.59	2.55	6.79	0.159371947299953	Na	0.0157174516757451	No_filtration	sediments	62.856033	18.259267	PRJEB41834	ENA	SAMEA7740336	Broman et al., 2022
ERR5010705	5739941.60882755	66.55	5.27	1.88	9.34	0.244080585138231	Na	0.0242519716262528	No_filtration	sediments	61.8099	17.602383	PRJEB41834	ENA	SAMEA7740323	Broman et al., 2022
ERR5010706	5488598.89523365	67.95	5.36	2.07	7.81	0.234326806320802	Na	0.0232098297626409	No_filtration	sediments	61.90505	17.590217	PRJEB41834	ENA	SAMEA7740324	Broman et al., 2022
ERR5010715	6149743.1121847	70.05	5.15	2.13	10.01	0.294847563518914	Na	0.0274640992580095	No_filtration	sediments	61.393183	17.36855	PRJEB41834	ENA	SAMEA7740333	Broman et al., 2022
ERR5010693	5584316.3322282	71	15.17	8.6	1.07	0.405101285669434	Na	0.0426066740611079	No_filtration	sediments	55.6668167114258	16.0657958984375	PRJEB41834	ENA	SAMEA7740311	Broman et al., 2022
ERR5010710	5596742.48160526	75.45	5.84	3.16	7.18	0.200718512126702	Na	0.0227991770468652	No_filtration	sediments	63.412083	20.371233	PRJEB41834	ENA	SAMEA7740328	Broman et al., 2022
ERR5010704	5962346.28089569	76.89	5.15	2.27	10.05	0.270863539612481	Na	0.0265031220693287	No_filtration	sediments	61.3442	17.432783	PRJEB41834	ENA	SAMEA7740322	Broman et al., 2022
ERR5010668	6443393.63575211	78	8.21	6.2	1.38	0.469032606614078	Na	Na	No_filtration	sediments	58.548900604248	18.0255737304687	PRJEB41834	ENA	SAMEA7740286	This study
ERR5010661	5687614.21203929	78	10	5.8	0.48	0.373067600607708	Na	0.038514608882762	No_filtration	sediments	58.548900604248	18.0255737304687	PRJEB41834	ENA	SAMEA7740279	Broman et al., 2022
ERR5010626	5926116.20509636	78.5	9	5.8	0.24	0.402345257681146	Na	Na	No_filtration	sediments	58.548900604248	18.0255737304687	PRJEB41834	ENA	SAMEA7740244	This study
ERR5010644	5714803.27708101	78.5	9.17	5.7	0.4	0.139879116479143	Na	Na	No_filtration	sediments	58.548900604248	18.0255737304687	PRJEB41834	ENA	SAMEA7740262	This study
ERR5010717	5416859.73727012	78.68	5.46	2.38	7.16	0.219088168744989	Na	0.0216471853571723	No_filtration	sediments	61.940017	17.740067	PRJEB41834	ENA	SAMEA7740335	Broman et al., 2022
ERR5010667	7248532.00263145	79	7.15	7	1.34	0.506303846771958	Na	Na	No_filtration	sediments	58.5676307678223	17.908784866333	PRJEB41834	ENA	SAMEA7740285	This study
ERR5010702	6113735.3737054	79	8.68	5.8	0.26	0.681352567772919	Na	0.0820202924556814	No_filtration	sediments	57.476375579834	17.0634841918945	PRJEB41834	ENA	SAMEA7740320	Broman et al., 2022
ERR5010643	6614124.64510502	79	9.55	5.9	0.13	0.494316309687278	Na	Na	No_filtration	sediments	58.5676307678223	17.908784866333	PRJEB41834	ENA	SAMEA7740261	This study
ERR5010700	7092938.00528106	79	9.98	5.8	0.29	0.535487626275233	Na	0.0577421533558451	No_filtration	sediments	58.5676307678223	17.908784866333	PRJEB41834	ENA	SAMEA7740318	Broman et al., 2022
ERR5010625	6361697.59753901	79.5	8.92	5.9	0.24	0.476335377121058	Na	Na	No_filtration	sediments	58.5676307678223	17.908784866333	PRJEB41834	ENA	SAMEA7740243	This study
ERR5010692	5940071.66930782	79.5	15.1	8.8	0.23	0.483978528310602	Na	0.0518424636651383	No_filtration	sediments	55.6177215576172	14.8630180358887	PRJEB41834	ENA	SAMEA7740310	Broman et al., 2022
ERR5010720	5475960.65691349	85.17	5.87	3.29	7.01	0.251679042517901	Na	0.0263779359815856	No_filtration	sediments	63.33335	20.2192	PRJEB41834	ENA	SAMEA7740338	Broman et al., 2022
ERR5010709	5559881.86539171	88.75	5.89	3.34	6.93	0.27401119790159	Na	0.0285760612427881	No_filtration	sediments	63.381733	20.2581	PRJEB41834	ENA	SAMEA7740327	Broman et al., 2022
ERR5010721	5332399.3511239	89.82	3.47	1.31	9.44	0.404440646342306	Na	0.0328765123962378	No_filtration	sediments	64.536217	21.8054	PRJEB41834	ENA	SAMEA7740339	Broman et al., 2022
ERR5010691	5770585.19882805	90.5	16.22	8.7	0.47	0.557372960269459	Na	0.0525542205012171	No_filtration	sediments	55.2507095336914	15.9887552261353	PRJEB41834	ENA	SAMEA7740309	Broman et al., 2022
ERR5010711	5335256.03088796	106.04	3.55	0.97	9.86	0.45606325220093	Na	0.0374091015892915	No_filtration	sediments	64.57255	21.8886	PRJEB41834	ENA	SAMEA7740329	Broman et al., 2022
ERR5010713	5466590.3093107	110.09	6.75	2.81	8.01	0.321711683256225	Na	0.0352049198748229	No_filtration	sediments	59.9111	19.268633	PRJEB41834	ENA	SAMEA7740331	Broman et al., 2022
ERR5010650	17261970.7814352	111	11.55	7.3	0.26	1.39883190864524	Na	0.131532608313565	No_filtration	sediments	57.4000358581543	19.3497524261475	PRJEB41834	ENA	SAMEA7740268	Broman et al., 2022
ERR5010703	5512489.83968468	121.21	6.78	2.79	10.75	0.285970211301532	Na	0.0311938021379982	No_filtration	sediments	59.96585	19.2189	PRJEB41834	ENA	SAMEA7740321	Broman et al., 2022
ERR5010722	5167753.79279527	121.96	3.66	0.88	9.47	0.377447345300905	Na	0.0310613194319631	No_filtration	sediments	64.649433	22.115617	PRJEB41834	ENA	SAMEA7740340	Broman et al., 2022
ERR5010701	7322569.38383217	125	9.79	6.3	0.53	0.786168065109672	Na	0.079434169016795	No_filtration	sediments	58.4940643310547	18.1174163818359	PRJEB41834	ENA	SAMEA7740319	Broman et al., 2022
ERR2206789	5416946.452614597	140	11.7535	5.7572	0	Na	Na	Na	above_0.2	water_column	57.32222222	20.05055556	PRJEB22997	ENA	SAMEA104408627	Alneberg et al., 2018
ERR2206790	3353843.212010147	140	11.7535	5.7572	0	Na	Na	Na	above_0.2	water_column	57.32222222	20.05055556	PRJEB22997	ENA	SAMEA104408628	Alneberg et al., 2018
ERR2206791	5350068.503920627	200	12.1052	5.9004	0	Na	Na	Na	above_0.2	water_column	57.32222222	20.05055556	PRJEB22997	ENA	SAMEA104408629	Alneberg et al., 2018
ERR2206792	2532152.9960407005	200	12.1052	5.9004	0	Na	Na	Na	above_0.2	water_column	57.32222222	20.05055556	PRJEB22997	ENA	SAMEA104408630	Alneberg et al., 2018
ERR2206796	3298706.9687750023	25	25.082	13.181	0	Na	Na	Na	above_0.2	water_column	54.53805556	10.04777778	PRJEB22997	ENA	SAMEA104408694	Alneberg et al., 2018
ERR2206797	3816969.2908719284	139	11.7173	5.7844	0	Na	Na	Na	above_0.2	water_column	57.32277778	20.06055556	PRJEB22997	ENA	SAMEA104408695	Alneberg et al., 2018
ERR2206787	8495549.122241674	120	11.282	5.5524	5.9394045	Na	Na	Na	above_0.2	water_column	57.32222222	20.05055556	PRJEB22997	ENA	SAMEA104408625	Alneberg et al., 2018
ERR2206788	2245445.9776228643	120	11.282	5.5524	5.9394045	Na	Na	Na	above_0.2	water_column	57.32222222	20.05055556	PRJEB22997	ENA	SAMEA104408626	Alneberg et al., 2018
ERR2206756	3727322.28428097	116.507	10.862	5.42	9.38	Na	Na	Na	above_0.2	water_column	57.3057	20.0766	PRJEB22997	ENA	SAMEA104408597	Alneberg et al., 2018
ERR2206771	3537030.409700692	66.629	15.73	6.827	16.52	Na	Na	Na	above_0.2	water_column	55.5659	16.3665	PRJEB22997	ENA	SAMEA104408612	Alneberg et al., 2018
ERR2206774	3062323.568215297	76.534	9.221	4.772	17.42	Na	Na	Na	above_0.2	water_column	58.5849	18.2327	PRJEB22997	ENA	SAMEA104408615	Alneberg et al., 2018
ERR2206785	8832657.818710648	110	10.9796	5.4016	23.96521144	Na	Na	Na	above_0.2	water_column	57.32222222	20.05055556	PRJEB22997	ENA	SAMEA104408623	Alneberg et al., 2018
ERR2206786	2434249.4896978335	110	10.9796	5.4016	23.96521144	Na	Na	Na	above_0.2	water_column	57.32222222	20.05055556	PRJEB22997	ENA	SAMEA104408624	Alneberg et al., 2018
ERR2206780	3647556.5386264124	85.673	8.902	4.718	27.69	Na	Na	Na	above_0.2	water_column	57.1162	17.6642	PRJEB22997	ENA	SAMEA104408621	Alneberg et al., 2018
ERR2206798	5724595.589678395	100	10.5491	5.182	41.53	Na	Na	Na	above_0.2	water_column	57.32277778	20.06055556	PRJEB22997	ENA	SAMEA104408696	Alneberg et al., 2018
ERR2206762	2788910.85324226	20.763	31.943	6.728	190.7	Na	Na	Na	above_0.2	water_column	56.867	11.4339	PRJEB22997	ENA	SAMEA104408603	Alneberg et al., 2018
ERR2206765	13273170.832028791	22.648	20.323	8.292	194.72	Na	Na	Na	above_0.2	water_column	54.2821	11.568	PRJEB22997	ENA	SAMEA104408606	Alneberg et al., 2018
ERR2206768	6429264.099127647	19.302	16.415	9.026	240.72	Na	Na	Na	above_0.2	water_column	54.6979	12.7047	PRJEB22997	ENA	SAMEA104408609	Alneberg et al., 2018
ERR2206767	6622758.765550194	12.707	14.969	9.577	268.41	Na	Na	Na	above_0.2	water_column	54.6979	12.7047	PRJEB22997	ENA	SAMEA104408608	Alneberg et al., 2018
ERR2206753	3774500.8754436844	241.725	35.081	6.977	273.77	Na	Na	Na	above_0.2	water_column	58.1323	10	PRJEB22997	ENA	SAMEA104408594	Alneberg et al., 2018
ERR2206793	31438157.35644463	10	16.276	16.551	276	Na	Na	Na	above_0.2	water_column	54.53805556	10.04777778	PRJEB22997	ENA	SAMEA104408691	Alneberg et al., 2018
ERR2206794	3794563.137140556	10	16.276	16.551	276	Na	Na	Na	above_0.2	water_column	54.53805556	10.04777778	PRJEB22997	ENA	SAMEA104408692	Alneberg et al., 2018
ERR2206752	2614863.110272255	80.121	34.914	6.764	281.36	Na	Na	Na	above_0.2	water_column	58.1323	10	PRJEB22997	ENA	SAMEA104408593	Alneberg et al., 2018
ERR2206764	4476557.389220054	16.251	14.676	12.168	283.14	Na	Na	Na	above_0.2	water_column	54.2821	11.568	PRJEB22997	ENA	SAMEA104408605	Alneberg et al., 2018
ERR2206751	3995079.6714876727	1.762	28.05	15.083	288.5	Na	Na	Na	above_0.2	water_column	58.1323	10	PRJEB22997	ENA	SAMEA104408592	Alneberg et al., 2018
ERR2206760	3371326.9799505626	2.863	14.526	14.556	303.69	Na	Na	Na	above_0.2	water_column	56.867	11.4339	PRJEB22997	ENA	SAMEA104408601	Alneberg et al., 2018
ERR2206761	3401367.013995058	11.444	17.613	13.316	308.15	Na	Na	Na	above_0.2	water_column	56.867	11.4339	PRJEB22997	ENA	SAMEA104408602	Alneberg et al., 2018
ERR2206763	4170437.093251159	1.749	10.28	14.955	316.64	Na	Na	Na	above_0.2	water_column	54.2821	11.568	PRJEB22997	ENA	SAMEA104408604	Alneberg et al., 2018
ERR2206755	5341994.390509075	65.384	7.226	3.106	317.98	Na	Na	Na	above_0.2	water_column	57.3057	20.0766	PRJEB22997	ENA	SAMEA104408596	Alneberg et al., 2018
ERR2206766	3940062.3810938187	2.794	8.325	12.895	333.16	Na	Na	Na	above_0.2	water_column	54.6979	12.7047	PRJEB22997	ENA	SAMEA104408607	Alneberg et al., 2018
ERR2206773	3193800.7725496874	60.549	7.248	3.484	338.08	Na	Na	Na	above_0.2	water_column	58.5849	18.2327	PRJEB22997	ENA	SAMEA104408614	Alneberg et al., 2018
ERR2206778	5760632.291670025	2.961	7.05	12.367	339.42	Na	Na	Na	above_0.2	water_column	57.1162	17.6642	PRJEB22997	ENA	SAMEA104408619	Alneberg et al., 2018
ERR2206770	4653771.104802044	30.27	7.661	8.437	339.86	Na	Na	Na	above_0.2	water_column	55.5659	16.3665	PRJEB22997	ENA	SAMEA104408611	Alneberg et al., 2018
ERR2206769	3218621.847827629	2.999	7.577	14.02	342.54	Na	Na	Na	above_0.2	water_column	55.5659	16.3665	PRJEB22997	ENA	SAMEA104408610	Alneberg et al., 2018
ERR2206779	3674631.4504148425	55.857	7.304	4.14	343.44	Na	Na	Na	above_0.2	water_column	57.1162	17.6642	PRJEB22997	ENA	SAMEA104408620	Alneberg et al., 2018
ERR2206772	4968507.207704527	1.909	6.742	11.752	345.22	Na	Na	Na	above_0.2	water_column	58.5849	18.2327	PRJEB22997	ENA	SAMEA104408613	Alneberg et al., 2018
ERR2206777	3655203.8640389224	55.767	5.566	2.548	364.87	Na	Na	Na	above_0.2	water_column	61.7829	19.2952	PRJEB22997	ENA	SAMEA104408618	Alneberg et al., 2018
ERR2206754	2786412.384121328	1.42	6.744	11.261	380.95	Na	Na	Na	above_0.2	water_column	57.3057	20.0766	PRJEB22997	ENA	SAMEA104408595	Alneberg et al., 2018
ERR2206757	5075029.972054558	1.769	2.442	10.684	389.88	Na	Na	Na	above_0.2	water_column	65.446	23.2973	PRJEB22997	ENA	SAMEA104408598	Alneberg et al., 2018
ERR2206775	4015893.5992174568	2.362	5.456	9.999	391.22	Na	Na	Na	above_0.2	water_column	61.7829	19.2952	PRJEB22997	ENA	SAMEA104408616	Alneberg et al., 2018
ERR2206776	3083204.456026639	33.872	5.462	5.01	393.45	Na	Na	Na	above_0.2	water_column	61.7829	19.2952	PRJEB22997	ENA	SAMEA104408617	Alneberg et al., 2018
ERR2206759	3197121.5115827923	78.745	3.146	1.643	401.05	Na	Na	Na	above_0.2	water_column	65.446	23.2973	PRJEB22997	ENA	SAMEA104408600	Alneberg et al., 2018
ERR3772657	2891168.3635532535	1.9	6.973	18.61	3.573	Na	481.65	Na	above_0.2	water_column	57.30543167	20.0761	PRJEB34883	ENA	SAMEA6236693	Alneberg et al., 2020
ERR3765014	3176903.757215599	3	8.061	20.07	256.616	Na	354.7	Na	above_0.2	water_column	53.959345	14.322065	PRJEB34883	ENA	SAMEA6236683	Alneberg et al., 2020
ERR3761427	3718651.764443415	4	8.459	18.31	262.824	Na	Na	Na	above_0.2	water_column	54.5351	13.7696	PRJEB34883	ENA	SAMEA6236681	Alneberg et al., 2020
ERR3761417	3150875.127262006	2	7.216	18.63	265.28	Na	412.25	Na	above_0.2	water_column	53.95929	14.32170167	PRJEB34883	ENA	SAMEA6236712	Alneberg et al., 2020
ERR3772662	3608947.7134368503	1.9	5.722	19.14	268.809	Na	534.95	Na	above_0.2	water_column	57.6815	24.263	PRJEB34883	ENA	SAMEA6236696	Alneberg et al., 2020
ERR3765037	3584337.144738018	2.8	8.327	18.35	270.282	Na	481.65	Na	above_0.2	water_column	54.4412	13.7264	PRJEB34883	ENA	SAMEA6236682	Alneberg et al., 2020
ERR3772596	3133626.053059401	1.9	8.056	9.63	278.187	Na	329.05	Na	above_0.2	water_column	54.31543	16.11767	PRJEB34883	ENA	SAMEA6236685	Alneberg et al., 2020
ERR3772628	3747041.549507549	1.9	7.165	20.65	279.036	Na	374.65	Na	above_0.2	water_column	54.5824	18.6289	PRJEB34883	ENA	SAMEA6236689	Alneberg et al., 2020
ERR3772663	5377984.432124072	2.3	4.431	18.57	281.001	Na	458.15	Na	above_0.2	water_column	59.5906	26.4986	PRJEB34883	ENA	SAMEA6236698	Alneberg et al., 2020
ERR3772597	2816165.9747454827	2.7	7.892	13.46	281.626	Na	350.8	Na	above_0.2	water_column	54.1756	15.1784	PRJEB34883	ENA	SAMEA6236684	Alneberg et al., 2020
ERR3773634	4393240.355176149	2	4.248	18.73	283.457	Na	497.8	Na	above_0.2	water_column	59.495	27.7962	PRJEB34883	ENA	SAMEA6236699	Alneberg et al., 2020
ERR3773633	3217773.498091215	1.9	7.072	18.45	283.859	Na	346.85	Na	above_0.2	water_column	56.5969	16.3242	PRJEB34883	ENA	SAMEA6236708	Alneberg et al., 2020
ERR3761420	2830353.1693257904	2	7.925	17.73	284.529	Na	324.8	Na	above_0.2	water_column	54.91411	13.83857833	PRJEB34883	ENA	SAMEA6236711	Alneberg et al., 2020
ERR3773635	2969245.7313160915	2.1	7.386	17.76	284.886	Na	325	Na	above_0.2	water_column	55.9388	14.9345	PRJEB34883	ENA	SAMEA6236709	Alneberg et al., 2020
ERR3773636	2400896.5795392166	3	7.659	17.81	286.673	Na	322	Na	above_0.2	water_column	55.4066	14.5356	PRJEB34883	ENA	SAMEA6236710	Alneberg et al., 2020
ERR3761415	2616211.780865191	3	8.679	16.9	287.655	Na	316.35	Na	above_0.2	water_column	54.50727667	12.9552	PRJEB34883	ENA	SAMEA6236713	Alneberg et al., 2020
ERR3772598	3549385.176594884	2.1	7.171	18.49	288.548	Na	369.75	Na	above_0.2	water_column	56.3821	20.8346	PRJEB34883	ENA	SAMEA6236691	Alneberg et al., 2020
ERR3761424	3440028.9902701997	1.8	4.464	18.45	291.183	Na	514.3	Na	above_0.2	water_column	60.2177	26.2493	PRJEB34883	ENA	SAMEA6236700	Alneberg et al., 2020
ERR3773682	3381377.6328541245	1.8	5.106	17.08	291.228	Na	358.15	Na	above_0.2	water_column	61.7831	19.2935	PRJEB34883	ENA	SAMEA6236704	Alneberg et al., 2020
ERR3773796	3208853.606773359	3.7	7.802	13.64	292.032	Na	332.1	Na	above_0.2	water_column	54.5687	16.4872	PRJEB34883	ENA	SAMEA6236686	Alneberg et al., 2020
ERR3761422	3771702.6984248846	1.9	7.133	18.67	293.461	Na	347.6	Na	above_0.2	water_column	55.68444833	21.01084667	PRJEB34883	ENA	SAMEA6236690	Alneberg et al., 2020
ERR3772600	3107215.9571110476	1.9	7.626	11.67	295.605	Na	349.5	Na	above_0.2	water_column	54.75925833	17.23787333	PRJEB34883	ENA	SAMEA6236687	Alneberg et al., 2020
ERR3773638	3075863.2915299693	2.3	5.137	16.92	295.605	Na	320.6	Na	above_0.2	water_column	62.4157	19.4149	PRJEB34883	ENA	SAMEA6236703	Alneberg et al., 2020
ERR3773631	3910976.5765773454	2	6.288	17.5	296.766	Na	337.45	Na	above_0.2	water_column	57.987	16.9491	PRJEB34883	ENA	SAMEA6236707	Alneberg et al., 2020
ERR3773684	4127629.6003920906	2.3	5.23	17.41	297.168	Na	321.65	Na	above_0.2	water_column	59.8751	19.3582	PRJEB34883	ENA	SAMEA6236702	Alneberg et al., 2020
ERR3761426	2917426.408877553	2.2	5.548	17.03	301.991	Na	461.9	Na	above_0.2	water_column	57.0543	23.8214	PRJEB34883	ENA	SAMEA6236695	Alneberg et al., 2020
ERR3773637	4545327.310115808	1.8	5.863	18.49	303.509	Na	393.5	Na	above_0.2	water_column	59.4921	24.5681	PRJEB34883	ENA	SAMEA6236697	Alneberg et al., 2020
ERR3761416	3865701.5303207575	2.2	5.924	18.54	303.822	Na	336.5	Na	above_0.2	water_column	58.5837	18.2316	PRJEB34883	ENA	SAMEA6236706	Alneberg et al., 2020
ERR3772658	3325312.378754337	2.1	6.858	16.57	304.626	Na	356.75	Na	above_0.2	water_column	57.0614	21.1599	PRJEB34883	ENA	SAMEA6236692	Alneberg et al., 2020
ERR3773632	4989180.562791348	2	5.451	18.52	318.069	Na	404.2	Na	above_0.2	water_column	60.0652	24.8036	PRJEB34883	ENA	SAMEA6236701	Alneberg et al., 2020
ERR3761419	3473268.2452754756	1.9	7.544	12.95	323.785	Na	323.75	Na	above_0.2	water_column	54.85165833	18.00123	PRJEB34883	ENA	SAMEA6236688	Alneberg et al., 2020
ERR3773639	3513447.2963669463	2	5.246	17.58	328.921	Na	324.8	Na	above_0.2	water_column	61.0018	19.0039	PRJEB34883	ENA	SAMEA6236705	Alneberg et al., 2020
ERR3761395	3517702.7912576776	2	7.15	3.3	Na	Na	345.7531825	Na	0.2-3	water_column	56.938436	17.06204	PRJEB34883	ENA	SAMEA6236719	Alneberg et al., 2020
ERR3761396	3716185.28485734	2	6.71	17.6	Na	Na	373.3711288	Na	0.2-3	water_column	56.938436	17.06204	PRJEB34883	ENA	SAMEA6236724	Alneberg et al., 2020
ERR3761397	3883879.284944582	2	6.71	17.8	Na	Na	390.8333333	Na	0.2-3	water_column	56.938436	17.06204	PRJEB34883	ENA	SAMEA6236732	Alneberg et al., 2020
ERR3761398	4654455.890010311	2	6.6	13.5	Na	Na	374.0292586	Na	0.2-3	water_column	56.938436	17.06204	PRJEB34883	ENA	SAMEA6236726	Alneberg et al., 2020
ERR3761399	3391752.7371908864	2	6.71	15.2	Na	Na	371.5377672	Na	0.2-3	water_column	56.938436	17.06204	PRJEB34883	ENA	SAMEA6236722	Alneberg et al., 2020
ERR3761414	3529891.381360414	2	6.71	17.6	Na	Na	379.7408849	Na	0.2-3	water_column	56.938436	17.06204	PRJEB34883	ENA	SAMEA6236725	Alneberg et al., 2020
ERR3761423	3499672.0944040157	3	8.617	15.68	Na	Na	Na	Na	above_0.2	water_column	54.463775	12.27990333	PRJEB34883	ENA	SAMEA6236680	Alneberg et al., 2020
ERR3763010	2929625.7612329284	2	6.82	11.2	Na	Na	359.8794682	Na	0.2-3	water_column	56.938436	17.06204	PRJEB34883	ENA	SAMEA6236721	Alneberg et al., 2020
ERR3763011	4748612.519086349	2	6.93	3.1	Na	Na	347.4690209	Na	0.2-3	water_column	56.938436	17.06204	PRJEB34883	ENA	SAMEA6236718	Alneberg et al., 2020
ERR3763013	3713575.0773868985	2	6.82	2.2	Na	Na	357.3644723	Na	0.2-3	water_column	56.938436	17.06204	PRJEB34883	ENA	SAMEA6236717	Alneberg et al., 2020
ERR3763015	3753802.064662775	2	7.04	5.4	Na	Na	349.4199056	Na	0.2-3	water_column	56.938436	17.06204	PRJEB34883	ENA	SAMEA6236720	Alneberg et al., 2020
ERR3763020	3190922.8767283494	2	7.15	8.5	Na	Na	355.9541942	Na	0.2-3	water_column	56.938436	17.06204	PRJEB34883	ENA	SAMEA6236727	Alneberg et al., 2020
ERR3763021	4104480.8733090144	2	7.04	5.4	Na	Na	355.83	Na	0.2-3	water_column	56.938436	17.06204	PRJEB34883	ENA	SAMEA6236728	Alneberg et al., 2020
ERR3763022	12492927.09704096	2	6.93	4.7	Na	Na	363.3333333	Na	0.2-3	water_column	56.938436	17.06204	PRJEB34883	ENA	SAMEA6236730	Alneberg et al., 2020
ERR3763023	7288697.079503622	2	6.93	6.6	Na	Na	Na	Na	0.2-3	water_column	56.938436	17.06204	PRJEB34883	ENA	SAMEA6236714	Alneberg et al., 2020
ERR3763261	3405622.7592032948	2	7.15	4	Na	Na	332.9166667	Na	0.2-3	water_column	56.938436	17.06204	PRJEB34883	ENA	SAMEA6236729	Alneberg et al., 2020
ERR3764360	4774665.79512728	2	6.93	10.6	Na	Na	379.1666667	Na	0.2-3	water_column	56.938436	17.06204	PRJEB34883	ENA	SAMEA6236731	Alneberg et al., 2020
ERR3764361	4201112.7044110345	2	6.82	16.2	Na	Na	395.4166667	Na	0.2-3	water_column	56.938436	17.06204	PRJEB34883	ENA	SAMEA6236734	Alneberg et al., 2020
ERR3764362	3678449.8454210297	2	7.37	6.2	Na	Na	347.5	Na	0.2-3	water_column	56.938436	17.06204	PRJEB34883	ENA	SAMEA6236735	Alneberg et al., 2020
ERR3764907	2716182.8166657784	2	6.82	11.7	Na	Na	394.1666667	Na	0.2-3	water_column	56.938436	17.06204	PRJEB34883	ENA	SAMEA6236733	Alneberg et al., 2020
ERR3764908	3299944.217048729	2	6.38	9.7	Na	Na	481.65	Na	0.2-3	water_column	56.938436	17.06204	PRJEB34883	ENA	SAMEA6236715	Alneberg et al., 2020
SRR3727511	2405457.7650258224	0	5.9	18.3	4.7	Na	Na	Na	0.1-0.8	water_column	58.82	17.63	SRP077551	NCBI	SAMN05150089	Larsson et al., 2014
SRR3727512	6961582.502118788	0	5.9	18.3	4.7	Na	Na	Na	0.8-3	water_column	58.82	17.63	SRP077551	NCBI	SAMN05150090	Larsson et al., 2014
SRR3727513	8818722.057771098	0	5.9	18.3	4.7	Na	Na	Na	0.1-0.8	water_column	58.82	17.63	SRP077551	NCBI	SAMN05150091	Larsson et al., 2014
SRR3727525	2893920.915061644	0	5.9	19.2	5	Na	Na	Na	0.1-0.8	water_column	58.82	17.63	SRP077551	NCBI	SAMN05150081	Larsson et al., 2014
SRR3727526	8010925.141532	0	5.9	19.2	5	Na	Na	Na	0.1-0.8	water_column	58.82	17.63	SRP077551	NCBI	SAMN05150082	Larsson et al., 2014
SRR3727507	2484923.3008686975	0	5.9	20.5	5.4	Na	Na	Na	0.1-0.8	water_column	58.82	17.63	SRP077551	NCBI	SAMN05150085	Larsson et al., 2014
SRR3727508	6270687.477423061	0	5.9	20.5	5.4	Na	Na	Na	0.1-0.8	water_column	58.82	17.63	SRP077551	NCBI	SAMN05150086	Larsson et al., 2014
SRR3727509	16706233.822985638	0	5.9	20.5	5.4	Na	Na	Na	0.1-0.8	water_column	58.82	17.63	SRP077551	NCBI	SAMN05150087	Larsson et al., 2014
SRR3727516	2984158.46318857	0	5.8	18.2	8.7	Na	Na	Na	0.1-0.8	water_column	58.82	17.63	SRP077551	NCBI	SAMN05150093	Larsson et al., 2014
SRR3727517	6927075.264164861	0	5.8	18.2	8.7	Na	Na	Na	0.1-0.8	water_column	58.82	17.63	SRP077551	NCBI	SAMN05150094	Larsson et al., 2014
SRR3727518	11127329.931804413	0	5.8	18.2	8.7	Na	Na	Na	0.1-0.8	water_column	58.82	17.63	SRP077551	NCBI	SAMN05150095	Larsson et al., 2014
SRR3727521	2325936.847010827	0	6.4	18.3	10.9	Na	Na	Na	0.1-0.8	water_column	58.82	17.63	SRP077551	NCBI	SAMN05150077	Larsson et al., 2014
SRR3727522	6639152.5163427675	0	6.4	18.3	10.9	Na	Na	Na	0.1-0.8	water_column	58.82	17.63	SRP077551	NCBI	SAMN05150078	Larsson et al., 2014
SRR3727523	11455447.733944796	0	6.4	18.3	10.9	Na	Na	Na	0.1-0.8	water_column	58.82	17.63	SRP077551	NCBI	SAMN05150079	Larsson et al., 2014
SRR3727503	2447448.827223751	0	6.44	12.3	11.4	Na	Na	Na	0.1-0.8	water_column	58.82	17.63	SRP077551	NCBI	SAMN05150073	Larsson et al., 2014
SRR3727504	5330797.223279948	0	6.44	12.3	11.4	Na	Na	Na	0.8-3	water_column	58.82	17.63	SRP077551	NCBI	SAMN05150074	Larsson et al., 2014

## Sheet: Sheet2
sample_run	average_genome_size_10mreads	depth_m	salinity_PSU	temperature_C	oxygen_mg_L	totalC_µmol/g	DOC	totalN_µmol/g	sample_material_processing_micrometer	environment	latitude	longitude	study_accession	database	sample_accession	reference
ERR5010651	5297909.74134402	13	5.64	11.5	10.77	0.634728846835724	Na	0.0291645786865896	No_filtration	sediments	58.3762588500977	16.9807758331299	PRJEB41834	ENA	SAMEA7740269	Broman et al., 2022
ERR5010696	5464513.12254242	13	5.83	11	10.09	0.595429244045562	Na	0.0162928411010034	No_filtration	sediments	58.3960876464844	16.8853530883789	PRJEB41834	ENA	SAMEA7740314	Broman et al., 2022
ERR5010695	5501979.83641403	16.5	5.65	11.6	10.46	0.618085464205858	Na	0.0269721133658071	No_filtration	sediments	58.3696899414062	16.960355758667	PRJEB41834	ENA	SAMEA7740313	Broman et al., 2022
ERR5010707	5230112.47578673	16.61	5.25	2.85	2.37	0.607053115339585	Na	0.0161053582011986	No_filtration	sediments	62.884283	18.255217	PRJEB41834	ENA	SAMEA7740325	Broman et al., 2022
ERR5010652	5596987.18825894	20	5.68	10.2	8.71	0.652818261958534	Na	0.0186022245662561	No_filtration	sediments	58.3620872497559	16.9433364868164	PRJEB41834	ENA	SAMEA7740270	Broman et al., 2022
ERR5010694	5669428.3189438	20	6.06	9	10.61	0.690636317492687	Na	0.0451335623943336	No_filtration	sediments	58.3220291137695	16.9715175628662	PRJEB41834	ENA	SAMEA7740312	Broman et al., 2022
ERR5010662	5627482.22195752	21.5	5.49	10	11.83	0.470060846934734	Na	0.0239259196812904	No_filtration	sediments	58.8408279418945	17.5518474578857	PRJEB41834	ENA	SAMEA7740280	This study
ERR5010632	5450921.66588762	21.5	5.66	7.2	11.73	0.470880209045419	Na	0.0579945251745795	No_filtration	sediments	58.8408279418945	17.5518474578857	PRJEB41834	ENA	SAMEA7740250	This study
ERR5010684	5564762.29362429	21.5	5.76	8.1	11.34	0.497471061763072	Na	0.0568141303558816	No_filtration	sediments	58.8408279418945	17.5518474578857	PRJEB41834	ENA	SAMEA7740302	Broman et al., 2022
ERR5010676	5675732.44951943	21.5	6.22	8.8	12.45	0.501350547507727	Na	0.0607019200253729	No_filtration	sediments	58.8408279418945	17.5518474578857	PRJEB41834	ENA	SAMEA7740294	This study
ERR5010714	5337577.04104811	23.46	5.2	5.15	8.88	0.430788763129198	Na	0.0228810445499724	No_filtration	sediments	60.244283	18.6332	PRJEB41834	ENA	SAMEA7740332	Broman et al., 2022
ERR5010657	5687242.53135428	24	4.24	9.7	11.13	0.421267484319052	Na	0.0155404129921089	No_filtration	sediments	59.5243301391602	18.8533134460449	PRJEB41834	ENA	SAMEA7740275	Broman et al., 2022
ERR5010655	5550006.67022138	25	5.58	8.4	11.14	0.511438228082318	Na	0.02092291994945	No_filtration	sediments	58.2248687744141	16.8153076171875	PRJEB41834	ENA	SAMEA7740273	Broman et al., 2022
ERR5010712	5768297.87440631	26.64	2.6	4.91	10.28	0.114530113457989	Na	0.0182396851225125	No_filtration	sediments	64.653	21.31315	PRJEB41834	ENA	SAMEA7740330	Broman et al., 2022
ERR5010653	5411382.2384592	29	5.71	8.7	11.24	0.492558858471924	Na	0.0584532815919521	No_filtration	sediments	58.197998046875	16.8501091003418	PRJEB41834	ENA	SAMEA7740271	Broman et al., 2022
ERR5010719	5649770.67582049	29.82	5.31	1.98	7.83	0.438086628738606	Na	0.0535385249127927	No_filtration	sediments	62.83915	18.221383	PRJEB41834	ENA	SAMEA7740337	Broman et al., 2022
ERR5010654	5377804.50195661	32	5.58	7.9	11.34	0.499077275171648	Na	0.0585096663727874	No_filtration	sediments	58.2169342041016	16.8432273864746	PRJEB41834	ENA	SAMEA7740272	Broman et al., 2022
ERR5010723	5372974.74559787	32.09	2.69	3.91	10.52	0.0591225310812463	Na	0.0561954528428169	No_filtration	sediments	64.637567	21.37195	PRJEB41834	ENA	SAMEA7740341	Broman et al., 2022
ERR5010656	5814689.05270247	33	5.63	6.8	11.49	0.548850470574838	Na	0.0571350461975193	No_filtration	sediments	58.2522087097168	16.8322124481201	PRJEB41834	ENA	SAMEA7740274	Broman et al., 2022
ERR5010699	5324569.706052	33	5.72	7.8	11.04	0.673254565439612	Na	0.0288698179068085	No_filtration	sediments	58.2095031738281	16.9377689361572	PRJEB41834	ENA	SAMEA7740317	Broman et al., 2022
ERR5010724	5596003.3392875	36.86	2.77	3.31	10.36	0.0871105169850175	Na	0.0457365361871373	No_filtration	sediments	64.6492	21.36255	PRJEB41834	ENA	SAMEA7740342	Broman et al., 2022
ERR5010620	5855802.78727409	37	5.64	7.2	10.99	0.457996560400168	Na	0.0443524277650919	No_filtration	sediments	58.810920715332	17.6069164276123	PRJEB41834	ENA	SAMEA7740238	This study
ERR5010671	5669016.14873815	37	5.89	6.7	11.11	0.453122016042413	Na	0.0465393949194511	No_filtration	sediments	58.810920715332	17.6069164276123	PRJEB41834	ENA	SAMEA7740289	This study
ERR5010686	5889040.13379679	37	6.11	4.8	10.28	0.476032523337693	Na	0.0459332751621649	No_filtration	sediments	58.810920715332	17.6069164276123	PRJEB41834	ENA	SAMEA7740304	Broman et al., 2022
ERR5010638	6142053.94907224	37	6.39	4	5.85	0.50387640704687	Na	0.0503140062834857	No_filtration	sediments	58.810920715332	17.6069164276123	PRJEB41834	ENA	SAMEA7740256	This study
ERR5010631	5994146.2823693	37.5	5.87	6.6	11.23	0.367413362503406	Na	0.0529666176942718	No_filtration	sediments	58.7902336120605	17.7284450531006	PRJEB41834	ENA	SAMEA7740249	This study
ERR5010687	5965530.02307349	37.5	6.31	4	9.26	0.364246910329853	Na	0.0479366252587036	No_filtration	sediments	58.7902336120605	17.7284450531006	PRJEB41834	ENA	SAMEA7740305	Broman et al., 2022
ERR5010678	6101859.72998179	37.5	6.84	4.4	5.85	0.498872639916732	Na	0.0525527592149823	No_filtration	sediments	58.7902336120605	17.7284450531006	PRJEB41834	ENA	SAMEA7740296	This study
ERR5010697	5418191.04800515	38.5	5.65	5.9	11.49	0.594252251458313	Na	0.0291538326304244	No_filtration	sediments	58.2543334960937	16.7865543365479	PRJEB41834	ENA	SAMEA7740315	Broman et al., 2022
ERR5010623	6144861.687128	39	8.66	6.7	10.5	0.138361396744846	Na	0.0427228242082849	No_filtration	sediments	55.1238883333333	13.2614583333333	PRJEB41834	ENA	SAMEA7740241	This study
ERR5010689	6494644.44624903	39	12.35	9	9.58	0.154172178033144	Na	0.04202634067605	No_filtration	sediments	55.1238883333333	13.2614583333333	PRJEB41834	ENA	SAMEA7740307	Broman et al., 2022
ERR5010618	6081506.46691807	39.5	5.62	7.6	10.36	0.449844514458779	Na	0.0404729931070354	No_filtration	sediments	58.8260917663574	17.5760879516602	PRJEB41834	ENA	SAMEA7740236	This study
ERR5010633	6025581.91854242	39.5	5.92	6.5	10.52	0.460951815675226	Na	0.0247046213498816	No_filtration	sediments	58.8260917663574	17.5760879516602	PRJEB41834	ENA	SAMEA7740251	This study
ERR5010645	5516657.48602229	39.5	6.17	4.6	9.53	0.468440294858821	Na	0.0264945990885846	No_filtration	sediments	58.8260917663574	17.5760879516602	PRJEB41834	ENA	SAMEA7740263	Broman et al., 2022
ERR5010674	5933455.38785926	39.5	6.93	3.6	4.62	0.489922070506915	Na	0.0355171043669209	No_filtration	sediments	58.8260917663574	17.5760879516602	PRJEB41834	ENA	SAMEA7740292	This study
ERR5010680	6627710.77000792	39.5	8.23	4.8	11.35	0.148219268210782	Na	0.0325839883090992	No_filtration	sediments	55.1238883333333	13.2614583333333	PRJEB41834	ENA	SAMEA7740298	This study
ERR5010658	5643582.35429331	40	4.85	5.6	10.37	0.222699820721215	Na	0.0162959890120586	No_filtration	sediments	59.478816986084	18.9215240478516	PRJEB41834	ENA	SAMEA7740276	Broman et al., 2022
ERR5010641	6052292.81311951	40.5	9.09	6	9.36	0.357296020565573	Na	0.0157174516757451	No_filtration	sediments	55.2248116666667	13.266697883606	PRJEB41834	ENA	SAMEA7740259	This study
ERR5010622	5671147.68994342	40.5	14.1	5.8	5.63	0.284147424290952	Na	0.0242519716262528	No_filtration	sediments	55.2248116666667	13.266697883606	PRJEB41834	ENA	SAMEA7740240	This study
ERR5010629	5934807.3771184	41	7	7.2	11.24	0.387954745441842	Na	0.0232098297626409	No_filtration	sediments	55.2246116666667	13.41825	PRJEB41834	ENA	SAMEA7740247	This study
ERR5010630	6200899.02795361	41	7.03	7.3	11.28	0.16591343588409	Na	0.0274640992580095	No_filtration	sediments	55.2334016666667	13.333375	PRJEB41834	ENA	SAMEA7740248	This study
ERR5010627	5995482.53774954	41	7.04	7.5	11.33	0.325052676110146	Na	0.0426066740611079	No_filtration	sediments	55.2248116666667	13.266697883606	PRJEB41834	ENA	SAMEA7740245	This study
ERR5010669	6396746.21493017	41	7.34	6.7	10.86	0.154379590795337	Na	0.0227991770468652	No_filtration	sediments	55.1238883333333	13.2614583333333	PRJEB41834	ENA	SAMEA7740287	This study
ERR5010648	5781881.86027423	41	11.67	5.9	5.24	0.259801573941231	Na	0.0265031220693287	No_filtration	sediments	55.2246116666667	13.41825	PRJEB41834	ENA	SAMEA7740266	Broman et al., 2022
ERR5010647	6071668.24373548	41	12.28	5.8	5.28	0.143112262292935	Na	0.046477848706726	No_filtration	sediments	55.2334016666667	13.333375	PRJEB41834	ENA	SAMEA7740265	Broman et al., 2022
ERR5010688	6147544.80624168	41	12.75	6.8	6.42	0.243792387884913	Na	0.038514608882762	No_filtration	sediments	55.2248116666667	13.266697883606	PRJEB41834	ENA	SAMEA7740306	Broman et al., 2022
ERR5010665	5761364.54808666	41	13.01	5.7	7.19	0.143621150517133	Na	0.0413082797023421	No_filtration	sediments	55.2334016666667	13.333375	PRJEB41834	ENA	SAMEA7740283	This study
ERR5010679	6656235.5711933	41.5	9.09	5.3	9.84	0.16696801497501	Na	0.0150835229786384	No_filtration	sediments	55.2334016666667	13.333375	PRJEB41834	ENA	SAMEA7740297	This study
ERR5010621	5716975.55057556	41.5	14.07	5.6	7.14	0.401748661195602	Na	0.0216471853571723	No_filtration	sediments	55.2246116666667	13.41825	PRJEB41834	ENA	SAMEA7740239	This study
ERR5010642	6096660.89774607	42	12.57	4.5	7.36	0.216563842086485	Na	0.0533204716934671	No_filtration	sediments	55.2246116666667	13.41825	PRJEB41834	ENA	SAMEA7740260	This study
ERR5010690	6078441.53977746	43	12.46	6.5	7.55	0.508805876990078	Na	0.0820202924556814	No_filtration	sediments	55.2250483333333	13.633525	PRJEB41834	ENA	SAMEA7740308	Broman et al., 2022
ERR5010636	5699739.68952819	43.5	11.21	6.1	5.6	0.503854480167143	Na	0.0520552322853868	No_filtration	sediments	55.2250483333333	13.633525	PRJEB41834	ENA	SAMEA7740254	This study
ERR5010664	5513994.33032554	43.5	12.63	5.7	8.61	0.533359211692342	Na	0.0577421533558451	No_filtration	sediments	55.2250483333333	13.633525	PRJEB41834	ENA	SAMEA7740282	This study
ERR5010619	6295107.80789564	44	5.93	5.6	10.93	0.174798947326817	Na	0.0503975457028721	No_filtration	sediments	58.7739715576172	17.6913795471191	PRJEB41834	ENA	SAMEA7740237	This study
ERR5010683	6203816.8890129	44	6.31	4.2	10.43	0.126431609665677	Na	0.0518424636651383	No_filtration	sediments	58.7739715576172	17.6913795471191	PRJEB41834	ENA	SAMEA7740301	Broman et al., 2022
ERR5010634	6179609.47357501	44	6.4	4.8	9.33	0.165826521683625	Na	0.0263779359815856	No_filtration	sediments	58.7739715576172	17.6913795471191	PRJEB41834	ENA	SAMEA7740252	This study
ERR5010675	6720035.5302358	44	7	3.4	8.77	0.149891107220342	Na	0.0285760612427881	No_filtration	sediments	58.7739715576172	17.6913795471191	PRJEB41834	ENA	SAMEA7740293	This study
ERR5010628	5909882.27175483	44	12.17	5.7	7.3	0.543809270337135	Na	0.0328765123962378	No_filtration	sediments	55.1333216666667	13.666575	PRJEB41834	ENA	SAMEA7740246	This study
ERR5010681	6214584.23630571	44	12.52	5	6.85	0.482037600374826	Na	0.0525542205012171	No_filtration	sediments	55.2250483333333	13.633525	PRJEB41834	ENA	SAMEA7740299	This study
ERR5010646	6053121.66797481	45	11.93	7.4	8.62	0.560518122265928	Na	0.0374091015892915	No_filtration	sediments	55.1333216666667	13.666575	PRJEB41834	ENA	SAMEA7740264	Broman et al., 2022
ERR5010640	5902673.28998947	45	14.26	5.5	5.99	0.532558317444354	Na	0.0352049198748229	No_filtration	sediments	55.1333216666667	13.666575	PRJEB41834	ENA	SAMEA7740258	This study
ERR5010666	5651943.98722203	45	14.55	6.4	9.15	0.531738787278898	Na	0.131532608313565	No_filtration	sediments	55.1333216666667	13.666575	PRJEB41834	ENA	SAMEA7740284	This study
ERR5010708	5917181.69276654	46.43	5.44	2.21	7.61	0.291397397876662	Na	0.0311938021379982	No_filtration	sediments	62.8623	18.20875	PRJEB41834	ENA	SAMEA7740326	Broman et al., 2022
ERR5010677	6076858.26929975	46.5	7.23	3.4	9.81	0.376050482582655	Na	0.0310613194319631	No_filtration	sediments	58.7439498901367	17.8140258789062	PRJEB41834	ENA	SAMEA7740295	This study
ERR5010663	5939906.77178069	47	6.11	5.6	10.35	0.363474593558937	Na	0.079434169016795	No_filtration	sediments	58.7439498901367	17.8140258789062	PRJEB41834	ENA	SAMEA7740281	This study
ERR5010635	5376692.56930939	47	6.58	4.2	9.08	0.375465508270652	Na	Na	No_filtration	sediments	58.7439498901367	17.8140258789062	PRJEB41834	ENA	SAMEA7740253	This study
ERR5010660	5959731.18516884	47	7.41	4	7.37	0.34934500707742	Na	0.0459332751621649	No_filtration	sediments	58.7439498901367	17.8140258789062	PRJEB41834	ENA	SAMEA7740278	Broman et al., 2022
ERR5010670	5832307.75666572	48	13.17	5.5	5.36	0.494719210165658	Na	Na	No_filtration	sediments	55.009033203125	14.0738067626953	PRJEB41834	ENA	SAMEA7740288	This study
ERR5010649	6005058.3557688	48	15.02	8.1	8.54	0.512085559331767	Na	0.0529666176942718	No_filtration	sediments	55.009033203125	14.0738067626953	PRJEB41834	ENA	SAMEA7740267	Broman et al., 2022
ERR5010624	5700582.51275044	48	15.98	6	5.02	0.475814223049797	Na	Na	No_filtration	sediments	55.009033203125	14.0738067626953	PRJEB41834	ENA	SAMEA7740242	This study
ERR5010682	6189335.37985039	48.5	15.36	7	7.14	0.514011430840777	Na	Na	No_filtration	sediments	55.009033203125	14.0738067626953	PRJEB41834	ENA	SAMEA7740300	This study
ERR5010716	6134872.08055383	48.52	5.09	2.66	8.52	0.282926089793582	Na	0.0291538326304244	No_filtration	sediments	61.460567	17.31875	PRJEB41834	ENA	SAMEA7740334	Broman et al., 2022
ERR5010673	6327884.67678516	52	6.8	3.9	9.19	0.360519450299734	Na	Na	No_filtration	sediments	58.7668800354004	17.831335067749	PRJEB41834	ENA	SAMEA7740291	This study
ERR5010639	6529719.76931534	52	7.86	3.7	8.19	0.353733842808161	Na	Na	No_filtration	sediments	58.7668800354004	17.831335067749	PRJEB41834	ENA	SAMEA7740257	This study
ERR5010659	6842253.99028086	52.5	7.49	4.3	8.36	0.334511172018533	Na	0.0404729931070354	No_filtration	sediments	58.7668800354003	17.831335067749	PRJEB41834	ENA	SAMEA7740277	Broman et al., 2022
ERR5010617	6195939.99536852	58	7.11	4.7	6.91	0.228457657130706	Na	Na	No_filtration	sediments	58.7189178466797	17.8422603607178	PRJEB41834	ENA	SAMEA7740235	This study
ERR5010637	6266912.04692687	58	7.71	3.8	9.01	0.227391365581055	Na	Na	No_filtration	sediments	58.7189178466797	17.8422603607178	PRJEB41834	ENA	SAMEA7740255	This study
ERR5010685	5985396.12969917	58.5	6.67	4.2	9.59	0.290796427978441	Na	0.0355171043669209	No_filtration	sediments	58.7189178466797	17.8422603607178	PRJEB41834	ENA	SAMEA7740303	Broman et al., 2022
ERR5010672	6845889.15261008	59	7.63	4.6	4.78	0.282940966876085	Na	Na	No_filtration	sediments	58.7189178466797	17.8422603607178	PRJEB41834	ENA	SAMEA7740290	This study
ERR5010698	5580642.32793156	62	5.7	4.7	7.82	0.130310104942399	Na	0.0162959890120586	No_filtration	sediments	59.5080757141113	19.0043811798096	PRJEB41834	ENA	SAMEA7740316	Broman et al., 2022
ERR5010718	5675096.48721741	62.86	5.59	2.55	6.79	0.159371947299953	Na	0.0157174516757451	No_filtration	sediments	62.856033	18.259267	PRJEB41834	ENA	SAMEA7740336	Broman et al., 2022
ERR5010705	5739941.60882755	66.55	5.27	1.88	9.34	0.244080585138231	Na	0.0242519716262528	No_filtration	sediments	61.8099	17.602383	PRJEB41834	ENA	SAMEA7740323	Broman et al., 2022
ERR5010706	5488598.89523365	67.95	5.36	2.07	7.81	0.234326806320802	Na	0.0232098297626409	No_filtration	sediments	61.90505	17.590217	PRJEB41834	ENA	SAMEA7740324	Broman et al., 2022
ERR5010715	6149743.1121847	70.05	5.15	2.13	10.01	0.294847563518914	Na	0.0274640992580095	No_filtration	sediments	61.393183	17.36855	PRJEB41834	ENA	SAMEA7740333	Broman et al., 2022
ERR5010693	5584316.3322282	71	15.17	8.6	1.07	0.405101285669434	Na	0.0426066740611079	No_filtration	sediments	55.6668167114258	16.0657958984375	PRJEB41834	ENA	SAMEA7740311	Broman et al., 2022
ERR5010710	5596742.48160526	75.45	5.84	3.16	7.18	0.200718512126702	Na	0.0227991770468652	No_filtration	sediments	63.412083	20.371233	PRJEB41834	ENA	SAMEA7740328	Broman et al., 2022
ERR5010704	5962346.28089569	76.89	5.15	2.27	10.05	0.270863539612481	Na	0.0265031220693287	No_filtration	sediments	61.3442	17.432783	PRJEB41834	ENA	SAMEA7740322	Broman et al., 2022
ERR5010668	6443393.63575211	78	8.21	6.2	1.38	0.469032606614078	Na	Na	No_filtration	sediments	58.548900604248	18.0255737304687	PRJEB41834	ENA	SAMEA7740286	This study
ERR5010661	5687614.21203929	78	10	5.8	0.48	0.373067600607708	Na	0.038514608882762	No_filtration	sediments	58.548900604248	18.0255737304687	PRJEB41834	ENA	SAMEA7740279	Broman et al., 2022
ERR5010626	5926116.20509636	78.5	9	5.8	0.24	0.402345257681146	Na	Na	No_filtration	sediments	58.548900604248	18.0255737304687	PRJEB41834	ENA	SAMEA7740244	This study
ERR5010644	5714803.27708101	78.5	9.17	5.7	0.4	0.139879116479143	Na	Na	No_filtration	sediments	58.548900604248	18.0255737304687	PRJEB41834	ENA	SAMEA7740262	This study
ERR5010717	5416859.73727012	78.68	5.46	2.38	7.16	0.219088168744989	Na	0.0216471853571723	No_filtration	sediments	61.940017	17.740067	PRJEB41834	ENA	SAMEA7740335	Broman et al., 2022
ERR5010667	7248532.00263145	79	7.15	7	1.34	0.506303846771958	Na	Na	No_filtration	sediments	58.5676307678223	17.908784866333	PRJEB41834	ENA	SAMEA7740285	This study
ERR5010702	6113735.3737054	79	8.68	5.8	0.26	0.681352567772919	Na	0.0820202924556814	No_filtration	sediments	57.476375579834	17.0634841918945	PRJEB41834	ENA	SAMEA7740320	Broman et al., 2022
ERR5010643	6614124.64510502	79	9.55	5.9	0.13	0.494316309687278	Na	Na	No_filtration	sediments	58.5676307678223	17.908784866333	PRJEB41834	ENA	SAMEA7740261	This study
ERR5010700	7092938.00528106	79	9.98	5.8	0.29	0.535487626275233	Na	0.0577421533558451	No_filtration	sediments	58.5676307678223	17.908784866333	PRJEB41834	ENA	SAMEA7740318	Broman et al., 2022
ERR5010625	6361697.59753901	79.5	8.92	5.9	0.24	0.476335377121058	Na	Na	No_filtration	sediments	58.5676307678223	17.908784866333	PRJEB41834	ENA	SAMEA7740243	This study
ERR5010692	5940071.66930782	79.5	15.1	8.8	0.23	0.483978528310602	Na	0.0518424636651383	No_filtration	sediments	55.6177215576172	14.8630180358887	PRJEB41834	ENA	SAMEA7740310	Broman et al., 2022
ERR5010720	5475960.65691349	85.17	5.87	3.29	7.01	0.251679042517901	Na	0.0263779359815856	No_filtration	sediments	63.33335	20.2192	PRJEB41834	ENA	SAMEA7740338	Broman et al., 2022
ERR5010709	5559881.86539171	88.75	5.89	3.34	6.93	0.27401119790159	Na	0.0285760612427881	No_filtration	sediments	63.381733	20.2581	PRJEB41834	ENA	SAMEA7740327	Broman et al., 2022
ERR5010721	5332399.3511239	89.82	3.47	1.31	9.44	0.404440646342306	Na	0.0328765123962378	No_filtration	sediments	64.536217	21.8054	PRJEB41834	ENA	SAMEA7740339	Broman et al., 2022
ERR5010691	5770585.19882805	90.5	16.22	8.7	0.47	0.557372960269459	Na	0.0525542205012171	No_filtration	sediments	55.2507095336914	15.9887552261353	PRJEB41834	ENA	SAMEA7740309	Broman et al., 2022
ERR5010711	5335256.03088796	106.04	3.55	0.97	9.86	0.45606325220093	Na	0.0374091015892915	No_filtration	sediments	64.57255	21.8886	PRJEB41834	ENA	SAMEA7740329	Broman et al., 2022
ERR5010713	5466590.3093107	110.09	6.75	2.81	8.01	0.321711683256225	Na	0.0352049198748229	No_filtration	sediments	59.9111	19.268633	PRJEB41834	ENA	SAMEA7740331	Broman et al., 2022
ERR5010650	17261970.7814352	111	11.55	7.3	0.26	1.39883190864524	Na	0.131532608313565	No_filtration	sediments	57.4000358581543	19.3497524261475	PRJEB41834	ENA	SAMEA7740268	Broman et al., 2022
ERR5010703	5512489.83968468	121.21	6.78	2.79	10.75	0.285970211301532	Na	0.0311938021379982	No_filtration	sediments	59.96585	19.2189	PRJEB41834	ENA	SAMEA7740321	Broman et al., 2022
ERR5010722	5167753.79279527	121.96	3.66	0.88	9.47	0.377447345300905	Na	0.0310613194319631	No_filtration	sediments	64.649433	22.115617	PRJEB41834	ENA	SAMEA7740340	Broman et al., 2022
ERR5010701	7322569.38383217	125	9.79	6.3	0.53	0.786168065109672	Na	0.079434169016795	No_filtration	sediments	58.4940643310547	18.1174163818359	PRJEB41834	ENA	SAMEA7740319	Broman et al., 2022
