# Supplementary material for: Linking prokaryotic genome size variation to metabolic potential and environment
Source: ISME Commun. 2023 Mar 27;3:25. doi: 10.1038/s43705-023-00231-x (PMC10042847; doi:10.1038/s43705-023-00231-x)
Supplement: Supplementary file 7 — Table S2 [file 43705_2023_231_MOESM7_ESM.xlsx]

## Sheet: Sheet1
Bin ID	mOTU	Completeness	Contamination	GC (%)	Coding density (%)	Predicted genes	Bin length (Mbp)	Estimated genome size (Mbp)	Environment	Domain	Phylum	Class	Order	Family	Genus	Species
424_bin-23	mOTU_018	96.2429	3.84615	65.8035	93.6859	3553	3.97202	4.12708	sediments	d__Bacteria	p__Acidobacteriota	c__Mor1	o__Mor1	f__	g__	s__
416_bin-24	mOTU_018	96.0719	3.89364	65.8306	93.6461	3592	3.98775	4.1508	sediments	d__Bacteria	p__Acidobacteriota	c__Mor1	o__Mor1	f__	g__	s__
442_bin-13	mOTU_018	95.3882	3.84615	65.8137	93.6413	3502	3.9419	4.13248	sediments	d__Bacteria	p__Acidobacteriota	c__Mor1	o__Mor1	f__	g__	s__
441_bin-06	mOTU_018	95.1982	3.84615	65.8261	93.6225	3601	3.98339	4.18432	sediments	d__Bacteria	p__Acidobacteriota	c__Mor1	o__Mor1	f__	g__	s__
338_bin-06	mOTU_018	94.9608	4.79582	65.8388	93.8728	3534	3.88362	4.08971	sediments	d__Bacteria	p__Acidobacteriota	c__Mor1	o__Mor1	f__	g__	s__
425_bin-07	mOTU_018	94.8433	4.36847	65.8184	93.7688	3544	3.89333	4.10501	sediments	d__Bacteria	p__Acidobacteriota	c__Mor1	o__Mor1	f__	g__	s__
343_bin-11	mOTU_018	94.5869	4.70085	65.7977	93.4837	3618	3.91751	4.14171	sediments	d__Bacteria	p__Acidobacteriota	c__Mor1	o__Mor1	f__	g__	s__
321_bin-10	mOTU_018	93.6788	3.84615	65.8199	93.7002	3569	3.91017	4.17402	sediments	d__Bacteria	p__Acidobacteriota	c__Mor1	o__Mor1	f__	g__	s__
302_bin-51	mOTU_018	93.6788	3.84615	65.8614	93.6999	3515	3.87224	4.13353	sediments	d__Bacteria	p__Acidobacteriota	c__Mor1	o__Mor1	f__	g__	s__
402_bin-19	mOTU_018	93.6313	4.70085	65.8245	93.5313	3615	3.93458	4.20221	sediments	d__Bacteria	p__Acidobacteriota	c__Mor1	o__Mor1	f__	g__	s__
453_bin-14	mOTU_043	93.1034	2.50784	68.1176	93.2998	3922	4.01138	4.30852	sediments	d__Bacteria	p__Acidobacteriota	c__Vicinamibacteria	o__Fen-336	f__Fen-336	g__CADEEV01	s__
302_bin-08	mOTU_025	92.5748	4.01709	63.3338	89.9265	4340	5.21901	5.63762	sediments	d__Bacteria	p__Acidobacteriota	c__UBA890	o__	f__	g__	s__
353_bin-08	mOTU_018	91.9694	4.79582	65.815	93.5769	3689	3.92588	4.26868	sediments	d__Bacteria	p__Acidobacteriota	c__Mor1	o__Mor1	f__Mor1	g__	s__
328_bin-05	mOTU_018	91.6845	4.70085	65.8349	93.7891	3682	3.90857	4.26306	sediments	d__Bacteria	p__Acidobacteriota	c__Mor1	o__Mor1	f__	g__	s__
411_bin-06	mOTU_018	91.0672	3.84615	65.8251	93.6792	3572	3.95334	4.34112	sediments	d__Bacteria	p__Acidobacteriota	c__Mor1	o__Mor1	f__	g__	s__
454_bin-04	mOTU_037	89.981	4.42783	65.2115	90.6766	4316	4.72457	5.25064	sediments	d__Bacteria	p__Acidobacteriota	c__Vicinamibacteria	o__Fen-336	f__	g__	s__
406_bin-07	mOTU_018	88.7405	2.13675	65.8363	93.8807	3462	3.55345	4.00432	sediments	d__Bacteria	p__Acidobacteriota	c__Mor1	o__Mor1	f__	g__	s__
407_bin-14	mOTU_018	88.3369	4.2735	65.911	94.1862	3384	3.45776	3.91429	sediments	d__Bacteria	p__Acidobacteriota	c__Mor1	o__Mor1	f__	g__	s__
401_bin-02	mOTU_018	88.1173	4.87298	65.7974	93.1954	3544	3.6113	4.09829	sediments	d__Bacteria	p__Acidobacteriota	c__Mor1	o__Mor1	f__	g__	s__
344_bin-08	mOTU_018	86.6631	4.2735	65.8515	93.9798	3482	3.60597	4.16091	sediments	d__Bacteria	p__Acidobacteriota	c__Mor1	o__Mor1	f__	g__	s__
354_bin-25	mOTU_037	84.0515	3.77493	65.3439	91.1808	3682	3.95137	4.70113	sediments	d__Bacteria	p__Acidobacteriota	c__Vicinamibacteria	o__Fen-336	f__	g__	s__
354_bin-10	mOTU_076	83.3274	3.4188	67.4433	90.3967	4289	4.44924	5.33947	sediments	d__Bacteria	p__Acidobacteriota	c__Thermoanaerobaculia	o__UBA5704	f__QQVD01	g__	s__
310_bin-07	mOTU_018	82.0335	4.70085	65.8446	93.7209	3371	3.42392	4.17381	sediments	d__Bacteria	p__Acidobacteriota	c__Mor1	o__Mor1	f__	g__	s__
452_bin-34	mOTU_076	81.3592	2.77778	67.5176	90.4118	4619	4.92596	6.05458	sediments	d__Bacteria	p__Acidobacteriota	c__Thermoanaerobaculia	o__UBA5704	f__QQVD01	g__	s__
315_bin-6	mOTU_018	80.8405	4.07051	65.8119	93.6901	3097	3.0096	3.72289	sediments	d__Bacteria	p__Acidobacteriota	c__Mor1	o__Mor1	f__Mor1	g__	s__
351_bin-10	mOTU_018	79.6546	3.84615	66.2996	94.8837	2496	2.39111	3.00185	sediments	d__Bacteria	p__Acidobacteriota	c__Mor1	o__Mor1	f__	g__	s__
437_bin-11	mOTU_018	75.368	4.95726	65.7747	93.5969	2873	2.7364	3.63072	sediments	d__Bacteria	p__Acidobacteriota	c__Mor1	o__Mor1	f__	g__	s__
P6071_501_bin270	mOTU_124	99.5798	1.28852	66.0879	92.385	3881	3.60495	3.62016	water_column	d__Bacteria	p__Actinobacteriota	c__Actinomycetia	o__Mycobacteriales	f__Mycobacteriaceae	g__Mycobacterium	s__
P1994_121_bin27	mOTU_124	99.5798	4.98599	66.0346	92.7221	3653	3.60379	3.619	water_column	d__Bacteria	p__Actinobacteriota	c__Actinomycetia	o__Mycobacteriales	f__Mycobacteriaceae	g__Mycobacterium	s__
P6071_503_bin26	mOTU_124	99.5798	3.33333	66.127	92.3282	3832	3.55184	3.56682	water_column	d__Bacteria	p__Actinobacteriota	c__Actinomycetia	o__Mycobacteriales	f__Mycobacteriaceae	g__Mycobacterium	s__
P1994_120_bin37	mOTU_124	99.4118	3.47339	66.2333	92.7566	3880	3.78306	3.80544	water_column	d__Bacteria	p__Actinobacteriota	c__Actinomycetia	o__Mycobacteriales	f__Mycobacteriaceae	g__Mycobacterium	s__
P1994_116_bin21	mOTU_124	99.4118	1.76471	66.1911	92.7971	3641	3.51014	3.53091	water_column	d__Bacteria	p__Actinobacteriota	c__Actinomycetia	o__Mycobacteriales	f__Mycobacteriaceae	g__Mycobacterium	s__
P1994_119_bin189	mOTU_124	99.1597	1.4986	66.17	92.7189	3819	3.6254	3.65612	water_column	d__Bacteria	p__Actinobacteriota	c__Actinomycetia	o__Mycobacteriales	f__Mycobacteriaceae	g__Mycobacterium	s__
P4201_116_bin56	mOTU_097	99.1597	0.840336	65.0211	93.5784	2993	2.84909	2.87323	water_column	d__Bacteria	p__Actinobacteriota	c__Actinomycetia	o__Nanopelagicales	f__S36-B12	g__Mxb001	s__
P2236_112_bin88	mOTU_072	99.1597	1.68067	59.9128	94.0769	2254	2.23526	2.25421	water_column	d__Bacteria	p__Actinobacteriota	c__Actinomycetia	o__Nanopelagicales	f__S36-B12	g__	s__
P6071_526_bin156	mOTU_126	99.1597	0.0840336	44.6313	94.5154	1399	1.34352	1.3549	water_column	d__Bacteria	p__Actinobacteriota	c__Actinomycetia	o__Nanopelagicales	f__AcAMD-5	g__AcAMD-5	s__
SRR3727507_bin183	mOTU_090	99.0756	3.13725	55.1302	95.8065	1490	1.26397	1.27576	water_column	d__Bacteria	p__Actinobacteriota	c__Actinomycetia	o__Actinomycetales	f__Microbacteriaceae	g__Aquiluna	s__
P1994_120_bin172	mOTU_144	99.0196	2.18487	64.8682	89.9111	4859	4.64836	4.69439	water_column	d__Bacteria	p__Actinobacteriota	c__Actinomycetia	o__Mycobacteriales	f__Mycobacteriaceae	g__Mycobacterium	s__
P1994_129_bin9	mOTU_144	98.9496	1.0084	64.9937	89.8987	4639	4.65446	4.70387	water_column	d__Bacteria	p__Actinobacteriota	c__Actinomycetia	o__Mycobacteriales	f__Mycobacteriaceae	g__Mycobacterium	s__
P6071_516_bin220	mOTU_030	98.8235	1.21248	67.8788	92.5273	4283	4.17074	4.2204	water_column	d__Bacteria	p__Actinobacteriota	c__Actinomycetia	o__Mycobacteriales	f__Mycobacteriaceae	g__Mycobacterium	s__Mycobacterium
P4201_107_bin7	mOTU_047	98.7395	4.03361	45.3952	94.7655	1523	1.43361	1.45191	water_column	d__Bacteria	p__Actinobacteriota	c__Actinomycetia	o__Nanopelagicales	f__Nanopelagicaceae	g__AAA044-D11	s__AAA044-D11
P1994_115_bin10	mOTU_056	98.7395	2.80112	51.4945	95.1138	1325	1.23114	1.24686	water_column	d__Bacteria	p__Actinobacteriota	c__Actinomycetia	o__Actinomycetales	f__Microbacteriaceae	g__Aquiluna	s__Aquiluna
P1994_108_bin193	mOTU_124	98.6555	3.94958	66.1523	92.8666	3539	3.44655	3.49352	water_column	d__Bacteria	p__Actinobacteriota	c__Actinomycetia	o__Mycobacteriales	f__Mycobacteriaceae	g__Mycobacterium	s__
P1994_125_bin26	mOTU_135	98.5994	2.87915	51.7699	94.2931	1619	1.39341	1.4132	water_column	d__Bacteria	p__Actinobacteriota	c__Actinomycetia	o__Actinomycetales	f__Microbacteriaceae	g__Aquiluna	s__
P6071_507_bin40	mOTU_124	98.4874	1.09244	66.0526	92.0258	4214	3.68421	3.7408	water_column	d__Bacteria	p__Actinobacteriota	c__Actinomycetia	o__Mycobacteriales	f__Mycobacteriaceae	g__Mycobacterium	s__
P1994_130_bin194	mOTU_144	98.3193	2.94118	65.0598	90.0481	4366	4.43726	4.51311	water_column	d__Bacteria	p__Actinobacteriota	c__Actinomycetia	o__Mycobacteriales	f__Mycobacteriaceae	g__Mycobacterium	s__
P4201_123_bin88	mOTU_097	98.3193	0.840336	65.0788	93.5861	2966	2.83274	2.88116	water_column	d__Bacteria	p__Actinobacteriota	c__Actinomycetia	o__Nanopelagicales	f__S36-B12	g__Mxb001	s__
P1994_121_bin35	mOTU_097	98.3193	0.840336	65.0953	93.832	2906	2.79775	2.84557	water_column	d__Bacteria	p__Actinobacteriota	c__Actinomycetia	o__Nanopelagicales	f__S36-B12	g__Mxb001	s__
P2236_108_bin0	mOTU_074	98.3193	3.72549	54.0184	92.4489	3071	2.76311	2.81035	water_column	d__Bacteria	p__Actinobacteriota	c__Actinomycetia	o__Nanopelagicales	f__S36-B12	g__UBA4592	s__UBA4592
SRR3727511_bin103	mOTU_097	98.3193	2.94118	65.1229	93.8151	2856	2.7418	2.78867	water_column	d__Bacteria	p__Actinobacteriota	c__Actinomycetia	o__Nanopelagicales	f__S36-B12	g__Mxb001	s__
P1994_119_bin98	mOTU_097	98.3193	1.40056	65.1082	93.6816	2987	2.71369	2.76008	water_column	d__Bacteria	p__Actinobacteriota	c__Actinomycetia	o__Nanopelagicales	f__S36-B12	g__Mxb001	s__
P4201_119_bin60	mOTU_148	98.3193	3.92157	53.4987	93.1188	2789	2.59337	2.63771	water_column	d__Bacteria	p__Actinobacteriota	c__Actinomycetia	o__Nanopelagicales	f__S36-B12	g__UBA4592	s__UBA4592
P1994_130_bin161	mOTU_074	98.3193	2.36094	54.226	92.6626	2716	2.43031	2.47185	water_column	d__Bacteria	p__Actinobacteriota	c__Actinomycetia	o__Nanopelagicales	f__S36-B12	g__UBA4592	s__UBA4592
P1994_117_bin51	mOTU_072	98.3193	0.140056	59.925	94.0255	2375	2.2445	2.28287	water_column	d__Bacteria	p__Actinobacteriota	c__Actinomycetia	o__Nanopelagicales	f__S36-B12	g__	s__
P2236_108_bin91	mOTU_148	98.3193	2.12885	53.4728	93.6795	2408	2.21837	2.25629	water_column	d__Bacteria	p__Actinobacteriota	c__Actinomycetia	o__Nanopelagicales	f__S36-B12	g__UBA4592	s__UBA4592
P4201_105_bin211	mOTU_074	98.3193	0.92437	54.2109	92.9405	2447	2.19885	2.23643	water_column	d__Bacteria	p__Actinobacteriota	c__Actinomycetia	o__Nanopelagicales	f__S36-B12	g__UBA4592	s__UBA4592
P1994_121_bin243	mOTU_152	98.3193	3.51541	57.5001	93.6723	1874	1.65344	1.6817	water_column	d__Bacteria	p__Actinobacteriota	c__Actinomycetia	o__Actinomycetales	f__Microbacteriaceae	g__Pontimonas	s__
P1994_123_bin92	mOTU_152	98.3193	1.96078	57.5912	93.814	1793	1.60041	1.62777	water_column	d__Bacteria	p__Actinobacteriota	c__Actinomycetia	o__Actinomycetales	f__Microbacteriaceae	g__Pontimonas	s__
P1994_115_bin112	mOTU_152	98.3193	3.78151	57.7103	93.9578	1779	1.55433	1.5809	water_column	d__Bacteria	p__Actinobacteriota	c__Actinomycetia	o__Actinomycetales	f__Microbacteriaceae	g__Pontimonas	s__
P1994_113_bin103	mOTU_152	98.3193	4.70988	57.8325	94.0852	1738	1.5352	1.56144	water_column	d__Bacteria	p__Actinobacteriota	c__Actinomycetia	o__Actinomycetales	f__Microbacteriaceae	g__Pontimonas	s__
P6071_524_bin129	mOTU_052	98.3193	3.36134	51.4066	94.4246	1501	1.40898	1.43307	water_column	d__Bacteria	p__Actinobacteriota	c__Actinomycetia	o__Actinomycetales	f__Microbacteriaceae	g__Rhodoluna	s__
SRR3727525_bin188	mOTU_052	98.3193	1.45658	51.4746	94.8781	1430	1.35682	1.38002	water_column	d__Bacteria	p__Actinobacteriota	c__Actinomycetia	o__Actinomycetales	f__Microbacteriaceae	g__Rhodoluna	s__
P1994_114_bin173	mOTU_056	98.3193	2.7451	51.4973	95.4203	1291	1.24366	1.26492	water_column	d__Bacteria	p__Actinobacteriota	c__Actinomycetia	o__Actinomycetales	f__Microbacteriaceae	g__Aquiluna	s__Aquiluna
P4201_109_bin79	mOTU_292	98.1793	3.36134	63.6506	93.5123	4183	4.11145	4.1877	water_column	d__Bacteria	p__Actinobacteriota	c__Acidimicrobiia	o__Acidimicrobiales	f__TK06	g__JAADHX01	s__
SRR3727525_bin66	mOTU_135	98.1793	1.61064	51.7406	94.6977	1413	1.26427	1.28772	water_column	d__Bacteria	p__Actinobacteriota	c__Actinomycetia	o__Actinomycetales	f__Microbacteriaceae	g__Aquiluna	s__
P4201_119_bin105	mOTU_228	98.0392	4.7619	57.6343	93.9961	2688	2.46406	2.51334	water_column	d__Bacteria	p__Actinobacteriota	c__Acidimicrobiia	o__Acidimicrobiales	f__UBA8139	g__F1-20-MAGs160	s__F1-20-MAGs160
P1994_113_bin71	mOTU_056	98.0392	4.14566	51.8505	94.3832	1480	1.44165	1.47049	water_column	d__Bacteria	p__Actinobacteriota	c__Actinomycetia	o__Actinomycetales	f__Microbacteriaceae	g__Aquiluna	s__Aquiluna
P6071_526_bin63	mOTU_088	98.0392	2.10084	43.8344	94.2475	1625	1.42201	1.45045	water_column	d__Bacteria	p__Actinobacteriota	c__Actinomycetia	o__Nanopelagicales	f__Nanopelagicaceae	g__UBA3012	s__UBA3012
P1994_108_bin187	mOTU_216	98.0392	4.34174	45.7103	95.576	1516	1.3572	1.38435	water_column	d__Bacteria	p__Actinobacteriota	c__Actinomycetia	o__Nanopelagicales	f__Nanopelagicaceae	g__Planktophila	s__
SRR3727511_bin160	mOTU_052	97.9832	2.85714	51.5149	95.0339	1487	1.36252	1.39057	water_column	d__Bacteria	p__Actinobacteriota	c__Actinomycetia	o__Actinomycetales	f__Microbacteriaceae	g__Rhodoluna	s__
P6071_513_bin206	mOTU_124	97.8992	4.22369	65.9722	91.8534	4261	3.589	3.66601	water_column	d__Bacteria	p__Actinobacteriota	c__Actinomycetia	o__Mycobacteriales	f__Mycobacteriaceae	g__Mycobacterium	s__
P1994_124_bin2	mOTU_187	97.8992	0	45.3085	94.794	1478	1.46441	1.49583	water_column	d__Bacteria	p__Actinobacteriota	c__Actinomycetia	o__Nanopelagicales	f__Nanopelagicaceae	g__AAA044-D11	s__
P2236_102_bin5	mOTU_187	97.8992	1.68067	45.4224	94.5283	1517	1.46257	1.49396	water_column	d__Bacteria	p__Actinobacteriota	c__Actinomycetia	o__Nanopelagicales	f__Nanopelagicaceae	g__AAA044-D11	s__
P1994_130_bin94	mOTU_152	97.8992	2.52101	57.7927	94.1167	1594	1.45863	1.48993	water_column	d__Bacteria	p__Actinobacteriota	c__Actinomycetia	o__Actinomycetales	f__Microbacteriaceae	g__Pontimonas	s__
SRR3727503_bin111	mOTU_135	97.8992	4.06162	51.7136	94.2642	1674	1.44434	1.47534	water_column	d__Bacteria	p__Actinobacteriota	c__Actinomycetia	o__Actinomycetales	f__Microbacteriaceae	g__Aquiluna	s__
P1994_106_bin183	mOTU_187	97.8992	0	45.5306	94.5193	1462	1.43457	1.46535	water_column	d__Bacteria	p__Actinobacteriota	c__Actinomycetia	o__Nanopelagicales	f__Nanopelagicaceae	g__AAA044-D11	s__
P4201_106_bin46	mOTU_311	97.8992	1.71068	47.3576	94.8246	1429	1.355	1.38408	water_column	d__Bacteria	p__Actinobacteriota	c__Actinomycetia	o__Nanopelagicales	f__Nanopelagicaceae	g__Planktophila	s__Planktophila
SRR3727503_bin92	mOTU_047	97.8992	1.51261	45.4152	95.1284	1398	1.32465	1.35308	water_column	d__Bacteria	p__Actinobacteriota	c__Actinomycetia	o__Nanopelagicales	f__Nanopelagicaceae	g__AAA044-D11	s__AAA044-D11
P6071_534_bin15	mOTU_047	97.6751	4.16767	45.3227	93.9673	1607	1.41188	1.44549	water_column	d__Bacteria	p__Actinobacteriota	c__Actinomycetia	o__Nanopelagicales	f__Nanopelagicaceae	g__AAA044-D11	s__AAA044-D11
P1994_130_bin93	mOTU_148	97.479	0.840336	53.5972	93.5454	2662	2.38262	2.44424	water_column	d__Bacteria	p__Actinobacteriota	c__Actinomycetia	o__Nanopelagicales	f__S36-B12	g__UBA4592	s__UBA4592
P4201_114_bin122	mOTU_074	97.479	2.85714	54.1845	92.7601	2702	2.34671	2.4074	water_column	d__Bacteria	p__Actinobacteriota	c__Actinomycetia	o__Nanopelagicales	f__S36-B12	g__UBA4592	s__UBA4592
P1994_129_bin111	mOTU_074	97.479	4.20168	54.2523	92.8927	2605	2.33574	2.39614	water_column	d__Bacteria	p__Actinobacteriota	c__Actinomycetia	o__Nanopelagicales	f__S36-B12	g__UBA4592	s__UBA4592
P2236_106_bin12	mOTU_074	97.479	2.64106	54.1701	93.1173	2457	2.2578	2.31619	water_column	d__Bacteria	p__Actinobacteriota	c__Actinomycetia	o__Nanopelagicales	f__S36-B12	g__UBA4592	s__UBA4592
P2236_102_bin17	mOTU_148	97.479	1.94078	53.5048	93.7351	2344	2.1638	2.21976	water_column	d__Bacteria	p__Actinobacteriota	c__Actinomycetia	o__Nanopelagicales	f__S36-B12	g__UBA4592	s__UBA4592
P4201_103_bin0	mOTU_051	97.479	4.18167	55.5818	92.9908	1795	1.552	1.59213	water_column	d__Bacteria	p__Actinobacteriota	c__Actinomycetia	o__Actinomycetales	f__Microbacteriaceae	g__Pontimonas	s__Pontimonas
P1994_112_bin84	mOTU_056	97.479	2.94118	51.4688	94.4747	1471	1.39755	1.43369	water_column	d__Bacteria	p__Actinobacteriota	c__Actinomycetia	o__Actinomycetales	f__Microbacteriaceae	g__Aquiluna	s__Aquiluna
P1994_117_bin13	mOTU_124	97.409	2.73109	66.198	93.0297	3775	3.37867	3.46854	water_column	d__Bacteria	p__Actinobacteriota	c__Actinomycetia	o__Mycobacteriales	f__Mycobacteriaceae	g__Mycobacterium	s__
P4201_101_bin29	mOTU_047	97.3389	2.47899	45.5098	94.5541	1469	1.33558	1.37209	water_column	d__Bacteria	p__Actinobacteriota	c__Actinomycetia	o__Nanopelagicales	f__Nanopelagicaceae	g__AAA044-D11	s__AAA044-D11
445_bin-04	mOTU_010	97.2689	4.20168	68.4516	92.1134	2812	2.73242	2.80914	sediments	d__Bacteria	p__Actinobacteriota	c__Thermoleophilia	o__Solirubrobacterales	f__70-9	g__RHKX01	s__
414_bin-09	mOTU_010	97.2689	4.34974	68.4731	92.0282	2784	2.61148	2.6848	sediments	d__Bacteria	p__Actinobacteriota	c__Thermoleophilia	o__Solirubrobacterales	f__70-9	g__RHKX01	s__
P1994_129_bin45	mOTU_125	97.1989	3.36134	62.4606	91.7034	3170	3.15603	3.24698	water_column	d__Bacteria	p__Actinobacteriota	c__Acidimicrobiia	o__Acidimicrobiales	f__Ilumatobacteraceae	g__Ilumatobacter_A	s__
P1994_123_bin50	mOTU_125	97.1989	2.52101	62.579	92.0205	3153	3.15136	3.24218	water_column	d__Bacteria	p__Actinobacteriota	c__Acidimicrobiia	o__Acidimicrobiales	f__Ilumatobacteraceae	g__Ilumatobacter_A	s__
P1994_125_bin20	mOTU_125	97.1989	1.68067	62.5054	91.6601	3162	3.12765	3.21779	water_column	d__Bacteria	p__Actinobacteriota	c__Acidimicrobiia	o__Acidimicrobiales	f__Ilumatobacteraceae	g__Ilumatobacter_A	s__
P1994_121_bin244	mOTU_125	97.1989	2.52101	62.5121	91.9294	3050	3.11668	3.2065	water_column	d__Bacteria	p__Actinobacteriota	c__Acidimicrobiia	o__Acidimicrobiales	f__Ilumatobacteraceae	g__Ilumatobacter_A	s__
P1994_127_bin67	mOTU_125	97.1989	2.52101	62.4913	91.7514	3137	3.11356	3.20329	water_column	d__Bacteria	p__Actinobacteriota	c__Acidimicrobiia	o__Acidimicrobiales	f__Ilumatobacteraceae	g__Ilumatobacter_A	s__
P1994_126_bin155	mOTU_125	97.1989	2.94118	62.5305	91.926	3053	3.07045	3.15894	water_column	d__Bacteria	p__Actinobacteriota	c__Acidimicrobiia	o__Acidimicrobiales	f__Ilumatobacteraceae	g__Ilumatobacter_A	s__
P1994_130_bin188	mOTU_125	97.1989	1.68067	62.4762	91.7766	3023	3.05519	3.14324	water_column	d__Bacteria	p__Actinobacteriota	c__Acidimicrobiia	o__Acidimicrobiales	f__Ilumatobacteraceae	g__Ilumatobacter_A	s__
P4201_119_bin69	mOTU_074	97.1989	0.420168	54.0348	92.8526	2622	2.38919	2.45804	water_column	d__Bacteria	p__Actinobacteriota	c__Actinomycetia	o__Nanopelagicales	f__S36-B12	g__UBA4592	s__UBA4592
SRR3727507_bin94	mOTU_228	97.1989	2.66106	57.6628	94.1646	2593	2.33968	2.4071	water_column	d__Bacteria	p__Actinobacteriota	c__Acidimicrobiia	o__Acidimicrobiales	f__UBA8139	g__F1-20-MAGs160	s__F1-20-MAGs160
P2236_110_bin85	mOTU_321	97.1989	1.2605	57.9014	94.0274	2343	2.31592	2.38266	water_column	d__Bacteria	p__Actinobacteriota	c__Acidimicrobiia	o__Acidimicrobiales	f__UBA8139	g__F1-20-MAGs160	s__
P2236_112_bin33	mOTU_321	97.1989	2.10084	57.9131	93.9972	2399	2.27469	2.34025	water_column	d__Bacteria	p__Actinobacteriota	c__Acidimicrobiia	o__Acidimicrobiales	f__UBA8139	g__F1-20-MAGs160	s__
P1994_111_bin199	mOTU_056	97.1429	1.82073	51.4611	95.0701	1341	1.27062	1.30799	water_column	d__Bacteria	p__Actinobacteriota	c__Actinomycetia	o__Actinomycetales	f__Microbacteriaceae	g__Aquiluna	s__Aquiluna
P4201_108_bin137	mOTU_228	97.1289	2.73109	57.639	94.0666	2706	2.44284	2.51505	water_column	d__Bacteria	p__Actinobacteriota	c__Acidimicrobiia	o__Acidimicrobiales	f__UBA8139	g__F1-20-MAGs160	s__F1-20-MAGs160
P1994_120_bin182	mOTU_030	97.0588	0	67.7143	92.0117	4334	4.14717	4.27284	water_column	d__Bacteria	p__Actinobacteriota	c__Actinomycetia	o__Mycobacteriales	f__Mycobacteriaceae	g__Mycobacterium	s__Mycobacterium
P4201_101_bin35	mOTU_152	97.0588	0	57.7528	94.0013	1586	1.43662	1.48015	water_column	d__Bacteria	p__Actinobacteriota	c__Actinomycetia	o__Actinomycetales	f__Microbacteriaceae	g__Pontimonas	s__
P1994_108_bin34	mOTU_047	97.0588	2.60504	45.4015	94.5541	1544	1.43608	1.4796	water_column	d__Bacteria	p__Actinobacteriota	c__Actinomycetia	o__Nanopelagicales	f__Nanopelagicaceae	g__AAA044-D11	s__AAA044-D11
P2236_104_bin95	mOTU_187	97.0588	0	45.4041	94.8516	1520	1.41612	1.45903	water_column	d__Bacteria	p__Actinobacteriota	c__Actinomycetia	o__Nanopelagicales	f__Nanopelagicaceae	g__AAA044-D11	s__
P1994_129_bin98	mOTU_187	97.0588	0.840336	45.6045	94.9083	1440	1.38796	1.43001	water_column	d__Bacteria	p__Actinobacteriota	c__Actinomycetia	o__Nanopelagicales	f__Nanopelagicaceae	g__AAA044-D11	s__
P6071_532_bin253	mOTU_124	96.9188	3.52941	65.9266	92.062	4084	3.49675	3.60792	water_column	d__Bacteria	p__Actinobacteriota	c__Actinomycetia	o__Mycobacteriales	f__Mycobacteriaceae	g__Mycobacterium	s__
P4201_105_bin188	mOTU_125	96.9188	3.80952	62.4681	91.6286	3252	3.1423	3.2422	water_column	d__Bacteria	p__Actinobacteriota	c__Acidimicrobiia	o__Acidimicrobiales	f__Ilumatobacteraceae	g__Ilumatobacter_A	s__
P4201_101_bin157	mOTU_125	96.7787	3.36134	62.5359	91.9681	3077	3.06993	3.17211	water_column	d__Bacteria	p__Actinobacteriota	c__Acidimicrobiia	o__Acidimicrobiales	f__Ilumatobacteraceae	g__Ilumatobacter_A	s__
P1994_123_bin79	mOTU_074	96.7787	1.2605	54.3735	93.3358	2363	2.09347	2.16315	water_column	d__Bacteria	p__Actinobacteriota	c__Actinomycetia	o__Nanopelagicales	f__S36-B12	g__UBA4592	s__UBA4592
P6071_508_bin19	mOTU_088	96.7787	1.96078	43.6764	92.9938	1846	1.44363	1.49168	water_column	d__Bacteria	p__Actinobacteriota	c__Actinomycetia	o__Nanopelagicales	f__Nanopelagicaceae	g__UBA3012	s__UBA3012
P1994_117_bin119	mOTU_056	96.7227	1.2605	51.4851	95.3227	1186	1.15494	1.19407	water_column	d__Bacteria	p__Actinobacteriota	c__Actinomycetia	o__Actinomycetales	f__Microbacteriaceae	g__Aquiluna	s__Aquiluna
P1994_120_bin225	mOTU_097	96.6387	0.504202	65.1498	93.6265	2913	2.77502	2.87154	water_column	d__Bacteria	p__Actinobacteriota	c__Actinomycetia	o__Nanopelagicales	f__S36-B12	g__Mxb001	s__
P1994_119_bin194	mOTU_006	96.6387	0	49.3866	94.6909	1228	1.24082	1.28398	water_column	d__Bacteria	p__Actinobacteriota	c__Actinomycetia	o__Actinomycetales	f__Microbacteriaceae	g__Rhodoluna	s__
P1994_128_bin4	mOTU_006	96.6387	0	49.3826	94.8703	1225	1.2357	1.27868	water_column	d__Bacteria	p__Actinobacteriota	c__Actinomycetia	o__Actinomycetales	f__Microbacteriaceae	g__Rhodoluna	s__
P1994_104_bin130	mOTU_006	96.6387	0	49.3523	94.8331	1226	1.23206	1.27492	water_column	d__Bacteria	p__Actinobacteriota	c__Actinomycetia	o__Actinomycetales	f__Microbacteriaceae	g__Rhodoluna	s__
P1994_120_bin157	mOTU_006	96.6387	0	49.3721	94.9692	1219	1.2294	1.27216	water_column	d__Bacteria	p__Actinobacteriota	c__Actinomycetia	o__Actinomycetales	f__Microbacteriaceae	g__Rhodoluna	s__
P1994_116_bin157	mOTU_006	96.6387	0.840336	49.3619	94.9934	1270	1.22258	1.2651	water_column	d__Bacteria	p__Actinobacteriota	c__Actinomycetia	o__Actinomycetales	f__Microbacteriaceae	g__Rhodoluna	s__
P1994_129_bin112	mOTU_030	96.5546	1.19048	67.8606	92.9023	4141	3.95605	4.09722	water_column	d__Bacteria	p__Actinobacteriota	c__Actinomycetia	o__Mycobacteriales	f__Mycobacteriaceae	g__Mycobacterium	s__Mycobacterium
P4201_101_bin61	mOTU_135	96.4986	2.94118	51.7282	94.2221	1544	1.35274	1.40182	water_column	d__Bacteria	p__Actinobacteriota	c__Actinomycetia	o__Actinomycetales	f__Microbacteriaceae	g__Aquiluna	s__
P4201_104_bin91	mOTU_125	96.3585	1.68067	62.5118	91.6344	3644	3.50364	3.63605	water_column	d__Bacteria	p__Actinobacteriota	c__Acidimicrobiia	o__Acidimicrobiales	f__Ilumatobacteraceae	g__Ilumatobacter_A	s__
SRR3727511_bin10	mOTU_155	96.3585	2.94118	69.4074	92.2847	2631	2.50415	2.59879	water_column	d__Bacteria	p__Actinobacteriota	c__Thermoleophilia	o__Gaiellales	f__F1-60-MAGs149	g__F1-60-MAGs149	s__F1-60-MAGs149
P1994_121_bin151	mOTU_144	96.2185	2.10084	64.9009	90.1188	4306	4.35939	4.53072	water_column	d__Bacteria	p__Actinobacteriota	c__Actinomycetia	o__Mycobacteriales	f__Mycobacteriaceae	g__Mycobacterium	s__
P6071_505_bin63	mOTU_124	96.2185	1.34454	66.035	91.8499	4224	3.79081	3.93979	water_column	d__Bacteria	p__Actinobacteriota	c__Actinomycetia	o__Mycobacteriales	f__Mycobacteriaceae	g__Mycobacterium	s__
P1994_120_bin164	mOTU_219	96.2185	2.10084	57.1869	92.7655	2993	3.05925	3.17948	water_column	d__Bacteria	p__Actinobacteriota	c__Acidimicrobiia	o__Acidimicrobiales	f__Microtrichaceae	g__IMCC26207	s__
SRR3727525_bin116	mOTU_094	96.2185	4.64986	38.2506	94.9499	1476	1.30574	1.35706	water_column	d__Bacteria	p__Actinobacteriota	c__Actinomycetia	o__Nanopelagicales	f__AcAMD-5	g__ATZT02	s__
P1994_129_bin170	mOTU_152	96.1905	0.980392	57.8169	94.0395	1600	1.44812	1.50547	water_column	d__Bacteria	p__Actinobacteriota	c__Actinomycetia	o__Actinomycetales	f__Microbacteriaceae	g__Pontimonas	s__
P1994_122_bin161	mOTU_066	96.0784	3.92157	52.6649	94.3958	2987	2.67826	2.78757	water_column	d__Bacteria	p__Actinobacteriota	c__Acidimicrobiia	o__Acidimicrobiales	f__Ilumatobacteraceae	g__Casp-actino8	s__
P1994_105_bin52	mOTU_152	96.0504	2.38095	57.6208	93.7074	1637	1.4825	1.54346	water_column	d__Bacteria	p__Actinobacteriota	c__Actinomycetia	o__Actinomycetales	f__Microbacteriaceae	g__Pontimonas	s__
301_bin-16	mOTU_010	96.0084	4.90196	68.446	92.1643	2921	2.73323	2.84687	sediments	d__Bacteria	p__Actinobacteriota	c__Thermoleophilia	o__Solirubrobacterales	f__70-9	g__RHKX01	s__
P4201_119_bin116	mOTU_314	95.9384	2.28291	47.0677	94.9932	1541	1.27645	1.33049	water_column	d__Bacteria	p__Actinobacteriota	c__Actinomycetia	o__Nanopelagicales	f__Nanopelagicaceae	g__Planktophila	s__Planktophila
P1994_106_bin179	mOTU_179	95.9384	2.52101	63.9557	91.4448	4074	4.11544	4.28967	water_column	d__Bacteria	p__Actinobacteriota	c__Acidimicrobiia	o__Acidimicrobiales	f__Ilumatobacteraceae	g__Ilumatobacter	s__
SRR3727503_bin53	mOTU_311	95.9384	1.05042	47.4221	94.8304	1506	1.32665	1.38281	water_column	d__Bacteria	p__Actinobacteriota	c__Actinomycetia	o__Nanopelagicales	f__Nanopelagicaceae	g__Planktophila	s__Planktophila
437_bin-03	mOTU_010	95.9244	3.80952	68.4558	92.0943	2854	2.63603	2.74803	sediments	d__Bacteria	p__Actinobacteriota	c__Thermoleophilia	o__Solirubrobacterales	f__70-9	g__RHKX01	s__
P6071_517_bin259	mOTU_030	95.8824	4.7419	67.7879	92.2441	4314	3.98037	4.15131	water_column	d__Bacteria	p__Actinobacteriota	c__Actinomycetia	o__Mycobacteriales	f__Mycobacteriaceae	g__Mycobacterium	s__Mycobacterium
P1994_130_bin11	mOTU_030	95.7983	0.280112	67.8054	92.3939	4188	4.01686	4.19304	water_column	d__Bacteria	p__Actinobacteriota	c__Actinomycetia	o__Mycobacteriales	f__Mycobacteriaceae	g__Mycobacterium	s__Mycobacterium
P1994_118_bin160	mOTU_152	95.7983	4.77591	57.4194	93.7794	2120	1.81552	1.89515	water_column	d__Bacteria	p__Actinobacteriota	c__Actinomycetia	o__Actinomycetales	f__Microbacteriaceae	g__Pontimonas	s__
P4201_104_bin45	mOTU_051	95.7983	3.36134	55.4926	92.7019	1892	1.67674	1.75029	water_column	d__Bacteria	p__Actinobacteriota	c__Actinomycetia	o__Actinomycetales	f__Microbacteriaceae	g__Pontimonas	s__Pontimonas
P4201_116_bin59	mOTU_051	95.7983	4.0056	55.5612	92.9049	1847	1.60999	1.6806	water_column	d__Bacteria	p__Actinobacteriota	c__Actinomycetia	o__Actinomycetales	f__Microbacteriaceae	g__Pontimonas	s__Pontimonas
SRR3727507_bin269	mOTU_204	95.7983	2.80112	45.5294	95.5591	1353	1.25246	1.30739	water_column	d__Bacteria	p__Actinobacteriota	c__Actinomycetia	o__Nanopelagicales	f__Nanopelagicaceae	g__Planktophila	s__
P4201_116_bin181	mOTU_125	95.5182	2.52101	62.4515	91.6815	3055	2.91993	3.05694	water_column	d__Bacteria	p__Actinobacteriota	c__Acidimicrobiia	o__Acidimicrobiales	f__Ilumatobacteraceae	g__Ilumatobacter_A	s__
P1994_104_bin1	mOTU_168	95.5182	3.36134	62.1659	92.3148	2849	2.86759	3.00214	water_column	d__Bacteria	p__Actinobacteriota	c__Acidimicrobiia	o__Acidimicrobiales	f__Ilumatobacteraceae	g__Ilumatobacter_A	s__
SRR3727507_bin234	mOTU_155	95.5182	4.20168	69.3269	92.2885	2683	2.42566	2.53947	water_column	d__Bacteria	p__Actinobacteriota	c__Thermoleophilia	o__Gaiellales	f__F1-60-MAGs149	g__F1-60-MAGs149	s__F1-60-MAGs149
P1994_129_bin42	mOTU_191	95.5182	2.2409	47.6243	94.4518	2569	2.28248	2.38957	water_column	d__Bacteria	p__Actinobacteriota	c__Acidimicrobiia	o__Acidimicrobiales	f__Ilumatobacteraceae	g__BACL27	s__
P1994_118_bin29	mOTU_072	95.5182	2.08083	60.0166	94.1212	2414	2.14326	2.24382	water_column	d__Bacteria	p__Actinobacteriota	c__Actinomycetia	o__Nanopelagicales	f__S36-B12	g__	s__
P1994_121_bin110	mOTU_033	95.5182	3.36134	53.3039	94.9267	2071	1.92949	2.02002	water_column	d__Bacteria	p__Actinobacteriota	c__Acidimicrobiia	o__IMCC26256	f__PALSA-555	g__SHUY01	s__SHUY01
SRR3727511_bin275	mOTU_283	95.4902	1.42857	47.8509	94.2239	1655	1.50464	1.5757	water_column	d__Bacteria	p__Actinobacteriota	c__Actinomycetia	o__Nanopelagicales	f__UBA5976	g__UBA5976	s__
SRR3727521_bin73	mOTU_135	95.4622	2.87915	51.7225	94.8377	1469	1.16555	1.22095	water_column	d__Bacteria	p__Actinobacteriota	c__Actinomycetia	o__Actinomycetales	f__Microbacteriaceae	g__Aquiluna	s__
446_bin-18	mOTU_010	95.3782	3.36134	68.4186	91.9996	2858	2.74608	2.87915	sediments	d__Bacteria	p__Actinobacteriota	c__Thermoleophilia	o__Solirubrobacterales	f__70-9	g__RHKX01	s__
SRR3727516_bin34	mOTU_154	95.3782	2.60504	51.6236	95.6407	2060	1.88811	1.9796	water_column	d__Bacteria	p__Actinobacteriota	c__Acidimicrobiia	o__Acidimicrobiales	f__Ilumatobacteraceae	g__UBA2093	s__
SRR3727516_bin201	mOTU_239	95.3782	3.52941	47.8425	93.9425	1850	1.70545	1.7881	water_column	d__Bacteria	p__Actinobacteriota	c__Actinomycetia	o__Nanopelagicales	f__UBA5976	g__UBA5976	s__
P6071_531_bin128	mOTU_124	95.3081	1.11445	66.0244	92.47	3494	3.24027	3.39979	water_column	d__Bacteria	p__Actinobacteriota	c__Actinomycetia	o__Mycobacteriales	f__Mycobacteriaceae	g__Mycobacterium	s__
423_bin-21	mOTU_042	95.2381	4.34174	69.6078	88.982	3467	3.52121	3.69727	sediments	d__Bacteria	p__Actinobacteriota	c__Actinomycetia	o__Nanopelagicales	f__	g__	s__
P1994_110_bin163	mOTU_072	95.2381	2.10084	60.0419	93.968	2564	2.26554	2.37882	water_column	d__Bacteria	p__Actinobacteriota	c__Actinomycetia	o__Nanopelagicales	f__S36-B12	g__	s__
P2236_106_bin63	mOTU_148	95.2381	1.40056	53.4895	93.3435	2555	2.1769	2.28574	water_column	d__Bacteria	p__Actinobacteriota	c__Actinomycetia	o__Nanopelagicales	f__S36-B12	g__UBA4592	s__UBA4592
P2236_112_bin43	mOTU_074	95.1541	1.47059	54.1899	93.0931	2410	2.15719	2.26705	water_column	d__Bacteria	p__Actinobacteriota	c__Actinomycetia	o__Nanopelagicales	f__S36-B12	g__UBA4592	s__UBA4592
SRR3727526_bin39	mOTU_066	95.098	3.48139	52.6429	94.3895	2873	2.52627	2.65649	water_column	d__Bacteria	p__Actinobacteriota	c__Acidimicrobiia	o__Acidimicrobiales	f__Ilumatobacteraceae	g__Casp-actino8	s__
SRR3727516_bin165	mOTU_155	95.098	1.68067	69.4056	92.4553	2637	2.35317	2.47446	water_column	d__Bacteria	p__Actinobacteriota	c__Thermoleophilia	o__Gaiellales	f__F1-60-MAGs149	g__F1-60-MAGs149	s__F1-60-MAGs149
P6071_507_bin10	mOTU_047	95.098	4.92397	45.3588	93.0362	1694	1.40006	1.47223	water_column	d__Bacteria	p__Actinobacteriota	c__Actinomycetia	o__Nanopelagicales	f__Nanopelagicaceae	g__AAA044-D11	s__AAA044-D11
P1994_125_bin150	mOTU_216	95.098	3.64146	45.7649	95.5516	1528	1.36537	1.43575	water_column	d__Bacteria	p__Actinobacteriota	c__Actinomycetia	o__Nanopelagicales	f__Nanopelagicaceae	g__Planktophila	s__
P6071_514_bin214	mOTU_052	95.09	2.60504	51.489	93.9504	1546	1.2193	1.28226	water_column	d__Bacteria	p__Actinobacteriota	c__Actinomycetia	o__Actinomycetales	f__Microbacteriaceae	g__Rhodoluna	s__
P1994_121_bin70	mOTU_074	95.042	2.66106	54.0735	92.4985	2659	2.43232	2.5592	water_column	d__Bacteria	p__Actinobacteriota	c__Actinomycetia	o__Nanopelagicales	f__S36-B12	g__UBA4592	s__UBA4592
SRR3727503_bin95	mOTU_216	95.028	1.29652	45.7786	95.6548	1511	1.32998	1.39957	water_column	d__Bacteria	p__Actinobacteriota	c__Actinomycetia	o__Nanopelagicales	f__Nanopelagicaceae	g__Planktophila	s__
P4201_107_bin51	mOTU_135	94.958	4.18167	51.755	94.5006	1520	1.30584	1.37517	water_column	d__Bacteria	p__Actinobacteriota	c__Actinomycetia	o__Actinomycetales	f__Microbacteriaceae	g__Aquiluna	s__
P1994_110_bin65	mOTU_056	94.958	3.36134	51.4509	94.9236	1344	1.2868	1.35513	water_column	d__Bacteria	p__Actinobacteriota	c__Actinomycetia	o__Actinomycetales	f__Microbacteriaceae	g__Aquiluna	s__Aquiluna
P1994_121_bin63	mOTU_056	94.8739	1.56863	51.4365	95.019	1323	1.2652	1.33356	water_column	d__Bacteria	p__Actinobacteriota	c__Actinomycetia	o__Actinomycetales	f__Microbacteriaceae	g__Aquiluna	s__Aquiluna
P1994_104_bin159	mOTU_125	94.6779	3.22129	62.4993	91.832	3259	3.20156	3.38153	water_column	d__Bacteria	p__Actinobacteriota	c__Acidimicrobiia	o__Acidimicrobiales	f__Ilumatobacteraceae	g__Ilumatobacter_A	s__
P1994_127_bin61	mOTU_005	94.6779	4.41176	50.1734	94.7092	3351	2.79142	2.94834	water_column	d__Bacteria	p__Actinobacteriota	c__Acidimicrobiia	o__Acidimicrobiales	f__Ilumatobacteraceae	g__UBA3006	s__UBA3006
P1994_104_bin77	mOTU_152	94.6779	1.2605	57.5106	93.3456	1740	1.5701	1.65836	water_column	d__Bacteria	p__Actinobacteriota	c__Actinomycetia	o__Actinomycetales	f__Microbacteriaceae	g__Pontimonas	s__
P6071_511_bin103	mOTU_052	94.6218	3.10924	51.5487	94.275	1505	1.2087	1.2774	water_column	d__Bacteria	p__Actinobacteriota	c__Actinomycetia	o__Actinomycetales	f__Microbacteriaceae	g__Rhodoluna	s__
450_bin-05	mOTU_010	94.5378	3.12325	68.4668	92.3581	2655	2.48628	2.62993	sediments	d__Bacteria	p__Actinobacteriota	c__Thermoleophilia	o__Solirubrobacterales	f__70-9	g__RHKX01	s__
SRR3727511_bin270	mOTU_239	94.5378	0.840336	47.8886	93.5218	1809	1.66478	1.76097	water_column	d__Bacteria	p__Actinobacteriota	c__Actinomycetia	o__Nanopelagicales	f__UBA5976	g__UBA5976	s__
P1994_119_bin145	mOTU_152	94.5378	3.27731	57.7829	93.8965	1651	1.43258	1.51535	water_column	d__Bacteria	p__Actinobacteriota	c__Actinomycetia	o__Actinomycetales	f__Microbacteriaceae	g__Pontimonas	s__
P1994_113_bin212	mOTU_124	94.5098	0.840336	66.1399	92.7865	3828	3.27171	3.46177	water_column	d__Bacteria	p__Actinobacteriota	c__Actinomycetia	o__Mycobacteriales	f__Mycobacteriaceae	g__Mycobacterium	s__
448_bin-06	mOTU_010	94.5098	4.62185	68.46	91.7715	2806	2.67037	2.8255	sediments	d__Bacteria	p__Actinobacteriota	c__Thermoleophilia	o__Solirubrobacterales	f__70-9	g__RHKX01	s__
P1994_114_bin163	mOTU_072	94.3978	2.46499	59.9818	94.1878	2435	2.1982	2.32866	water_column	d__Bacteria	p__Actinobacteriota	c__Actinomycetia	o__Nanopelagicales	f__S36-B12	g__	s__
P1994_116_bin93	mOTU_047	94.3697	3.66947	45.3374	94.9782	1521	1.40849	1.49252	water_column	d__Bacteria	p__Actinobacteriota	c__Actinomycetia	o__Nanopelagicales	f__Nanopelagicaceae	g__AAA044-D11	s__AAA044-D11
303_bin-01	mOTU_010	94.3277	2.94118	68.432	92.1633	2820	2.6678	2.82822	sediments	d__Bacteria	p__Actinobacteriota	c__Thermoleophilia	o__Solirubrobacterales	f__70-9	g__RHKX01	s__
SRR3727525_bin244	mOTU_228	94.2577	3.30532	57.6413	94.0743	2653	2.39489	2.54079	water_column	d__Bacteria	p__Actinobacteriota	c__Acidimicrobiia	o__Acidimicrobiales	f__UBA8139	g__F1-20-MAGs160	s__F1-20-MAGs160
P1994_121_bin180	mOTU_030	94.1176	1.9888	67.868	92.93	3843	3.81027	4.04841	water_column	d__Bacteria	p__Actinobacteriota	c__Actinomycetia	o__Mycobacteriales	f__Mycobacteriaceae	g__Mycobacterium	s__Mycobacterium
437_bin-06	mOTU_042	94.1176	4.48179	69.7499	90.2656	2833	2.92685	3.10978	sediments	d__Bacteria	p__Actinobacteriota	c__Actinomycetia	o__Nanopelagicales	f__	g__	s__
P4201_101_bin170	mOTU_074	94.1176	0.910364	54.1768	92.5953	2511	2.14394	2.27793	water_column	d__Bacteria	p__Actinobacteriota	c__Actinomycetia	o__Nanopelagicales	f__S36-B12	g__UBA4592	s__UBA4592
P6071_507_bin57	mOTU_088	94.1176	0.92437	43.6982	92.8728	1789	1.39085	1.47778	water_column	d__Bacteria	p__Actinobacteriota	c__Actinomycetia	o__Nanopelagicales	f__Nanopelagicaceae	g__UBA3012	s__UBA3012
423_bin-09	mOTU_010	93.8375	3.36134	68.4749	92.0357	2859	2.63501	2.80805	sediments	d__Bacteria	p__Actinobacteriota	c__Thermoleophilia	o__Solirubrobacterales	f__70-9	g__RHKX01	s__
P6071_515_bin218	mOTU_126	93.6975	1.68067	44.5503	93.7825	1703	1.33815	1.42816	water_column	d__Bacteria	p__Actinobacteriota	c__Actinomycetia	o__Nanopelagicales	f__AcAMD-5	g__AcAMD-5	s__
P1994_113_bin157	mOTU_006	93.6975	2.56303	49.3565	94.9727	1304	1.20785	1.2891	water_column	d__Bacteria	p__Actinobacteriota	c__Actinomycetia	o__Actinomycetales	f__Microbacteriaceae	g__Rhodoluna	s__
302_bin-77	mOTU_010	93.5574	4.08964	68.4603	92.0289	2874	2.65897	2.84208	sediments	d__Bacteria	p__Actinobacteriota	c__Thermoleophilia	o__Solirubrobacterales	f__70-9	g__RHKX01	s__
P6071_508_bin128	mOTU_047	93.3053	3.08123	45.2806	93.577	1710	1.43753	1.54067	water_column	d__Bacteria	p__Actinobacteriota	c__Actinomycetia	o__Nanopelagicales	f__Nanopelagicaceae	g__AAA044-D11	s__AAA044-D11
P4201_105_bin77	mOTU_152	93.2973	0.504202	57.9176	94.1727	1573	1.31428	1.4087	water_column	d__Bacteria	p__Actinobacteriota	c__Actinomycetia	o__Actinomycetales	f__Microbacteriaceae	g__Pontimonas	s__
442_bin-05	mOTU_010	93.2773	4.31373	68.4124	92.1149	2706	2.50373	2.68418	sediments	d__Bacteria	p__Actinobacteriota	c__Thermoleophilia	o__Solirubrobacterales	f__70-9	g__RHKX01	s__
P6071_502_bin280	mOTU_066	93.2493	4.45378	52.5755	93.7717	3088	2.50555	2.68694	water_column	d__Bacteria	p__Actinobacteriota	c__Acidimicrobiia	o__Acidimicrobiales	f__Ilumatobacteraceae	g__Casp-actino8	s__
302_bin-87	mOTU_075	93.2073	2.52101	68.6064	90.9749	2750	2.74422	2.94421	sediments	d__Bacteria	p__Actinobacteriota	c__Actinomycetia	o__Nanopelagicales	f__GCA-2699445	g__GCA-2699445	s__
P4201_118_bin36	mOTU_135	93.2073	1.0084	51.7917	94.3599	1515	1.22528	1.31458	water_column	d__Bacteria	p__Actinobacteriota	c__Actinomycetia	o__Actinomycetales	f__Microbacteriaceae	g__Aquiluna	s__
P1994_126_bin176	mOTU_219	93.1373	4.20168	57.127	93.0235	3230	2.93066	3.1466	water_column	d__Bacteria	p__Actinobacteriota	c__Acidimicrobiia	o__Acidimicrobiales	f__Microtrichaceae	g__IMCC26207	s__
P6071_532_bin72	mOTU_066	93.1373	4.14566	52.4798	93.011	3370	2.68003	2.8775	water_column	d__Bacteria	p__Actinobacteriota	c__Acidimicrobiia	o__Acidimicrobiales	f__Ilumatobacteraceae	g__Casp-actino8	s__
P1994_112_bin180	mOTU_152	92.9832	2.73109	57.967	94.476	1585	1.27066	1.36655	water_column	d__Bacteria	p__Actinobacteriota	c__Actinomycetia	o__Actinomycetales	f__Microbacteriaceae	g__Pontimonas	s__
SRR3727511_bin180	mOTU_204	92.8291	2.53501	45.3217	95.0191	1557	1.35744	1.4623	water_column	d__Bacteria	p__Actinobacteriota	c__Actinomycetia	o__Nanopelagicales	f__Nanopelagicaceae	g__Planktophila	s__
P1994_118_bin156	mOTU_056	92.7251	0.840336	51.455	95.236	1276	1.23614	1.33313	water_column	d__Bacteria	p__Actinobacteriota	c__Actinomycetia	o__Actinomycetales	f__Microbacteriaceae	g__Aquiluna	s__Aquiluna
P1994_111_bin147	mOTU_072	92.6891	1.96078	59.9314	93.8579	2524	2.25306	2.43077	water_column	d__Bacteria	p__Actinobacteriota	c__Actinomycetia	o__Nanopelagicales	f__S36-B12	g__	s__
P4201_110_bin8	mOTU_114	92.577	2.10084	48.6067	95.0093	2549	2.19666	2.37279	water_column	d__Bacteria	p__Actinobacteriota	c__Acidimicrobiia	o__Acidimicrobiales	f__Ilumatobacteraceae	g__BACL27	s__
P1994_110_bin109	mOTU_124	92.457	4.91597	66.1553	92.8174	3793	3.26413	3.53043	water_column	d__Bacteria	p__Actinobacteriota	c__Actinomycetia	o__Mycobacteriales	f__Mycobacteriaceae	g__Mycobacterium	s__
SRR3727511_bin19	mOTU_114	92.437	4.06162	48.8033	94.9594	2350	2.0782	2.24823	water_column	d__Bacteria	p__Actinobacteriota	c__Acidimicrobiia	o__Acidimicrobiales	f__Ilumatobacteraceae	g__BACL27	s__
P1994_106_bin205	mOTU_074	92.437	1.28852	54.365	93.1275	2411	1.97247	2.13385	water_column	d__Bacteria	p__Actinobacteriota	c__Actinomycetia	o__Nanopelagicales	f__S36-B12	g__UBA4592	s__UBA4592
401_bin-21	mOTU_010	92.2969	4.73389	68.4457	92.2174	2767	2.56017	2.77384	sediments	d__Bacteria	p__Actinobacteriota	c__Thermoleophilia	o__Solirubrobacterales	f__70-9	g__RHKX01	s__
348_bin-14	mOTU_010	92.2269	4.69188	68.562	92.8475	2323	2.19352	2.3784	sediments	d__Bacteria	p__Actinobacteriota	c__Thermoleophilia	o__Solirubrobacterales	f__70-9	g__RHKX01	s__
P4201_101_bin107	mOTU_311	92.1989	0.420168	47.4532	94.8847	1485	1.2695	1.37692	water_column	d__Bacteria	p__Actinobacteriota	c__Actinomycetia	o__Nanopelagicales	f__Nanopelagicaceae	g__Planktophila	s__Planktophila
P4201_124_bin12	mOTU_074	92.1669	2.77311	54.205	92.7558	2530	2.05036	2.22461	water_column	d__Bacteria	p__Actinobacteriota	c__Actinomycetia	o__Nanopelagicales	f__S36-B12	g__UBA4592	s__UBA4592
P1994_127_bin206	mOTU_191	92.1569	4.17367	47.2744	94.6415	2662	2.38487	2.58784	water_column	d__Bacteria	p__Actinobacteriota	c__Acidimicrobiia	o__Acidimicrobiales	f__Ilumatobacteraceae	g__BACL27	s__
SRR3727525_bin235	mOTU_155	92.1569	1.84874	69.4758	92.6549	2641	2.36917	2.5708	water_column	d__Bacteria	p__Actinobacteriota	c__Thermoleophilia	o__Gaiellales	f__F1-60-MAGs149	g__F1-60-MAGs149	s__F1-60-MAGs149
P4201_114_bin173	mOTU_051	92.0868	1.88475	55.6318	92.9045	1851	1.53328	1.66503	water_column	d__Bacteria	p__Actinobacteriota	c__Actinomycetia	o__Actinomycetales	f__Microbacteriaceae	g__Pontimonas	s__Pontimonas
P4201_101_bin70	mOTU_147	92.0168	4.69188	44.3036	95.0945	1516	1.24202	1.34977	water_column	d__Bacteria	p__Actinobacteriota	c__Actinomycetia	o__Nanopelagicales	f__Nanopelagicaceae	g__MAG-120802	s__
P1994_128_bin184	mOTU_152	91.8768	2.10084	57.9405	93.7941	1607	1.32512	1.44228	water_column	d__Bacteria	p__Actinobacteriota	c__Actinomycetia	o__Actinomycetales	f__Microbacteriaceae	g__Pontimonas	s__
P4201_105_bin27	mOTU_135	91.8768	3.29132	51.7126	94.4987	1464	1.22086	1.32881	water_column	d__Bacteria	p__Actinobacteriota	c__Actinomycetia	o__Actinomycetales	f__Microbacteriaceae	g__Aquiluna	s__
P1994_125_bin167	mOTU_167	91.7367	3.36134	52.2829	94.5981	2820	2.51886	2.74575	water_column	d__Bacteria	p__Actinobacteriota	c__Acidimicrobiia	o__Acidimicrobiales	f__Ilumatobacteraceae	g__Casp-actino8	s__
P1994_130_bin186	mOTU_191	91.7367	2.94118	47.4647	94.2893	2672	2.37601	2.59003	water_column	d__Bacteria	p__Actinobacteriota	c__Acidimicrobiia	o__Acidimicrobiales	f__Ilumatobacteraceae	g__BACL27	s__
P6071_519_bin81	mOTU_066	91.7367	4.28571	52.5251	94.0416	3141	2.55196	2.78183	water_column	d__Bacteria	p__Actinobacteriota	c__Acidimicrobiia	o__Acidimicrobiales	f__Ilumatobacteraceae	g__Casp-actino8	s__
P1994_118_bin37	mOTU_124	91.7227	2.89916	66.1381	92.7103	3813	3.14571	3.42959	water_column	d__Bacteria	p__Actinobacteriota	c__Actinomycetia	o__Mycobacteriales	f__Mycobacteriaceae	g__Mycobacterium	s__
P6071_516_bin304	mOTU_163	91.6947	2.18487	67.9327	93.5758	3612	3.12529	3.40837	water_column	d__Bacteria	p__Actinobacteriota	c__Actinomycetia	o__Mycobacteriales	f__Mycobacteriaceae	g__Mycobacterium	s__
P1994_110_bin127	mOTU_047	91.6667	4.60184	45.4213	94.5792	1628	1.35628	1.47958	water_column	d__Bacteria	p__Actinobacteriota	c__Actinomycetia	o__Nanopelagicales	f__Nanopelagicaceae	g__AAA044-D11	s__AAA044-D11
SRR3727525_bin0	mOTU_071	91.5966	4.22969	54.4466	94.875	1570	1.39342	1.52125	water_column	d__Bacteria	p__Actinobacteriota	c__Actinomycetia	o__Actinomycetales	f__Microbacteriaceae	g__Aquiluna	s__
P6071_519_bin172	mOTU_088	91.5966	1.2605	43.7889	94.0422	1646	1.35398	1.4782	water_column	d__Bacteria	p__Actinobacteriota	c__Actinomycetia	o__Nanopelagicales	f__Nanopelagicaceae	g__UBA3012	s__UBA3012
P4201_106_bin4	mOTU_147	91.5966	2.94118	44.3503	95.1089	1501	1.22795	1.34061	water_column	d__Bacteria	p__Actinobacteriota	c__Actinomycetia	o__Nanopelagicales	f__Nanopelagicaceae	g__MAG-120802	s__
P6071_519_bin63	mOTU_052	91.5966	4.14566	51.5747	94.2321	1511	1.20375	1.31419	water_column	d__Bacteria	p__Actinobacteriota	c__Actinomycetia	o__Actinomycetales	f__Microbacteriaceae	g__Rhodoluna	s__
P1994_126_bin36	mOTU_124	91.5406	4.35574	66.1976	92.8111	3913	3.21402	3.51103	water_column	d__Bacteria	p__Actinobacteriota	c__Actinomycetia	o__Mycobacteriales	f__Mycobacteriaceae	g__Mycobacterium	s__
SRR3727516_bin162	mOTU_097	91.4126	3.30532	65.0642	93.7026	2969	2.43489	2.66363	water_column	d__Bacteria	p__Actinobacteriota	c__Actinomycetia	o__Nanopelagicales	f__S36-B12	g__Mxb001	s__
P1994_121_bin115	mOTU_005	91.3165	4.2437	50.1492	94.4468	3463	2.83722	3.10701	water_column	d__Bacteria	p__Actinobacteriota	c__Acidimicrobiia	o__Acidimicrobiales	f__Ilumatobacteraceae	g__UBA3006	s__UBA3006
P1994_121_bin98	mOTU_191	91.3165	3.36134	47.17	94.3054	2773	2.49522	2.73249	water_column	d__Bacteria	p__Actinobacteriota	c__Acidimicrobiia	o__Acidimicrobiales	f__Ilumatobacteraceae	g__BACL27	s__
P4201_104_bin24	mOTU_005	91.3165	4.62185	50.6332	94.868	2720	2.3128	2.53273	water_column	d__Bacteria	p__Actinobacteriota	c__Acidimicrobiia	o__Acidimicrobiales	f__Ilumatobacteraceae	g__UBA3006	s__UBA3006
P4201_112_bin26	mOTU_005	91.3165	3.72549	51.0803	94.6623	2352	2.05145	2.24652	water_column	d__Bacteria	p__Actinobacteriota	c__Acidimicrobiia	o__Acidimicrobiales	f__Ilumatobacteraceae	g__UBA3006	s__UBA3006
P4201_116_bin45	mOTU_005	91.3165	2.38095	51.1048	94.7939	2366	2.04759	2.2423	water_column	d__Bacteria	p__Actinobacteriota	c__Acidimicrobiia	o__Acidimicrobiales	f__Ilumatobacteraceae	g__UBA3006	s__UBA3006
P4201_114_bin130	mOTU_005	91.3165	3.36134	51.2663	94.9965	2140	1.85657	2.03311	water_column	d__Bacteria	p__Actinobacteriota	c__Acidimicrobiia	o__Acidimicrobiales	f__Ilumatobacteraceae	g__UBA3006	s__UBA3006
431_bin-09	mOTU_027	91.2605	2.10084	66.0435	93.1502	3301	3.06958	3.36354	sediments	d__Bacteria	p__Actinobacteriota	c__Actinomycetia	o__Mycobacteriales	f__Mycobacteriaceae	g__Mycobacterium	s__
P6071_508_bin67	mOTU_005	91.0364	2.87115	50.8172	93.9073	2572	2.13036	2.34012	water_column	d__Bacteria	p__Actinobacteriota	c__Acidimicrobiia	o__Acidimicrobiales	f__Ilumatobacteraceae	g__UBA3006	s__UBA3006
P1994_105_bin110	mOTU_005	91.0364	1.7507	50.8414	94.6295	2289	2.07592	2.28031	water_column	d__Bacteria	p__Actinobacteriota	c__Acidimicrobiia	o__Acidimicrobiales	f__Ilumatobacteraceae	g__UBA3006	s__UBA3006
P1994_117_bin107	mOTU_005	91.0364	3.59944	51.23	94.877	2183	1.94658	2.13824	water_column	d__Bacteria	p__Actinobacteriota	c__Acidimicrobiia	o__Acidimicrobiales	f__Ilumatobacteraceae	g__UBA3006	s__UBA3006
P2236_106_bin60	mOTU_005	91.0364	3.52941	51.2376	95.116	2162	1.905	2.09257	water_column	d__Bacteria	p__Actinobacteriota	c__Acidimicrobiia	o__Acidimicrobiales	f__Ilumatobacteraceae	g__UBA3006	s__UBA3006
P4201_124_bin165	mOTU_097	91.0284	1.46459	65.1463	93.6659	3114	2.48688	2.73198	water_column	d__Bacteria	p__Actinobacteriota	c__Actinomycetia	o__Nanopelagicales	f__S36-B12	g__Mxb001	s__
P1994_117_bin134	mOTU_341	90.8964	3.86555	60.0633	90.9013	3525	3.42142	3.76409	water_column	d__Bacteria	p__Actinobacteriota	c__Acidimicrobiia	o__Acidimicrobiales	f__UBA10347	g__UBA10347	s__UBA10347
P6071_526_bin51	mOTU_114	90.8964	3.7395	48.6123	94.4552	2592	2.16178	2.37829	water_column	d__Bacteria	p__Actinobacteriota	c__Acidimicrobiia	o__Acidimicrobiales	f__Ilumatobacteraceae	g__BACL27	s__
SRR3727516_bin148	mOTU_052	90.8683	1.54062	51.6398	95.0265	1318	1.14324	1.25813	water_column	d__Bacteria	p__Actinobacteriota	c__Actinomycetia	o__Actinomycetales	f__Microbacteriaceae	g__Rhodoluna	s__
SRR3727511_bin290	mOTU_135	90.7563	3.27731	51.7935	94.4088	1493	1.20123	1.32358	water_column	d__Bacteria	p__Actinobacteriota	c__Actinomycetia	o__Actinomycetales	f__Microbacteriaceae	g__Aquiluna	s__
SRR3727511_bin242	mOTU_246	90.6443	4.64986	53.8464	92.0107	2686	2.16945	2.39337	water_column	d__Bacteria	p__Actinobacteriota	c__Actinomycetia	o__Nanopelagicales	f__S36-B12	g__UBA6154	s__UBA6154
P4201_103_bin25	mOTU_005	90.6162	4.39776	51.0841	94.7789	2320	2.03727	2.24823	water_column	d__Bacteria	p__Actinobacteriota	c__Acidimicrobiia	o__Acidimicrobiales	f__Ilumatobacteraceae	g__UBA3006	s__UBA3006
P6071_512_bin54	mOTU_052	90.5882	3.20728	51.5141	94.0474	1495	1.16674	1.28796	water_column	d__Bacteria	p__Actinobacteriota	c__Actinomycetia	o__Actinomycetales	f__Microbacteriaceae	g__Rhodoluna	s__
SRR3727516_bin77	mOTU_204	90.5602	3.57143	45.5034	95.6316	1380	1.17459	1.29703	water_column	d__Bacteria	p__Actinobacteriota	c__Actinomycetia	o__Nanopelagicales	f__Nanopelagicaceae	g__Planktophila	s__
P1994_124_bin198	mOTU_125	90.4762	3.86555	62.5019	91.9597	3160	2.81878	3.11549	water_column	d__Bacteria	p__Actinobacteriota	c__Acidimicrobiia	o__Acidimicrobiales	f__Ilumatobacteraceae	g__Ilumatobacter_A	s__
P1994_126_bin113	mOTU_191	90.4762	3.44538	47.1207	94.5349	2876	2.57122	2.84187	water_column	d__Bacteria	p__Actinobacteriota	c__Acidimicrobiia	o__Acidimicrobiales	f__Ilumatobacteraceae	g__BACL27	s__
P6071_506_bin57	mOTU_005	90.4762	3.7395	50.1293	92.8967	3319	2.56164	2.83129	water_column	d__Bacteria	p__Actinobacteriota	c__Acidimicrobiia	o__Acidimicrobiales	f__Ilumatobacteraceae	g__UBA3006	s__UBA3006
P6071_505_bin136	mOTU_005	90.4762	4.77591	50.5071	93.991	2825	2.29571	2.53736	water_column	d__Bacteria	p__Actinobacteriota	c__Acidimicrobiia	o__Acidimicrobiales	f__Ilumatobacteraceae	g__UBA3006	s__UBA3006
P1994_128_bin75	mOTU_005	90.4762	3.03922	51.0235	94.7602	2504	2.14668	2.37264	water_column	d__Bacteria	p__Actinobacteriota	c__Acidimicrobiia	o__Acidimicrobiales	f__Ilumatobacteraceae	g__UBA3006	s__UBA3006
P2236_114_bin96	mOTU_005	90.4762	3.16527	51.1037	94.8551	2393	2.06725	2.28485	water_column	d__Bacteria	p__Actinobacteriota	c__Acidimicrobiia	o__Acidimicrobiales	f__Ilumatobacteraceae	g__UBA3006	s__UBA3006
P2236_108_bin137	mOTU_005	90.3922	3.64146	50.8903	95.0005	2509	2.14478	2.37275	water_column	d__Bacteria	p__Actinobacteriota	c__Acidimicrobiia	o__Acidimicrobiales	f__Ilumatobacteraceae	g__UBA3006	s__UBA3006
SRR3727507_bin260	mOTU_097	90.3641	0	65.0538	93.6881	3026	2.41937	2.67736	water_column	d__Bacteria	p__Actinobacteriota	c__Actinomycetia	o__Nanopelagicales	f__S36-B12	g__Mxb001	s__
P4201_114_bin66	mOTU_125	90.3361	1.68067	62.4786	91.9527	3164	2.87483	3.18237	water_column	d__Bacteria	p__Actinobacteriota	c__Acidimicrobiia	o__Acidimicrobiales	f__Ilumatobacteraceae	g__Ilumatobacter_A	s__
P1994_130_bin9	mOTU_187	90.3361	0	45.4426	94.8045	1410	1.39453	1.54371	water_column	d__Bacteria	p__Actinobacteriota	c__Actinomycetia	o__Nanopelagicales	f__Nanopelagicaceae	g__AAA044-D11	s__
P4201_102_bin89	mOTU_147	90.3361	4.55182	44.3078	95.0746	1599	1.33002	1.47231	water_column	d__Bacteria	p__Actinobacteriota	c__Actinomycetia	o__Nanopelagicales	f__Nanopelagicaceae	g__MAG-120802	s__
P1994_111_bin254	mOTU_090	90.3361	4.14566	55.1479	95.523	1648	1.26134	1.39628	water_column	d__Bacteria	p__Actinobacteriota	c__Actinomycetia	o__Actinomycetales	f__Microbacteriaceae	g__Aquiluna	s__
302_bin-93	mOTU_083	90.2241	0.840336	69.6368	92.0493	3083	2.9918	3.31596	sediments	d__Bacteria	p__Actinobacteriota	c__Actinomycetia	o__JACCYY01	f__JACCYY01	g__	s__
P4201_121_bin114	mOTU_047	90.1661	3.45938	45.4815	94.8906	1509	1.29565	1.43696	water_column	d__Bacteria	p__Actinobacteriota	c__Actinomycetia	o__Nanopelagicales	f__Nanopelagicaceae	g__AAA044-D11	s__AAA044-D11
SRR3727516_bin143	mOTU_283	90.1401	2.31293	47.7631	94.1197	1621	1.40038	1.55356	water_column	d__Bacteria	p__Actinobacteriota	c__Actinomycetia	o__Nanopelagicales	f__UBA5976	g__UBA5976	s__
P1994_127_bin123	mOTU_033	90.056	2.78111	53.4248	94.8874	2198	1.77677	1.97296	water_column	d__Bacteria	p__Actinobacteriota	c__Acidimicrobiia	o__IMCC26256	f__PALSA-555	g__SHUY01	s__SHUY01
P1994_124_bin53	mOTU_005	90.028	4.10364	50.3813	94.7919	2806	2.39734	2.66288	water_column	d__Bacteria	p__Actinobacteriota	c__Acidimicrobiia	o__Acidimicrobiales	f__Ilumatobacteraceae	g__UBA3006	s__UBA3006
P1994_127_bin34	mOTU_167	89.986	3.16527	52.2431	94.5007	2370	2.2378	2.48683	water_column	d__Bacteria	p__Actinobacteriota	c__Acidimicrobiia	o__Acidimicrobiales	f__Ilumatobacteraceae	g__Casp-actino8	s__
P6071_516_bin7	mOTU_264	89.986	3.19328	59.166	93.7857	1875	1.40108	1.55699	water_column	d__Bacteria	p__Actinobacteriota	c__Actinomycetia	o__Actinomycetales	f__Microbacteriaceae	g__Pontimonas	s__Pontimonas
P4201_110_bin84	mOTU_052	89.936	2.31092	51.5989	94.6583	1391	1.10492	1.22856	water_column	d__Bacteria	p__Actinobacteriota	c__Actinomycetia	o__Actinomycetales	f__Microbacteriaceae	g__Rhodoluna	s__
P6071_503_bin37	mOTU_052	89.8459	3.19328	51.5446	94.196	1470	1.13824	1.26688	water_column	d__Bacteria	p__Actinobacteriota	c__Actinomycetia	o__Actinomycetales	f__Microbacteriaceae	g__Rhodoluna	s__
P6071_501_bin58	mOTU_157	89.8179	2.52101	47.7218	93.9486	1694	1.27252	1.41678	water_column	d__Bacteria	p__Actinobacteriota	c__Actinomycetia	o__Nanopelagicales	f__Nanopelagicaceae	g__Planktophila	s__
432_bin-15	mOTU_042	89.7959	3.37535	69.7331	89.9119	3059	3.04777	3.39411	sediments	d__Bacteria	p__Actinobacteriota	c__Actinomycetia	o__Nanopelagicales	f__	g__	s__
P6071_534_bin47	mOTU_124	89.7339	3.32133	65.9652	91.9222	4209	3.17514	3.53839	water_column	d__Bacteria	p__Actinobacteriota	c__Actinomycetia	o__Mycobacteriales	f__Mycobacteriaceae	g__Mycobacterium	s__
P1994_108_bin30	mOTU_191	89.6359	4.5098	47.2359	94.6346	2586	2.35682	2.62933	water_column	d__Bacteria	p__Actinobacteriota	c__Acidimicrobiia	o__Acidimicrobiales	f__Ilumatobacteraceae	g__BACL27	s__
P1994_125_bin179	mOTU_191	89.6359	2.35294	47.2275	94.7551	2571	2.32201	2.5905	water_column	d__Bacteria	p__Actinobacteriota	c__Acidimicrobiia	o__Acidimicrobiales	f__Ilumatobacteraceae	g__BACL27	s__
P4201_111_bin119	mOTU_114	89.6359	2.82913	48.6175	94.9665	2561	2.18861	2.44167	water_column	d__Bacteria	p__Actinobacteriota	c__Acidimicrobiia	o__Acidimicrobiales	f__Ilumatobacteraceae	g__BACL27	s__
P4201_124_bin16	mOTU_005	89.6359	4.92997	51.1384	94.6939	2333	2.02109	2.25478	water_column	d__Bacteria	p__Actinobacteriota	c__Acidimicrobiia	o__Acidimicrobiales	f__Ilumatobacteraceae	g__UBA3006	s__UBA3006
P1994_107_bin51	mOTU_191	89.4958	3.86555	47.4259	94.555	2456	2.13365	2.38408	water_column	d__Bacteria	p__Actinobacteriota	c__Acidimicrobiia	o__Acidimicrobiales	f__Ilumatobacteraceae	g__BACL27	s__
SRR3727525_bin220	mOTU_181	89.4958	3.36134	42.5288	95.3516	1332	1.19126	1.33108	water_column	d__Bacteria	p__Actinobacteriota	c__Actinomycetia	o__Nanopelagicales	f__Nanopelagicaceae	g__Nanopelagicus	s__Nanopelagicus
SRR3727525_bin38	mOTU_344	89.4258	3.30532	52.4139	95.5985	2373	1.90854	2.13422	water_column	d__Bacteria	p__Actinobacteriota	c__Acidimicrobiia	o__Acidimicrobiales	f__Ilumatobacteraceae	g__F1-20-MAGs119	s__
P6071_517_bin161	mOTU_163	89.3798	1.0084	67.8145	93.0841	3868	3.04947	3.41182	water_column	d__Bacteria	p__Actinobacteriota	c__Actinomycetia	o__Mycobacteriales	f__Mycobacteriaceae	g__Mycobacterium	s__
P1994_107_bin208	mOTU_005	89.3557	4.34174	50.6301	95.073	2800	2.32822	2.60557	water_column	d__Bacteria	p__Actinobacteriota	c__Acidimicrobiia	o__Acidimicrobiales	f__Ilumatobacteraceae	g__UBA3006	s__UBA3006
P6071_525_bin27	mOTU_126	88.9916	1.42857	44.6767	94.1665	1570	1.23547	1.3883	water_column	d__Bacteria	p__Actinobacteriota	c__Actinomycetia	o__Nanopelagicales	f__AcAMD-5	g__AcAMD-5	s__
P4201_110_bin61	mOTU_228	88.9356	2.77311	57.6487	93.9586	2781	2.26638	2.54834	water_column	d__Bacteria	p__Actinobacteriota	c__Acidimicrobiia	o__Acidimicrobiales	f__UBA8139	g__F1-20-MAGs160	s__F1-20-MAGs160
SRR3727503_bin114	mOTU_005	88.9356	3.09524	51.2539	95.1819	2093	1.71582	1.92928	water_column	d__Bacteria	p__Actinobacteriota	c__Acidimicrobiia	o__Acidimicrobiales	f__Ilumatobacteraceae	g__UBA3006	s__UBA3006
P1994_104_bin164	mOTU_148	88.9056	3.08123	53.4737	93.0798	2641	2.00921	2.25994	water_column	d__Bacteria	p__Actinobacteriota	c__Actinomycetia	o__Nanopelagicales	f__S36-B12	g__UBA4592	s__UBA4592
SRR3727508_bin130	mOTU_066	88.8856	3.5014	52.6244	94.4501	2750	2.19316	2.46739	water_column	d__Bacteria	p__Actinobacteriota	c__Acidimicrobiia	o__Acidimicrobiales	f__Ilumatobacteraceae	g__Casp-actino8	s__
P4201_123_bin35	mOTU_114	88.7955	3.30532	48.5994	94.9764	2578	2.17836	2.45323	water_column	d__Bacteria	p__Actinobacteriota	c__Acidimicrobiia	o__Acidimicrobiales	f__Ilumatobacteraceae	g__BACL27	s__
P1994_117_bin66	mOTU_051	88.7955	1.70868	55.6752	93.1692	1772	1.4046	1.58184	water_column	d__Bacteria	p__Actinobacteriota	c__Actinomycetia	o__Actinomycetales	f__Microbacteriaceae	g__Pontimonas	s__Pontimonas
P6071_514_bin52	mOTU_233	88.7955	4.01361	49.086	94.4894	1688	1.31126	1.47672	water_column	d__Bacteria	p__Actinobacteriota	c__Actinomycetia	o__Nanopelagicales	f__Nanopelagicaceae	g__Planktophila	s__
P4201_104_bin40	mOTU_273	88.6555	1.54062	47.4062	93.5147	2013	1.6282	1.83655	water_column	d__Bacteria	p__Actinobacteriota	c__Actinomycetia	o__Nanopelagicales	f__UBA5976	g__UBA5976	s__UBA5976
P1994_119_bin100	mOTU_147	88.6555	4.42577	44.2579	95.3769	1566	1.23271	1.39045	water_column	d__Bacteria	p__Actinobacteriota	c__Actinomycetia	o__Nanopelagicales	f__Nanopelagicaceae	g__MAG-120802	s__
P1994_123_bin47	mOTU_144	88.6415	1.14846	65.1277	90.0939	4658	3.92075	4.42315	water_column	d__Bacteria	p__Actinobacteriota	c__Actinomycetia	o__Mycobacteriales	f__Mycobacteriaceae	g__Mycobacterium	s__
302_bin-30	mOTU_027	88.5714	3.22129	66.1083	93.0328	3179	2.97539	3.35931	sediments	d__Bacteria	p__Actinobacteriota	c__Actinomycetia	o__Mycobacteriales	f__Mycobacteriaceae	g__Mycobacterium	s__
P6071_526_bin145	mOTU_135	88.5354	4.08964	51.6668	94.1713	1541	1.11042	1.25421	water_column	d__Bacteria	p__Actinobacteriota	c__Actinomycetia	o__Actinomycetales	f__Microbacteriaceae	g__Aquiluna	s__
P6071_511_bin225	mOTU_094	88.5014	1.90476	38.3114	93.967	1528	1.15542	1.30553	water_column	d__Bacteria	p__Actinobacteriota	c__Actinomycetia	o__Nanopelagicales	f__AcAMD-5	g__ATZT02	s__
P1994_125_bin80	mOTU_088	88.4314	3.97159	44.0213	94.3127	1579	1.24844	1.41176	water_column	d__Bacteria	p__Actinobacteriota	c__Actinomycetia	o__Nanopelagicales	f__Nanopelagicaceae	g__UBA3012	s__UBA3012
P1994_130_bin70	mOTU_033	88.3754	4.32173	53.4801	95.0161	2183	1.77776	2.0116	water_column	d__Bacteria	p__Actinobacteriota	c__Acidimicrobiia	o__IMCC26256	f__PALSA-555	g__SHUY01	s__SHUY01
P1994_116_bin112	mOTU_152	88.3754	1.7507	57.9508	93.8136	1587	1.25561	1.42076	water_column	d__Bacteria	p__Actinobacteriota	c__Actinomycetia	o__Actinomycetales	f__Microbacteriaceae	g__Pontimonas	s__
P4201_121_bin57	mOTU_088	88.3193	1.82073	43.9194	94.4914	1556	1.21128	1.37148	water_column	d__Bacteria	p__Actinobacteriota	c__Actinomycetia	o__Nanopelagicales	f__Nanopelagicaceae	g__UBA3012	s__UBA3012
P1994_121_bin224	mOTU_072	88.2693	0.70028	60.0544	94.2487	2513	2.10686	2.38685	water_column	d__Bacteria	p__Actinobacteriota	c__Actinomycetia	o__Nanopelagicales	f__S36-B12	g__	s__
P2236_114_bin121	mOTU_074	88.2493	3.59944	54.1543	92.8963	2406	1.89969	2.15264	water_column	d__Bacteria	p__Actinobacteriota	c__Actinomycetia	o__Nanopelagicales	f__S36-B12	g__UBA4592	s__UBA4592
P1994_107_bin110	mOTU_184	88.2353	1.82073	47.7718	95.5696	1590	1.48085	1.67829	water_column	d__Bacteria	p__Actinobacteriota	c__Acidimicrobiia	o__Acidimicrobiales	f__Ilumatobacteraceae	g__BACL27	s__
P4201_102_bin122	mOTU_005	88.2073	2.54902	51.2964	95.1842	2123	1.72442	1.95496	water_column	d__Bacteria	p__Actinobacteriota	c__Acidimicrobiia	o__Acidimicrobiales	f__Ilumatobacteraceae	g__UBA3006	s__UBA3006
P6071_531_bin146	mOTU_005	88.1232	4.13165	51.0147	93.9261	2434	1.97059	2.23618	water_column	d__Bacteria	p__Actinobacteriota	c__Acidimicrobiia	o__Acidimicrobiales	f__Ilumatobacteraceae	g__UBA3006	s__UBA3006
P6071_516_bin276	mOTU_191	88.0952	3.02521	47.3124	94.6223	2345	1.97789	2.24517	water_column	d__Bacteria	p__Actinobacteriota	c__Acidimicrobiia	o__Acidimicrobiales	f__Ilumatobacteraceae	g__BACL27	s__
P1994_130_bin53	mOTU_219	88.0012	3.58543	57.2231	93.0001	3169	2.73067	3.10299	water_column	d__Bacteria	p__Actinobacteriota	c__Acidimicrobiia	o__Acidimicrobiales	f__Microtrichaceae	g__IMCC26207	s__
347_bin-03	mOTU_010	87.9412	3.22129	68.5155	92.2716	2739	2.52824	2.87492	sediments	d__Bacteria	p__Actinobacteriota	c__Thermoleophilia	o__Solirubrobacterales	f__70-9	g__RHKX01	s__
P1994_108_bin20	mOTU_123	87.8711	4.42577	66.8301	92.8384	2154	1.70257	1.93758	water_column	d__Bacteria	p__Actinobacteriota	c__Thermoleophilia	o__Ga0077560	f__Ga0077560	g__SYFI01	s__
P6071_524_bin15	mOTU_114	87.8291	3.26331	48.622	93.6952	2671	2.11089	2.40341	water_column	d__Bacteria	p__Actinobacteriota	c__Acidimicrobiia	o__Acidimicrobiales	f__Ilumatobacteraceae	g__BACL27	s__
P6071_504_bin164	mOTU_052	87.7171	0.504202	51.495	93.7979	1473	1.08811	1.24048	water_column	d__Bacteria	p__Actinobacteriota	c__Actinomycetia	o__Actinomycetales	f__Microbacteriaceae	g__Rhodoluna	s__
P1994_126_bin30	mOTU_097	87.6471	2.15686	65.1861	93.918	2993	2.31445	2.64065	water_column	d__Bacteria	p__Actinobacteriota	c__Actinomycetia	o__Nanopelagicales	f__S36-B12	g__Mxb001	s__
P4201_116_bin5	mOTU_033	87.6471	4.18167	53.3579	94.863	2198	1.72878	1.97244	water_column	d__Bacteria	p__Actinobacteriota	c__Acidimicrobiia	o__IMCC26256	f__PALSA-555	g__SHUY01	s__SHUY01
P4201_102_bin170	mOTU_051	87.605	4.06162	55.6829	93.0904	1732	1.35182	1.54308	water_column	d__Bacteria	p__Actinobacteriota	c__Actinomycetia	o__Actinomycetales	f__Microbacteriaceae	g__Pontimonas	s__Pontimonas
P1994_128_bin149	mOTU_148	87.535	0.540216	53.7091	93.6448	2548	2.08877	2.38621	water_column	d__Bacteria	p__Actinobacteriota	c__Actinomycetia	o__Nanopelagicales	f__S36-B12	g__UBA4592	s__UBA4592
P1994_108_bin21	mOTU_033	87.507	3.22129	53.4847	94.9101	2187	1.72069	1.96635	water_column	d__Bacteria	p__Actinobacteriota	c__Acidimicrobiia	o__IMCC26256	f__PALSA-555	g__SHUY01	s__SHUY01
P6071_529_bin240	mOTU_233	87.423	4.61585	49.0596	93.7716	1706	1.28993	1.47551	water_column	d__Bacteria	p__Actinobacteriota	c__Actinomycetia	o__Nanopelagicales	f__Nanopelagicaceae	g__Planktophila	s__
P6071_523_bin13	mOTU_181	87.3249	2.52101	42.3412	95.0304	1455	1.2028	1.37738	water_column	d__Bacteria	p__Actinobacteriota	c__Actinomycetia	o__Nanopelagicales	f__Nanopelagicaceae	g__Nanopelagicus	s__
P6071_526_bin68	mOTU_071	87.0868	4.28571	54.2955	94.5417	1598	1.22387	1.40534	water_column	d__Bacteria	p__Actinobacteriota	c__Actinomycetia	o__Actinomycetales	f__Microbacteriaceae	g__Aquiluna	s__
P1994_114_bin177	mOTU_124	86.9188	1.16246	66.1659	92.8485	3694	2.84664	3.27505	water_column	d__Bacteria	p__Actinobacteriota	c__Actinomycetia	o__Mycobacteriales	f__Mycobacteriaceae	g__Mycobacterium	s__
P4201_120_bin104	mOTU_135	86.8207	1.76471	51.7447	94.4002	1466	1.13433	1.30652	water_column	d__Bacteria	p__Actinobacteriota	c__Actinomycetia	o__Actinomycetales	f__Microbacteriaceae	g__Aquiluna	s__
P6071_509_bin96	mOTU_005	86.6947	2.18487	51.1585	93.8428	2350	1.84904	2.13282	water_column	d__Bacteria	p__Actinobacteriota	c__Acidimicrobiia	o__Acidimicrobiales	f__Ilumatobacteraceae	g__UBA3006	s__UBA3006
P1994_123_bin64	mOTU_148	86.6387	3.92157	53.8261	93.2954	2655	2.11547	2.44172	water_column	d__Bacteria	p__Actinobacteriota	c__Actinomycetia	o__Nanopelagicales	f__S36-B12	g__UBA4592	s__UBA4592
P6071_533_bin175	mOTU_083	86.6106	4.13165	50.2442	94.3641	2558	1.95383	2.25587	water_column	d__Bacteria	p__Actinobacteriota	c__Acidimicrobiia	o__Acidimicrobiales	f__Ilumatobacteraceae	g__BACL27	s__
P6071_508_bin179	mOTU_030	86.4146	4.22969	67.4925	91.2779	4941	3.79337	4.38973	water_column	d__Bacteria	p__Actinobacteriota	c__Actinomycetia	o__Mycobacteriales	f__Mycobacteriaceae	g__Mycobacterium	s__
P4201_109_bin181	mOTU_157	86.2185	3.87955	47.8123	95.1648	1516	1.16723	1.3538	water_column	d__Bacteria	p__Actinobacteriota	c__Actinomycetia	o__Nanopelagicales	f__Nanopelagicaceae	g__Planktophila	s__
SRR3727516_bin252	mOTU_181	86.1345	3.36134	42.3371	95.3178	1308	1.16115	1.34807	water_column	d__Bacteria	p__Actinobacteriota	c__Actinomycetia	o__Nanopelagicales	f__Nanopelagicaceae	g__Nanopelagicus	s__
P4201_121_bin124	mOTU_135	86.0244	2.60504	51.7752	94.7337	1365	1.01676	1.18194	water_column	d__Bacteria	p__Actinobacteriota	c__Actinomycetia	o__Actinomycetales	f__Microbacteriaceae	g__Aquiluna	s__
P6071_519_bin154	mOTU_030	85.8543	2.38095	67.8151	92.24	4370	3.48921	4.0641	water_column	d__Bacteria	p__Actinobacteriota	c__Actinomycetia	o__Mycobacteriales	f__Mycobacteriaceae	g__Mycobacterium	s__
P6071_516_bin194	mOTU_097	85.8403	2.85714	65.1435	93.661	3048	2.36373	2.75363	water_column	d__Bacteria	p__Actinobacteriota	c__Actinomycetia	o__Nanopelagicales	f__S36-B12	g__Mxb001	s__
P4201_106_bin23	mOTU_216	85.7143	2.94118	45.7654	95.5842	1489	1.20587	1.40685	water_column	d__Bacteria	p__Actinobacteriota	c__Actinomycetia	o__Nanopelagicales	f__Nanopelagicaceae	g__Planktophila	s__
P4201_123_bin137	mOTU_094	85.7143	3.44538	38.3182	94.8771	1393	1.06794	1.24593	water_column	d__Bacteria	p__Actinobacteriota	c__Actinomycetia	o__Nanopelagicales	f__AcAMD-5	g__ATZT02	s__
P4201_101_bin111	mOTU_167	85.7003	3.13125	52.2884	94.6227	2733	2.20553	2.57354	water_column	d__Bacteria	p__Actinobacteriota	c__Acidimicrobiia	o__Acidimicrobiales	f__Ilumatobacteraceae	g__Casp-actino8	s__
P2236_102_bin1	mOTU_125	85.6743	1.2605	62.5189	91.9597	3157	2.56694	2.99616	water_column	d__Bacteria	p__Actinobacteriota	c__Acidimicrobiia	o__Acidimicrobiales	f__Ilumatobacteraceae	g__Ilumatobacter_A	s__
P4201_123_bin183	mOTU_005	85.6723	2.98319	51.3149	95.0818	2075	1.67787	1.95848	water_column	d__Bacteria	p__Actinobacteriota	c__Acidimicrobiia	o__Acidimicrobiales	f__Ilumatobacteraceae	g__UBA3006	s__UBA3006
SRR3727525_bin179	mOTU_114	85.6583	2.52101	48.8278	95.1209	2212	1.79477	2.09527	water_column	d__Bacteria	p__Actinobacteriota	c__Acidimicrobiia	o__Acidimicrobiales	f__Ilumatobacteraceae	g__BACL27	s__
302_bin-54	mOTU_100	85.4342	2.52101	62.9917	92.5971	2690	2.42285	2.83592	sediments	d__Bacteria	p__Actinobacteriota	c__Acidimicrobiia	o__UBA5794	f__UBA5794	g__SZUA-442	s__
P4201_103_bin58	mOTU_167	85.3501	3.30532	52.3069	94.7279	2729	2.1856	2.56074	water_column	d__Bacteria	p__Actinobacteriota	c__Acidimicrobiia	o__Acidimicrobiales	f__Ilumatobacteraceae	g__Casp-actino8	s__
P1994_108_bin27	mOTU_048	85.2661	4.92997	57.913	95.4465	1993	1.48889	1.74616	water_column	d__Bacteria	p__Actinobacteriota	c__Acidimicrobiia	o__Acidimicrobiales	f__Ilumatobacteraceae	g__F1-60-MAGs027	s__
P4201_123_bin27	mOTU_232	85.2301	1.28852	67.6083	94.3247	2792	2.18379	2.56223	water_column	d__Bacteria	p__Actinobacteriota	c__Actinomycetia	o__Nanopelagicales	f__S36-B12	g__Mxb001	s__
P6071_532_bin243	mOTU_005	85.2101	4.91597	51.0922	93.2286	2411	1.84596	2.16636	water_column	d__Bacteria	p__Actinobacteriota	c__Acidimicrobiia	o__Acidimicrobiales	f__Ilumatobacteraceae	g__UBA3006	s__UBA3006
P6071_509_bin21	mOTU_088	85.1261	2.7591	43.8103	92.5562	1767	1.28132	1.50521	water_column	d__Bacteria	p__Actinobacteriota	c__Actinomycetia	o__Nanopelagicales	f__Nanopelagicaceae	g__UBA3012	s__UBA3012
SRR3727521_bin95	mOTU_047	85.042	0.70028	45.4768	94.8883	1435	1.24026	1.45841	water_column	d__Bacteria	p__Actinobacteriota	c__Actinomycetia	o__Nanopelagicales	f__Nanopelagicaceae	g__AAA044-D11	s__AAA044-D11
P1994_108_bin174	mOTU_184	84.986	1.61064	47.7089	95.4512	1695	1.57447	1.85262	water_column	d__Bacteria	p__Actinobacteriota	c__Acidimicrobiia	o__Acidimicrobiales	f__Ilumatobacteraceae	g__BACL27	s__
352_bin-05	mOTU_010	84.8599	3.85154	68.4202	92.2597	2723	2.46817	2.90852	sediments	d__Bacteria	p__Actinobacteriota	c__Thermoleophilia	o__Solirubrobacterales	f__70-9	g__RHKX01	s__
P6071_506_bin46	mOTU_135	84.8459	4.45378	51.4441	91.4893	1751	1.17476	1.38458	water_column	d__Bacteria	p__Actinobacteriota	c__Actinomycetia	o__Actinomycetales	f__Microbacteriaceae	g__Aquiluna	s__
P6071_502_bin137	mOTU_114	84.5938	2.32493	48.7579	94.2192	2414	1.80241	2.13066	water_column	d__Bacteria	p__Actinobacteriota	c__Acidimicrobiia	o__Acidimicrobiales	f__Ilumatobacteraceae	g__BACL27	s__
P6071_511_bin181	mOTU_048	84.5938	1.7447	57.6283	95.0567	2211	1.54442	1.82569	water_column	d__Bacteria	p__Actinobacteriota	c__Acidimicrobiia	o__Acidimicrobiales	f__Ilumatobacteraceae	g__F1-60-MAGs027	s__
P6071_526_bin159	mOTU_264	84.5378	3.55142	58.8883	93.6964	1835	1.35807	1.60647	water_column	d__Bacteria	p__Actinobacteriota	c__Actinomycetia	o__Actinomycetales	f__Microbacteriaceae	g__Pontimonas	s__Pontimonas
P6071_533_bin222	mOTU_088	84.5098	1.06443	43.7701	92.4728	1718	1.23641	1.46303	water_column	d__Bacteria	p__Actinobacteriota	c__Actinomycetia	o__Nanopelagicales	f__Nanopelagicaceae	g__UBA3012	s__UBA3012
P6071_525_bin81	mOTU_090	84.3137	3.13125	55.0608	94.8844	1618	1.18077	1.40045	water_column	d__Bacteria	p__Actinobacteriota	c__Actinomycetia	o__Actinomycetales	f__Microbacteriaceae	g__Aquiluna	s__
P6071_502_bin183	mOTU_083	84.2857	3.05322	50.3411	94.5732	2224	1.62233	1.9248	water_column	d__Bacteria	p__Actinobacteriota	c__Acidimicrobiia	o__Acidimicrobiales	f__Ilumatobacteraceae	g__BACL27	s__
P4201_101_bin139	mOTU_168	84.1737	2.94118	62.2072	92.2517	3223	2.94605	3.49997	water_column	d__Bacteria	p__Actinobacteriota	c__Acidimicrobiia	o__Acidimicrobiales	f__Ilumatobacteraceae	g__Ilumatobacter_A	s__
P1994_121_bin20	mOTU_285	84.1737	4.62185	67.312	93.2321	1890	1.7344	2.0605	water_column	d__Bacteria	p__Actinobacteriota	c__Acidimicrobiia	o__Acidimicrobiales	f__MedAcidi-G1	g__UBA9410	s__UBA9410
P1994_111_bin163	mOTU_168	83.9636	3.15126	62.2085	92.074	3517	2.8429	3.38587	water_column	d__Bacteria	p__Actinobacteriota	c__Acidimicrobiia	o__Acidimicrobiales	f__Ilumatobacteraceae	g__Ilumatobacter_A	s__
P4201_104_bin133	mOTU_168	83.9396	4.06162	62.1187	92.2248	3288	2.70818	3.22634	water_column	d__Bacteria	p__Actinobacteriota	c__Acidimicrobiia	o__Acidimicrobiales	f__Ilumatobacteraceae	g__Ilumatobacter_A	s__
P4201_103_bin38	mOTU_273	83.9316	1.82073	47.4181	93.5896	1910	1.52019	1.81123	water_column	d__Bacteria	p__Actinobacteriota	c__Actinomycetia	o__Nanopelagicales	f__UBA5976	g__UBA5976	s__UBA5976
P6071_505_bin178	mOTU_090	83.9216	4.13165	54.9229	93.6274	1790	1.20067	1.43071	water_column	d__Bacteria	p__Actinobacteriota	c__Actinomycetia	o__Actinomycetales	f__Microbacteriaceae	g__Aquiluna	s__
P6071_531_bin271	mOTU_135	83.9196	2.32493	51.5218	93.1091	1629	1.11662	1.33059	water_column	d__Bacteria	p__Actinobacteriota	c__Actinomycetia	o__Actinomycetales	f__Microbacteriaceae	g__Aquiluna	s__
P6071_530_bin94	mOTU_005	83.8796	3.72549	51.1154	93.8614	2327	1.75724	2.09496	water_column	d__Bacteria	p__Actinobacteriota	c__Acidimicrobiia	o__Acidimicrobiales	f__Ilumatobacteraceae	g__UBA3006	s__UBA3006
415_bin-08	mOTU_010	83.7395	2.68908	68.4658	92.1013	2676	2.4387	2.91224	sediments	d__Bacteria	p__Actinobacteriota	c__Thermoleophilia	o__Solirubrobacterales	f__70-9	g__RHKX01	s__
P6071_518_bin236	mOTU_066	83.5294	1.84874	52.5523	93.7021	2976	2.20614	2.64115	water_column	d__Bacteria	p__Actinobacteriota	c__Acidimicrobiia	o__Acidimicrobiales	f__Ilumatobacteraceae	g__Casp-actino8	s__
410_bin-17	mOTU_010	83.3533	3.16527	68.5332	92.7458	2552	2.29267	2.75054	sediments	d__Bacteria	p__Actinobacteriota	c__Thermoleophilia	o__Solirubrobacterales	f__70-9	g__RHKX01	s__
P2236_113_bin52	mOTU_074	83.0532	0.57423	54.1286	92.8217	2413	1.90834	2.29774	water_column	d__Bacteria	p__Actinobacteriota	c__Actinomycetia	o__Nanopelagicales	f__S36-B12	g__UBA4592	s__UBA4592
430_bin-02	mOTU_027	82.9212	0.448179	66.1363	93.4961	3089	2.83044	3.41341	sediments	d__Bacteria	p__Actinobacteriota	c__Actinomycetia	o__Mycobacteriales	f__Mycobacteriaceae	g__Mycobacterium	s__
P6071_532_bin234	mOTU_052	82.9092	1.0084	51.4029	92.7709	1505	0.9748	1.17574	water_column	d__Bacteria	p__Actinobacteriota	c__Actinomycetia	o__Actinomycetales	f__Microbacteriaceae	g__Rhodoluna	s__
P6071_518_bin11	mOTU_052	82.8852	2.89916	51.5439	94.2055	1446	1.05413	1.2718	water_column	d__Bacteria	p__Actinobacteriota	c__Actinomycetia	o__Actinomycetales	f__Microbacteriaceae	g__Rhodoluna	s__
P6071_527_bin145	mOTU_157	82.7951	2.52101	47.6736	93.6811	1645	1.26315	1.52564	water_column	d__Bacteria	p__Actinobacteriota	c__Actinomycetia	o__Nanopelagicales	f__Nanopelagicaceae	g__Planktophila	s__
P6071_501_bin254	mOTU_322	82.7571	1.16246	65.0633	89.2824	4464	3.07592	3.7168	water_column	d__Bacteria	p__Actinobacteriota	c__Actinomycetia	o__Nanopelagicales	f__S36-B12	g__WLND01	s__
P6071_515_bin87	mOTU_066	82.549	1.2605	52.4472	93.1524	3118	2.23974	2.71322	water_column	d__Bacteria	p__Actinobacteriota	c__Acidimicrobiia	o__Acidimicrobiales	f__Ilumatobacteraceae	g__Casp-actino8	s__
P2236_112_bin108	mOTU_349	82.493	2.66106	62.8699	92.1652	2791	2.70901	3.28393	water_column	d__Bacteria	p__Actinobacteriota	c__Acidimicrobiia	o__Acidimicrobiales	f__Ilumatobacteraceae	g__Ilumatobacter_A	s__
P1994_113_bin2	mOTU_005	82.437	1.79272	51.3885	94.7203	2122	1.68959	2.04955	water_column	d__Bacteria	p__Actinobacteriota	c__Acidimicrobiia	o__Acidimicrobiales	f__Ilumatobacteraceae	g__UBA3006	s__UBA3006
P2236_114_bin71	mOTU_125	82.381	4.4898	62.4693	91.8786	3068	2.31776	2.81346	water_column	d__Bacteria	p__Actinobacteriota	c__Acidimicrobiia	o__Acidimicrobiales	f__Ilumatobacteraceae	g__Ilumatobacter_A	s__
P6071_523_bin144	mOTU_090	82.3109	4.28571	55.0932	95.2835	1544	1.11087	1.3496	water_column	d__Bacteria	p__Actinobacteriota	c__Actinomycetia	o__Actinomycetales	f__Microbacteriaceae	g__Aquiluna	s__
P6071_534_bin161	mOTU_157	82.1208	2.2409	47.7438	93.4646	1681	1.22557	1.4924	water_column	d__Bacteria	p__Actinobacteriota	c__Actinomycetia	o__Nanopelagicales	f__Nanopelagicaceae	g__Planktophila	s__
P6071_505_bin86	mOTU_126	82.0728	1.07843	44.5467	92.4405	1768	1.14991	1.40108	water_column	d__Bacteria	p__Actinobacteriota	c__Actinomycetia	o__Nanopelagicales	f__AcAMD-5	g__AcAMD-5	s__
P4201_109_bin59	mOTU_088	82.0448	1.54062	43.9823	94.4801	1491	1.14232	1.39232	water_column	d__Bacteria	p__Actinobacteriota	c__Actinomycetia	o__Nanopelagicales	f__Nanopelagicaceae	g__UBA3012	s__UBA3012
P6071_510_bin126	mOTU_094	82.0448	2.507	38.2393	93.6969	1557	1.0896	1.32805	water_column	d__Bacteria	p__Actinobacteriota	c__Actinomycetia	o__Nanopelagicales	f__AcAMD-5	g__ATZT02	s__
P1994_126_bin192	mOTU_074	81.8347	3.13725	54.2461	93.3023	2333	1.7683	2.16082	water_column	d__Bacteria	p__Actinobacteriota	c__Actinomycetia	o__Nanopelagicales	f__S36-B12	g__UBA4592	s__UBA4592
P6071_529_bin120	mOTU_052	81.7627	4.08964	51.4338	92.5776	1601	1.08799	1.33067	water_column	d__Bacteria	p__Actinobacteriota	c__Actinomycetia	o__Actinomycetales	f__Microbacteriaceae	g__Rhodoluna	s__
P4201_105_bin86	mOTU_047	81.5046	3.57143	45.4324	94.9058	1443	1.05709	1.29698	water_column	d__Bacteria	p__Actinobacteriota	c__Actinomycetia	o__Nanopelagicales	f__Nanopelagicaceae	g__AAA044-D11	s__AAA044-D11
P4201_110_bin136	mOTU_027	81.4346	2.70308	58.9749	93.7823	1701	1.23918	1.52169	water_column	d__Bacteria	p__Actinobacteriota	c__Actinomycetia	o__Actinomycetales	f__Microbacteriaceae	g__Pontimonas	s__
P4201_102_bin31	mOTU_083	80.9524	3.38936	50.4454	95.2394	2047	1.51924	1.8767	water_column	d__Bacteria	p__Actinobacteriota	c__Acidimicrobiia	o__Acidimicrobiales	f__Ilumatobacteraceae	g__BACL27	s__
P1994_117_bin126	mOTU_168	80.9524	2.10084	62.2158	92.3542	2624	2.59979	3.21151	water_column	d__Bacteria	p__Actinobacteriota	c__Acidimicrobiia	o__Acidimicrobiales	f__Ilumatobacteraceae	g__Ilumatobacter_A	s__
P1994_119_bin96	mOTU_030	80.8403	2.17087	67.9171	92.5771	4078	3.14254	3.88734	water_column	d__Bacteria	p__Actinobacteriota	c__Actinomycetia	o__Mycobacteriales	f__Mycobacteriaceae	g__Mycobacterium	s__
P6071_527_bin86	mOTU_114	80.8123	3.36134	48.7115	94.0079	2544	1.95441	2.41846	water_column	d__Bacteria	p__Actinobacteriota	c__Acidimicrobiia	o__Acidimicrobiales	f__Ilumatobacteraceae	g__BACL27	s__
P6071_532_bin118	mOTU_027	80.8043	4.70588	58.6933	92.248	1831	1.18536	1.46695	water_column	d__Bacteria	p__Actinobacteriota	c__Actinomycetia	o__Actinomycetales	f__Microbacteriaceae	g__Pontimonas	s__
P4201_123_bin148	mOTU_191	80.6923	1.40056	47.2952	94.8293	2219	1.76855	2.19172	water_column	d__Bacteria	p__Actinobacteriota	c__Acidimicrobiia	o__Acidimicrobiales	f__Ilumatobacteraceae	g__BACL27	s__
P6071_509_bin161	mOTU_124	80.6583	2.2409	65.8437	91.484	4221	2.93034	3.63304	water_column	d__Bacteria	p__Actinobacteriota	c__Actinomycetia	o__Mycobacteriales	f__Mycobacteriaceae	g__Mycobacterium	s__
P6071_522_bin6	mOTU_066	80.5882	2.26891	52.4018	92.6709	3179	2.16306	2.68409	water_column	d__Bacteria	p__Actinobacteriota	c__Acidimicrobiia	o__Acidimicrobiales	f__Ilumatobacteraceae	g__Casp-actino8	s__
P1994_111_bin68	mOTU_124	80.4482	1.80072	66.1072	92.5263	3694	2.8724	3.5705	water_column	d__Bacteria	p__Actinobacteriota	c__Actinomycetia	o__Mycobacteriales	f__Mycobacteriaceae	g__Mycobacterium	s__
P4201_118_bin35	mOTU_005	80.4122	2.45098	51.4005	94.7596	2095	1.62731	2.0237	water_column	d__Bacteria	p__Actinobacteriota	c__Acidimicrobiia	o__Acidimicrobiales	f__Ilumatobacteraceae	g__UBA3006	s__UBA3006
435_bin-06	mOTU_010	80.3501	2.10084	68.536	92.6671	2517	2.22025	2.76322	sediments	d__Bacteria	p__Actinobacteriota	c__Thermoleophilia	o__Solirubrobacterales	f__70-9	g__RHKX01	s__
P2236_103_bin44	mOTU_005	80.3081	2.77311	51.328	94.877	1991	1.46476	1.82393	water_column	d__Bacteria	p__Actinobacteriota	c__Acidimicrobiia	o__Acidimicrobiales	f__Ilumatobacteraceae	g__UBA3006	s__UBA3006
P4201_114_bin105	mOTU_097	80.2361	0.840336	65.1284	93.6428	2934	2.22287	2.77041	water_column	d__Bacteria	p__Actinobacteriota	c__Actinomycetia	o__Nanopelagicales	f__S36-B12	g__Mxb001	s__
P6071_513_bin133	mOTU_048	80.112	2.22689	57.5001	94.1919	2154	1.3856	1.72958	water_column	d__Bacteria	p__Actinobacteriota	c__Acidimicrobiia	o__Acidimicrobiales	f__Ilumatobacteraceae	g__F1-60-MAGs027	s__
P1994_121_bin23	mOTU_317	80.112	2.52101	56.2003	94.7114	1381	1.36352	1.70201	water_column	d__Bacteria	p__Actinobacteriota	c__Acidimicrobiia	o__Acidimicrobiales	f__MedAcidi-G1	g__MedAcidi-G2B	s__MedAcidi-G2B
P6071_515_bin178	mOTU_030	80.084	2.38896	67.6184	92.135	4577	3.43499	4.28924	water_column	d__Bacteria	p__Actinobacteriota	c__Actinomycetia	o__Mycobacteriales	f__Mycobacteriaceae	g__Mycobacterium	s__
P6071_530_bin104	mOTU_233	80.052	1.83473	49.0005	93.9526	1670	1.23056	1.5372	water_column	d__Bacteria	p__Actinobacteriota	c__Actinomycetia	o__Nanopelagicales	f__Nanopelagicaceae	g__Planktophila	s__
SRR3727508_bin1	mOTU_238	79.916	2.39496	52.0981	95.2782	2061	1.5575	1.94893	water_column	d__Bacteria	p__Actinobacteriota	c__Acidimicrobiia	o__Acidimicrobiales	f__Ilumatobacteraceae	g__UBA3006	s__UBA3006
SRR3727511_bin105	mOTU_068	79.8359	0.92437	53.9124	93.9904	2201	1.64724	2.06328	water_column	d__Bacteria	p__Actinobacteriota	c__Actinomycetia	o__Nanopelagicales	f__S36-B12	g__	s__
P4201_112_bin59	mOTU_228	79.3557	2.94118	57.6946	94.1011	2536	1.89681	2.39026	water_column	d__Bacteria	p__Actinobacteriota	c__Acidimicrobiia	o__Acidimicrobiales	f__UBA8139	g__F1-20-MAGs160	s__F1-20-MAGs160
P2236_114_bin82	mOTU_191	79.1176	3.35534	47.3425	94.4423	2244	1.68195	2.12589	water_column	d__Bacteria	p__Actinobacteriota	c__Acidimicrobiia	o__Acidimicrobiales	f__Ilumatobacteraceae	g__BACL27	s__
P6071_527_bin48	mOTU_090	79.0676	2.95518	54.9706	93.7083	1634	1.0741	1.35846	water_column	d__Bacteria	p__Actinobacteriota	c__Actinomycetia	o__Actinomycetales	f__Microbacteriaceae	g__Aquiluna	s__
P6071_534_bin109	mOTU_066	79.0236	3.36134	52.5267	93.0192	2906	1.98817	2.51592	water_column	d__Bacteria	p__Actinobacteriota	c__Acidimicrobiia	o__Acidimicrobiales	f__Ilumatobacteraceae	g__Casp-actino8	s__
P4201_120_bin154	mOTU_228	78.7255	1.68067	57.6619	93.8558	2592	1.97783	2.51231	water_column	d__Bacteria	p__Actinobacteriota	c__Acidimicrobiia	o__Acidimicrobiales	f__UBA8139	g__F1-20-MAGs160	s__F1-20-MAGs160
P1994_116_bin58	mOTU_051	78.6755	2.31092	55.6838	92.8579	1699	1.26108	1.60288	water_column	d__Bacteria	p__Actinobacteriota	c__Actinomycetia	o__Actinomycetales	f__Microbacteriaceae	g__Pontimonas	s__Pontimonas
P2236_102_bin40	mOTU_191	78.4654	3.78151	47.3181	94.5702	2342	1.79214	2.28399	water_column	d__Bacteria	p__Actinobacteriota	c__Acidimicrobiia	o__Acidimicrobiales	f__Ilumatobacteraceae	g__BACL27	s__
P4201_122_bin207	mOTU_066	78.2213	3.48139	52.6821	94.3647	2590	1.94935	2.49209	water_column	d__Bacteria	p__Actinobacteriota	c__Acidimicrobiia	o__Acidimicrobiales	f__Ilumatobacteraceae	g__Casp-actino8	s__
P1994_104_bin141	mOTU_083	78.2213	3.97759	50.4469	95.1066	2176	1.61774	2.06816	water_column	d__Bacteria	p__Actinobacteriota	c__Acidimicrobiia	o__Acidimicrobiales	f__Ilumatobacteraceae	g__BACL27	s__
P6071_514_bin84	mOTU_320	78.2193	3.08123	47.5539	94.1309	1661	1.24236	1.58831	water_column	d__Bacteria	p__Actinobacteriota	c__Actinomycetia	o__Nanopelagicales	f__Nanopelagicaceae	g__Planktophila	s__
P4201_111_bin33	mOTU_228	77.9192	2.501	57.6321	94.1386	2521	1.89247	2.42876	water_column	d__Bacteria	p__Actinobacteriota	c__Acidimicrobiia	o__Acidimicrobiales	f__UBA8139	g__F1-20-MAGs160	s__F1-20-MAGs160
317_bin-08	mOTU_010	77.511	2.60504	68.5142	92.4246	2401	2.11041	2.72273	sediments	d__Bacteria	p__Actinobacteriota	c__Thermoleophilia	o__Solirubrobacterales	f__70-9	g__RHKX01	s__
P4201_108_bin13	mOTU_114	77.471	3.22129	48.8378	94.9728	2250	1.81666	2.34495	water_column	d__Bacteria	p__Actinobacteriota	c__Acidimicrobiia	o__Acidimicrobiales	f__Ilumatobacteraceae	g__BACL27	s__
301_bin-49	mOTU_027	77.2969	4.78992	66.385	93.4509	3047	2.81427	3.64086	sediments	d__Bacteria	p__Actinobacteriota	c__Actinomycetia	o__Mycobacteriales	f__Mycobacteriaceae	g__Mycobacterium	s__
P6071_512_bin35	mOTU_114	77.2689	2.2549	48.7421	93.8636	2437	1.75324	2.26902	water_column	d__Bacteria	p__Actinobacteriota	c__Acidimicrobiia	o__Acidimicrobiales	f__Ilumatobacteraceae	g__BACL27	s__
P2236_104_bin101	mOTU_148	77.2469	1.61064	53.4444	93.563	2172	1.56394	2.0246	water_column	d__Bacteria	p__Actinobacteriota	c__Actinomycetia	o__Nanopelagicales	f__S36-B12	g__UBA4592	s__UBA4592
P6071_506_bin110	mOTU_030	76.7787	2.96919	67.424	90.7475	5060	3.43965	4.47995	water_column	d__Bacteria	p__Actinobacteriota	c__Actinomycetia	o__Mycobacteriales	f__Mycobacteriaceae	g__Mycobacterium	s__
323_bin-04	mOTU_010	76.7507	4.62185	68.456	92.7101	2280	1.97802	2.57719	sediments	d__Bacteria	p__Actinobacteriota	c__Thermoleophilia	o__Solirubrobacterales	f__70-9	g__RHKX01	s__
P4201_123_bin48	mOTU_155	76.4286	4.62185	69.6119	92.6329	2574	1.98444	2.59646	water_column	d__Bacteria	p__Actinobacteriota	c__Thermoleophilia	o__Gaiellales	f__F1-60-MAGs149	g__F1-60-MAGs149	s__
418_bin-06	mOTU_010	76.3025	3.92957	68.537	93.1485	2127	1.8689	2.44933	sediments	d__Bacteria	p__Actinobacteriota	c__Thermoleophilia	o__Solirubrobacterales	f__70-9	g__RHKX01	s__
P4201_106_bin97	mOTU_005	76.2905	3.27731	51.3195	95.0173	2031	1.51733	1.98888	water_column	d__Bacteria	p__Actinobacteriota	c__Acidimicrobiia	o__Acidimicrobiales	f__Ilumatobacteraceae	g__UBA3006	s__UBA3006
P1994_125_bin33	mOTU_066	75.9664	3.7615	52.7056	94.481	2654	2.05387	2.70365	water_column	d__Bacteria	p__Actinobacteriota	c__Acidimicrobiia	o__Acidimicrobiales	f__Ilumatobacteraceae	g__Casp-actino8	s__
P6071_534_bin97	mOTU_048	75.1821	3.5014	57.7625	94.4051	2072	1.37275	1.8259	water_column	d__Bacteria	p__Actinobacteriota	c__Acidimicrobiia	o__Acidimicrobiales	f__Ilumatobacteraceae	g__F1-60-MAGs027	s__
P4201_109_bin41	mOTU_066	75.014	2.80112	52.6958	94.2997	2687	2.00751	2.67618	water_column	d__Bacteria	p__Actinobacteriota	c__Acidimicrobiia	o__Acidimicrobiales	f__Ilumatobacteraceae	g__Casp-actino8	s__
P1994_117_bin176	mOTU_151	100	1.89189	39.7676	92.705	2965	3.26385	3.26385	water_column	d__Bacteria	p__Bacteroidota	c__Bacteroidia	o__Flavobacteriales	f__Crocinitomicaceae	g__UBA4466	s__
P1994_118_bin17	mOTU_151	100	1.08108	39.8106	92.7619	2955	3.25789	3.25789	water_column	d__Bacteria	p__Bacteroidota	c__Bacteroidia	o__Flavobacteriales	f__Crocinitomicaceae	g__UBA4466	s__
P1994_111_bin228	mOTU_151	100	2.43243	39.7813	92.8792	2960	3.2566	3.2566	water_column	d__Bacteria	p__Bacteroidota	c__Bacteroidia	o__Flavobacteriales	f__Crocinitomicaceae	g__UBA4466	s__
P4201_106_bin62	mOTU_194	100	1.44144	38.1757	91.2323	2340	2.50421	2.50421	water_column	d__Bacteria	p__Bacteroidota	c__Bacteroidia	o__Flavobacteriales	f__Crocinitomicaceae	g__UBA2040	s__UBA2040
P6071_502_bin232	mOTU_137	100	3.72973	44.0671	95.7071	2379	2.35981	2.35981	water_column	d__Bacteria	p__Bacteroidota	c__Bacteroidia	o__Flavobacteriales	f__Crocinitomicaceae	g__UBA952	s__
P1994_104_bin94	mOTU_024	100	2.72072	42.9125	96.0911	2171	2.24647	2.24647	water_column	d__Bacteria	p__Bacteroidota	c__Bacteroidia	o__Flavobacteriales	f__Crocinitomicaceae	g__UBA952	s__
P2236_112_bin104	mOTU_208	100	0	35.607	94.0915	1853	1.93069	1.93069	water_column	d__Bacteria	p__Bacteroidota	c__Bacteroidia	o__Flavobacteriales	f__Flavobacteriaceae	g__MS024-2A	s__MS024-2A
P1994_112_bin212	mOTU_208	100	1.59314	35.7666	94.4521	1897	1.9001	1.9001	water_column	d__Bacteria	p__Bacteroidota	c__Bacteroidia	o__Flavobacteriales	f__Flavobacteriaceae	g__MS024-2A	s__MS024-2A
P1994_110_bin151	mOTU_151	99.7297	2.16216	39.7406	92.6742	3030	3.32318	3.33219	water_column	d__Bacteria	p__Bacteroidota	c__Bacteroidia	o__Flavobacteriales	f__Crocinitomicaceae	g__UBA4466	s__
SRR3727511_bin284	mOTU_007	99.6324	0	37.2691	92.1029	2570	2.70245	2.71242	water_column	d__Bacteria	p__Bacteroidota	c__Bacteroidia	o__Flavobacteriales	f__Flavobacteriaceae	g__MS024-2A	s__MS024-2A
P6071_525_bin245	mOTU_007	99.6324	0	37.3618	92.2154	2565	2.62287	2.63255	water_column	d__Bacteria	p__Bacteroidota	c__Bacteroidia	o__Flavobacteriales	f__Flavobacteriaceae	g__MS024-2A	s__MS024-2A
SRR3727516_bin122	mOTU_007	99.6324	0	37.4021	92.294	2520	2.60779	2.61741	water_column	d__Bacteria	p__Bacteroidota	c__Bacteroidia	o__Flavobacteriales	f__Flavobacteriaceae	g__MS024-2A	s__MS024-2A
P6071_514_bin218	mOTU_007	99.6324	0.434492	37.5429	92.1951	2503	2.5369	2.54626	water_column	d__Bacteria	p__Bacteroidota	c__Bacteroidia	o__Flavobacteriales	f__Flavobacteriaceae	g__MS024-2A	s__MS024-2A
P6071_508_bin163	mOTU_007	99.6324	0.735294	37.465	91.3796	2666	2.51377	2.52305	water_column	d__Bacteria	p__Bacteroidota	c__Bacteroidia	o__Flavobacteriales	f__Flavobacteriaceae	g__MS024-2A	s__MS024-2A
SRR3727525_bin28	mOTU_007	99.6324	0	37.6126	92.7532	2379	2.47036	2.47947	water_column	d__Bacteria	p__Bacteroidota	c__Bacteroidia	o__Flavobacteriales	f__Flavobacteriaceae	g__MS024-2A	s__MS024-2A
P6071_502_bin303	mOTU_007	99.6324	0.735294	37.7483	92.2158	2387	2.39045	2.39927	water_column	d__Bacteria	p__Bacteroidota	c__Bacteroidia	o__Flavobacteriales	f__Flavobacteriaceae	g__MS024-2A	s__MS024-2A
P1994_111_bin149	mOTU_007	99.6324	1.47059	37.8831	92.8361	2337	2.38693	2.39573	water_column	d__Bacteria	p__Bacteroidota	c__Bacteroidia	o__Flavobacteriales	f__Flavobacteriaceae	g__MS024-2A	s__MS024-2A
P1994_110_bin59	mOTU_007	99.6324	0.735294	37.9649	93.1501	2202	2.31692	2.32547	water_column	d__Bacteria	p__Bacteroidota	c__Bacteroidia	o__Flavobacteriales	f__Flavobacteriaceae	g__MS024-2A	s__MS024-2A
P6071_524_bin6	mOTU_007	99.6324	0	37.7818	92.5994	2244	2.3065	2.31501	water_column	d__Bacteria	p__Bacteroidota	c__Bacteroidia	o__Flavobacteriales	f__Flavobacteriaceae	g__MS024-2A	s__MS024-2A
P4201_110_bin159	mOTU_007	99.6324	3.30882	37.905	93.2089	2262	2.27325	2.28164	water_column	d__Bacteria	p__Bacteroidota	c__Bacteroidia	o__Flavobacteriales	f__Flavobacteriaceae	g__MS024-2A	s__MS024-2A
P4201_106_bin118	mOTU_007	99.6324	0.434492	37.9539	93.4	2160	2.2349	2.24314	water_column	d__Bacteria	p__Bacteroidota	c__Bacteroidia	o__Flavobacteriales	f__Flavobacteriaceae	g__MS024-2A	s__MS024-2A
P1994_113_bin73	mOTU_007	99.6324	2.20588	38.2387	93.8935	2134	2.21593	2.2241	water_column	d__Bacteria	p__Bacteroidota	c__Bacteroidia	o__Flavobacteriales	f__Flavobacteriaceae	g__MS024-2A	s__MS024-2A
SRR3727517_bin62	mOTU_044	99.4624	2.16846	45.0445	95.093	2268	2.36619	2.37898	water_column	d__Bacteria	p__Bacteroidota	c__Bacteroidia	o__Flavobacteriales	f__Schleiferiaceae	g__UBA10364	s__
P6071_518_bin201	mOTU_213	99.4595	2.07207	37.8943	89.9841	3403	3.42521	3.44383	water_column	d__Bacteria	p__Bacteroidota	c__Bacteroidia	o__Flavobacteriales	f__Crocinitomicaceae	g__Crocinitomix	s__
P1994_113_bin38	mOTU_151	99.4595	0.540541	39.8045	92.8962	2969	3.23218	3.24975	water_column	d__Bacteria	p__Bacteroidota	c__Bacteroidia	o__Flavobacteriales	f__Crocinitomicaceae	g__UBA4466	s__
P4201_121_bin82	mOTU_024	99.4595	2.85995	42.76	95.8757	2332	2.29836	2.31085	water_column	d__Bacteria	p__Bacteroidota	c__Bacteroidia	o__Flavobacteriales	f__Crocinitomicaceae	g__UBA952	s__
P4201_103_bin79	mOTU_024	99.4595	2.2113	42.9421	96.0869	2165	2.19562	2.20755	water_column	d__Bacteria	p__Bacteroidota	c__Bacteroidia	o__Flavobacteriales	f__Crocinitomicaceae	g__UBA952	s__
P6071_524_bin115	mOTU_013	99.4536	4.37158	37.7232	92.1481	2461	2.4897	2.50338	water_column	d__Bacteria	p__Bacteroidota	c__Bacteroidia	o__NS11-12g	f__UBA9320	g__UBA9320	s__UBA9320
P6071_526_bin59	mOTU_013	99.4536	0.546448	37.7409	92.088	2331	2.34592	2.35881	water_column	d__Bacteria	p__Bacteroidota	c__Bacteroidia	o__NS11-12g	f__UBA9320	g__UBA9320	s__UBA9320
P2236_110_bin2	mOTU_081	99.4382	0.93633	41.2501	92.9554	2131	2.45066	2.4645	water_column	d__Bacteria	p__Bacteroidota	c__Rhodothermia	o__Balneolales	f__Balneolaceae	g__UBA1275	s__UBA1275
P4201_104_bin111	mOTU_255	99.2928	2.05721	33.0464	91.2433	2609	2.7093	2.72859	water_column	d__Bacteria	p__Bacteroidota	c__Bacteroidia	o__Flavobacteriales	f__Flavobacteriaceae	g__CAU-1491	s__
P4201_121_bin121	mOTU_007	99.2647	0.367647	37.7165	92.6984	2416	2.36616	2.38368	water_column	d__Bacteria	p__Bacteroidota	c__Bacteroidia	o__Flavobacteriales	f__Flavobacteriaceae	g__MS024-2A	s__MS024-2A
P6071_505_bin9	mOTU_007	99.2647	0	37.7573	91.854	2403	2.36066	2.37815	water_column	d__Bacteria	p__Bacteroidota	c__Bacteroidia	o__Flavobacteriales	f__Flavobacteriaceae	g__MS024-2A	s__MS024-2A
P4201_119_bin73	mOTU_007	99.2647	0.802139	37.8503	92.7456	2276	2.26596	2.28274	water_column	d__Bacteria	p__Bacteroidota	c__Bacteroidia	o__Flavobacteriales	f__Flavobacteriaceae	g__MS024-2A	s__MS024-2A
P1994_119_bin119	mOTU_208	99.2647	1.47059	35.6466	93.9943	2000	2.01701	2.03196	water_column	d__Bacteria	p__Bacteroidota	c__Bacteroidia	o__Flavobacteriales	f__Flavobacteriaceae	g__MS024-2A	s__MS024-2A
P4201_108_bin143	mOTU_007	99.2375	1.83824	37.8196	92.626	2440	2.38653	2.40487	water_column	d__Bacteria	p__Bacteroidota	c__Bacteroidia	o__Flavobacteriales	f__Flavobacteriaceae	g__MS024-2A	s__MS024-2A
P6071_504_bin47	mOTU_007	99.2375	0	38.041	93.0542	2239	2.20638	2.22333	water_column	d__Bacteria	p__Bacteroidota	c__Bacteroidia	o__Flavobacteriales	f__Flavobacteriaceae	g__MS024-2A	s__MS024-2A
P6071_526_bin16	mOTU_146	99.1892	2.97297	41.9127	95.3582	2642	2.69728	2.71933	water_column	d__Bacteria	p__Bacteroidota	c__Bacteroidia	o__Flavobacteriales	f__Crocinitomicaceae	g__UBA952	s__UBA952
SRR3727517_bin186	mOTU_100	99.1803	1.63934	38.7316	90.3242	2225	2.47181	2.49224	water_column	d__Bacteria	p__Bacteroidota	c__Bacteroidia	o__NS11-12g	f__UBA955	g__	s__
P4201_102_bin80	mOTU_013	99.1803	4.37158	37.7248	92.5178	2357	2.42595	2.446	water_column	d__Bacteria	p__Bacteroidota	c__Bacteroidia	o__NS11-12g	f__UBA9320	g__UBA9320	s__UBA9320
P1994_105_bin27	mOTU_013	99.1621	2.18579	37.7241	92.237	2327	2.33296	2.35267	water_column	d__Bacteria	p__Bacteroidota	c__Bacteroidia	o__NS11-12g	f__UBA9320	g__UBA9320	s__UBA9320
P6071_526_bin235	mOTU_024	99.0541	4.36036	42.825	95.829	2601	2.4352	2.45845	water_column	d__Bacteria	p__Bacteroidota	c__Bacteroidia	o__Flavobacteriales	f__Crocinitomicaceae	g__UBA952	s__
P1994_119_bin90	mOTU_064	99.0148	4.23645	47.1205	93.6557	2837	3.16142	3.19288	water_column	d__Bacteria	p__Bacteroidota	c__Bacteroidia	o__Chitinophagales	f__BACL12	g__UBA11426	s__UBA11426
P1994_120_bin226	mOTU_064	99.0148	1.39573	47.3171	93.5205	2786	3.07022	3.10077	water_column	d__Bacteria	p__Bacteroidota	c__Bacteroidia	o__Chitinophagales	f__BACL12	g__UBA11426	s__UBA11426
P6071_516_bin296	mOTU_064	99.0148	1.82266	47.3015	93.6311	2688	2.96724	2.99677	water_column	d__Bacteria	p__Bacteroidota	c__Bacteroidia	o__Chitinophagales	f__BACL12	g__UBA11426	s__UBA11426
P6071_510_bin95	mOTU_064	98.9874	3.44828	46.772	93.4253	3045	3.28261	3.31619	water_column	d__Bacteria	p__Bacteroidota	c__Bacteroidia	o__Chitinophagales	f__BACL12	g__UBA11426	s__UBA11426
P6071_528_bin86	mOTU_064	98.9874	2.67652	47.2369	93.4905	2785	3.08841	3.12	water_column	d__Bacteria	p__Bacteroidota	c__Bacteroidia	o__Chitinophagales	f__BACL12	g__UBA11426	s__UBA11426
P1994_120_bin230	mOTU_224	98.9247	1.07527	42.969	92.046	2531	2.74194	2.77174	water_column	d__Bacteria	p__Bacteroidota	c__Bacteroidia	o__Flavobacteriales	f__JABDKJ01	g__JABDLZ01	s__
P1994_130_bin159	mOTU_224	98.9247	0	43.0429	92.1712	2606	2.68527	2.71445	water_column	d__Bacteria	p__Bacteroidota	c__Bacteroidia	o__Flavobacteriales	f__JABDKJ01	g__JABDLZ01	s__
SRR3727511_bin282	mOTU_044	98.9247	1.39296	45.3539	95.5	1981	2.06632	2.08878	water_column	d__Bacteria	p__Bacteroidota	c__Bacteroidia	o__Flavobacteriales	f__Schleiferiaceae	g__UBA10364	s__
P6071_526_bin47	mOTU_137	98.9189	2.88288	44.1501	96.335	2300	2.3699	2.3958	water_column	d__Bacteria	p__Bacteroidota	c__Bacteroidia	o__Flavobacteriales	f__Crocinitomicaceae	g__UBA952	s__
SRR3727518_bin182	mOTU_024	98.9189	0.540541	42.7494	95.9066	2121	2.22604	2.25037	water_column	d__Bacteria	p__Bacteroidota	c__Bacteroidia	o__Flavobacteriales	f__Crocinitomicaceae	g__UBA952	s__
P6071_520_bin70	mOTU_329	98.9068	3.76344	40.9373	90.9392	3243	3.02549	3.05893	water_column	d__Bacteria	p__Bacteroidota	c__Bacteroidia	o__Flavobacteriales	f__Schleiferiaceae	g__RFXV01	s__
P6071_530_bin30	mOTU_007	98.8971	0.735294	37.3132	91.6879	2646	2.5976	2.62657	water_column	d__Bacteria	p__Bacteroidota	c__Bacteroidia	o__Flavobacteriales	f__Flavobacteriaceae	g__MS024-2A	s__MS024-2A
P6071_526_bin151	mOTU_007	98.8971	0.367647	37.5695	92.4488	2434	2.46373	2.49121	water_column	d__Bacteria	p__Bacteroidota	c__Bacteroidia	o__Flavobacteriales	f__Flavobacteriaceae	g__MS024-2A	s__MS024-2A
P1994_111_bin139	mOTU_208	98.8971	0.762527	35.7209	94.3078	1897	1.88969	1.91077	water_column	d__Bacteria	p__Bacteroidota	c__Bacteroidia	o__Flavobacteriales	f__Flavobacteriaceae	g__MS024-2A	s__MS024-2A
SRR3727516_bin47	mOTU_198	98.8722	1.26759	43.1858	90.2318	2896	2.9852	3.01925	water_column	d__Bacteria	p__Bacteroidota	c__Bacteroidia	o__Cytophagales	f__Cyclobacteriaceae	g__Algoriphagus	s__
P1994_105_bin15	mOTU_259	98.8506	0.985222	36.5603	91.6476	2352	2.62554	2.65607	water_column	d__Bacteria	p__Bacteroidota	c__Bacteroidia	o__Chitinophagales	f__UBA8649	g__	s__
P6071_512_bin65	mOTU_064	98.7685	3.94089	47.2297	93.5135	2841	3.13273	3.17179	water_column	d__Bacteria	p__Bacteroidota	c__Bacteroidia	o__Chitinophagales	f__BACL12	g__UBA11426	s__UBA11426
P6071_511_bin139	mOTU_064	98.7685	4.63054	47.2343	93.4781	2819	3.12941	3.16843	water_column	d__Bacteria	p__Bacteroidota	c__Bacteroidia	o__Chitinophagales	f__BACL12	g__UBA11426	s__UBA11426
P6071_527_bin210	mOTU_064	98.7685	3.87521	47.2537	93.6704	2765	3.06363	3.10183	water_column	d__Bacteria	p__Bacteroidota	c__Bacteroidia	o__Chitinophagales	f__BACL12	g__UBA11426	s__UBA11426
P1994_126_bin185	mOTU_043	98.6559	0.268817	48.8628	95.2565	1715	1.81907	1.84385	water_column	d__Bacteria	p__Bacteroidota	c__Bacteroidia	o__Flavobacteriales	f__Schleiferiaceae	g__TMED14	s__TMED14
P6071_502_bin240	mOTU_213	98.6486	0.756757	37.8167	89.7842	3597	3.49548	3.54337	water_column	d__Bacteria	p__Bacteroidota	c__Bacteroidia	o__Flavobacteriales	f__Crocinitomicaceae	g__Crocinitomix	s__
P4201_108_bin74	mOTU_213	98.6306	1.62162	37.9378	90.3194	3241	3.31565	3.36168	water_column	d__Bacteria	p__Bacteroidota	c__Bacteroidia	o__Flavobacteriales	f__Crocinitomicaceae	g__Crocinitomix	s__
P4201_107_bin21	mOTU_122	98.6018	3.93736	32.0694	89.8513	2596	2.66068	2.69841	water_column	d__Bacteria	p__Bacteroidota	c__Bacteroidia	o__Flavobacteriales	f__Flavobacteriaceae	g__Polaribacter	s__Polaribacter
P1994_120_bin51	mOTU_122	98.6018	2.83557	32.1042	90.0385	2459	2.59201	2.62877	water_column	d__Bacteria	p__Bacteroidota	c__Bacteroidia	o__Flavobacteriales	f__Flavobacteriaceae	g__Polaribacter	s__Polaribacter
P1994_120_bin54	mOTU_077	98.5866	1.95276	32.8328	91.9689	1897	2.03358	2.06273	water_column	d__Bacteria	p__Bacteroidota	c__Bacteroidia	o__Flavobacteriales	f__Flavobacteriaceae	g__Flavobacterium	s__
P6071_502_bin244	mOTU_064	98.5222	4.74548	47.4335	93.7305	2791	3.03576	3.0813	water_column	d__Bacteria	p__Bacteroidota	c__Bacteroidia	o__Chitinophagales	f__BACL12	g__UBA11426	s__UBA11426
P6071_503_bin44	mOTU_064	98.5222	2.03886	47.3853	93.4145	2803	3.01149	3.05667	water_column	d__Bacteria	p__Bacteroidota	c__Bacteroidia	o__Chitinophagales	f__BACL12	g__UBA11426	s__UBA11426
P6071_519_bin261	mOTU_064	98.5222	2.31527	47.2444	93.3662	2681	2.98105	3.02577	water_column	d__Bacteria	p__Bacteroidota	c__Bacteroidia	o__Chitinophagales	f__BACL12	g__UBA11426	s__UBA11426
P6071_520_bin144	mOTU_064	98.5222	1.5052	47.2819	93.5111	2688	2.97873	3.02341	water_column	d__Bacteria	p__Bacteroidota	c__Bacteroidia	o__Chitinophagales	f__BACL12	g__UBA11426	s__UBA11426
P6071_502_bin182	mOTU_180	98.4848	4.29293	37.229	91.3411	4441	4.60174	4.67253	water_column	d__Bacteria	p__Bacteroidota	c__Bacteroidia	o__Chitinophagales	f__Saprospiraceae	g__BJGN01	s__
P6071_509_bin155	mOTU_007	98.4749	2.57353	37.6501	91.2921	2688	2.403	2.44022	water_column	d__Bacteria	p__Bacteroidota	c__Bacteroidia	o__Flavobacteriales	f__Flavobacteriaceae	g__MS024-2A	s__MS024-2A
P4201_106_bin44	mOTU_043	98.3871	0.107527	47.5236	93.5738	2134	2.24063	2.27736	water_column	d__Bacteria	p__Bacteroidota	c__Bacteroidia	o__Flavobacteriales	f__Schleiferiaceae	g__TMED14	s__TMED14
P4201_103_bin110	mOTU_043	98.3871	0.107527	47.9684	93.8101	2007	2.14488	2.18004	water_column	d__Bacteria	p__Bacteroidota	c__Bacteroidia	o__Flavobacteriales	f__Schleiferiaceae	g__TMED14	s__TMED14
P1994_127_bin176	mOTU_043	98.3871	0.376344	48.3569	94.1803	1849	1.98548	2.01803	water_column	d__Bacteria	p__Bacteroidota	c__Bacteroidia	o__Flavobacteriales	f__Schleiferiaceae	g__TMED14	s__TMED14
P4201_101_bin113	mOTU_043	98.3871	0.107527	48.4558	94.1953	1855	1.98072	2.01319	water_column	d__Bacteria	p__Bacteroidota	c__Bacteroidia	o__Flavobacteriales	f__Schleiferiaceae	g__TMED14	s__TMED14
P4201_102_bin43	mOTU_043	98.3871	0.107527	48.4154	94.4283	1829	1.94845	1.98039	water_column	d__Bacteria	p__Bacteroidota	c__Bacteroidia	o__Flavobacteriales	f__Schleiferiaceae	g__TMED14	s__TMED14
P1994_108_bin164	mOTU_043	98.3871	0.268817	48.5214	94.7119	1782	1.92218	1.95369	water_column	d__Bacteria	p__Bacteroidota	c__Bacteroidia	o__Flavobacteriales	f__Schleiferiaceae	g__TMED14	s__TMED14
P4201_104_bin37	mOTU_043	98.3871	0.107527	48.5253	94.7527	1748	1.91665	1.94807	water_column	d__Bacteria	p__Bacteroidota	c__Bacteroidia	o__Flavobacteriales	f__Schleiferiaceae	g__TMED14	s__TMED14
P1994_130_bin60	mOTU_043	98.3871	0.376344	48.5896	94.6008	1779	1.90998	1.94129	water_column	d__Bacteria	p__Bacteroidota	c__Bacteroidia	o__Flavobacteriales	f__Schleiferiaceae	g__TMED14	s__TMED14
P1994_129_bin29	mOTU_043	98.3871	0.537634	48.7779	94.8265	1725	1.86694	1.89754	water_column	d__Bacteria	p__Bacteroidota	c__Bacteroidia	o__Flavobacteriales	f__Schleiferiaceae	g__TMED14	s__TMED14
P4201_116_bin75	mOTU_043	98.3871	0	48.757	94.9251	1704	1.83952	1.86967	water_column	d__Bacteria	p__Bacteroidota	c__Bacteroidia	o__Flavobacteriales	f__Schleiferiaceae	g__TMED14	s__TMED14
SRR3727507_bin50	mOTU_198	98.3083	1.28205	43.2495	90.2524	2879	2.98183	3.03314	water_column	d__Bacteria	p__Bacteroidota	c__Bacteroidia	o__Cytophagales	f__Cyclobacteriaceae	g__Algoriphagus	s__
P1994_119_bin31	mOTU_077	98.2332	2.82686	32.8226	92.2421	1964	2.1119	2.14989	water_column	d__Bacteria	p__Bacteroidota	c__Bacteroidia	o__Flavobacteriales	f__Flavobacteriaceae	g__Flavobacterium	s__
P1994_124_bin68	mOTU_043	98.2079	0.537634	48.8412	95.1222	1701	1.81305	1.84613	water_column	d__Bacteria	p__Bacteroidota	c__Bacteroidia	o__Flavobacteriales	f__Schleiferiaceae	g__TMED14	s__TMED14
P1994_116_bin171	mOTU_007	98.1618	1.52505	38.176	93.4933	2285	2.14076	2.18085	water_column	d__Bacteria	p__Bacteroidota	c__Bacteroidia	o__Flavobacteriales	f__Flavobacteriaceae	g__MS024-2A	s__MS024-2A
P6071_515_bin202	mOTU_007	98.1345	0.735294	37.8538	92.3176	2398	2.26502	2.30808	water_column	d__Bacteria	p__Bacteroidota	c__Bacteroidia	o__Flavobacteriales	f__Flavobacteriaceae	g__MS024-2A	s__MS024-2A
SRR3727517_bin138	mOTU_198	98.1203	2.63977	43.5388	90.413	2777	2.87725	2.93237	water_column	d__Bacteria	p__Bacteroidota	c__Bacteroidia	o__Cytophagales	f__Cyclobacteriaceae	g__Algoriphagus	s__
SRR3727511_bin123	mOTU_079	98.1183	1.93548	53.2436	94.3139	1952	2.1124	2.15291	water_column	d__Bacteria	p__Bacteroidota	c__Bacteroidia	o__Flavobacteriales	f__Schleiferiaceae	g__TMED14	s__TMED14
SRR3727516_bin67	mOTU_079	98.1183	1.82796	53.4054	94.7354	1915	2.06492	2.10453	water_column	d__Bacteria	p__Bacteroidota	c__Bacteroidia	o__Flavobacteriales	f__Schleiferiaceae	g__TMED14	s__TMED14
SRR3727517_bin35	mOTU_079	98.1183	1.6129	53.4137	94.7681	1893	2.05986	2.09937	water_column	d__Bacteria	p__Bacteroidota	c__Bacteroidia	o__Flavobacteriales	f__Schleiferiaceae	g__TMED14	s__TMED14
P1994_112_bin35	mOTU_145	98.1183	1.07527	41.8088	94.9103	1846	1.99199	2.03019	water_column	d__Bacteria	p__Bacteroidota	c__Bacteroidia	o__Flavobacteriales	f__Schleiferiaceae	g__UBA10364	s__
P4201_110_bin32	mOTU_079	98.1183	1.12903	53.9548	94.9991	1807	1.95223	1.98967	water_column	d__Bacteria	p__Bacteroidota	c__Bacteroidia	o__Flavobacteriales	f__Schleiferiaceae	g__TMED14	s__TMED14
P4201_111_bin164	mOTU_079	98.1183	2.84946	54.1006	94.8766	1808	1.94665	1.98398	water_column	d__Bacteria	p__Bacteroidota	c__Bacteroidia	o__Flavobacteriales	f__Schleiferiaceae	g__TMED14	s__TMED14
P6071_508_bin96	mOTU_043	98.1183	1.20968	48.4108	93.7052	1932	1.94518	1.98249	water_column	d__Bacteria	p__Bacteroidota	c__Bacteroidia	o__Flavobacteriales	f__Schleiferiaceae	g__TMED14	s__TMED14
P1994_105_bin20	mOTU_330	98.1183	2.68817	41.5887	94.5703	1912	1.92637	1.96331	water_column	d__Bacteria	p__Bacteroidota	c__Bacteroidia	o__Flavobacteriales	f__Schleiferiaceae	g__UBA10364	s__
SRR3727512_bin222	mOTU_079	98.1183	0	54.0391	94.6565	1726	1.90722	1.9438	water_column	d__Bacteria	p__Bacteroidota	c__Bacteroidia	o__Flavobacteriales	f__Schleiferiaceae	g__TMED14	s__TMED14
P6071_504_bin231	mOTU_079	98.1183	0.694037	54.1403	94.7482	1777	1.88113	1.91721	water_column	d__Bacteria	p__Bacteroidota	c__Bacteroidia	o__Flavobacteriales	f__Schleiferiaceae	g__TMED14	s__TMED14
P6071_516_bin287	mOTU_079	98.1183	0.268817	54.0636	94.8119	1737	1.88063	1.91669	water_column	d__Bacteria	p__Bacteroidota	c__Bacteroidia	o__Flavobacteriales	f__Schleiferiaceae	g__TMED14	s__TMED14
P2236_110_bin104	mOTU_079	98.1183	0.268817	54.0398	95.0044	1718	1.85104	1.88654	water_column	d__Bacteria	p__Bacteroidota	c__Bacteroidia	o__Flavobacteriales	f__Schleiferiaceae	g__TMED14	s__TMED14
P6071_512_bin144	mOTU_172	98.1081	0.018018	40.5865	91.7738	2616	2.64676	2.6978	water_column	d__Bacteria	p__Bacteroidota	c__Bacteroidia	o__Flavobacteriales	f__Crocinitomicaceae	g__UBA6165	s__
P6071_521_bin168	mOTU_064	98.0296	0.974275	47.2716	93.3943	2691	2.92271	2.98146	water_column	d__Bacteria	p__Bacteroidota	c__Bacteroidia	o__Chitinophagales	f__BACL12	g__UBA11426	s__UBA11426
P6071_517_bin43	mOTU_064	98.0296	1.31363	47.318	93.3508	2850	2.87316	2.93091	water_column	d__Bacteria	p__Bacteroidota	c__Bacteroidia	o__Chitinophagales	f__BACL12	g__UBA11426	s__UBA11426
P6071_514_bin150	mOTU_158	98.0296	3.05419	35.5967	91.8209	2284	2.40078	2.44904	water_column	d__Bacteria	p__Bacteroidota	c__Bacteroidia	o__Chitinophagales	f__Chitinophagaceae	g__Sediminibacterium	s__
P1994_126_bin32	mOTU_013	98.0195	2.78192	37.8219	92.679	2381	2.3116	2.35831	water_column	d__Bacteria	p__Bacteroidota	c__Bacteroidia	o__NS11-12g	f__UBA9320	g__UBA9320	s__UBA9320
P6071_525_bin62	mOTU_137	98.018	2.43243	44.1849	96.0749	2261	2.29912	2.3456	water_column	d__Bacteria	p__Bacteroidota	c__Bacteroidia	o__Flavobacteriales	f__Crocinitomicaceae	g__UBA952	s__
P4201_114_bin60	mOTU_115	97.9365	2.53968	35.7487	92.1687	2288	2.53953	2.59304	water_column	d__Bacteria	p__Bacteroidota	c__Bacteroidia	o__AKYH767	f__Palsa-965	g__GCA-2737665	s__GCA-2737665
P1994_127_bin156	mOTU_175	97.8571	0.347222	38.9341	91.0256	2772	3.04831	3.11506	water_column	d__Bacteria	p__Bacteroidota	c__Bacteroidia	o__Cytophagales	f__Cyclobacteriaceae	g__UBA4465	s__UBA4465
P4201_105_bin81	mOTU_043	97.8495	0.107527	48.5467	94.484	1777	1.9082	1.95014	water_column	d__Bacteria	p__Bacteroidota	c__Bacteroidia	o__Flavobacteriales	f__Schleiferiaceae	g__TMED14	s__TMED14
P4201_112_bin30	mOTU_079	97.8495	1.54122	54.2439	95.2023	1855	1.83872	1.87913	water_column	d__Bacteria	p__Bacteroidota	c__Bacteroidia	o__Flavobacteriales	f__Schleiferiaceae	g__TMED14	s__TMED14
P6071_529_bin19	mOTU_137	97.8378	1.79689	43.9912	94.928	2508	2.27173	2.32194	water_column	d__Bacteria	p__Bacteroidota	c__Bacteroidia	o__Flavobacteriales	f__Crocinitomicaceae	g__UBA952	s__
P4201_104_bin32	mOTU_087	97.7941	0	29.732	94.5183	1707	1.74031	1.77957	water_column	d__Bacteria	p__Bacteroidota	c__Bacteroidia	o__Flavobacteriales	f__Flavobacteriaceae	g__MAG-121220-bin8	s__
SRR3727516_bin261	mOTU_158	97.7833	0	35.5956	91.9513	2174	2.36374	2.41733	water_column	d__Bacteria	p__Bacteroidota	c__Bacteroidia	o__Chitinophagales	f__Chitinophagaceae	g__Sediminibacterium	s__
SRR3727525_bin253	mOTU_015	97.7833	1.57635	38.1408	94.6733	2132	2.33203	2.3849	water_column	d__Bacteria	p__Bacteroidota	c__Bacteroidia	o__Chitinophagales	f__Chitinophagaceae	g__Sediminibacterium	s__
P6071_531_bin91	mOTU_007	97.7669	0.094078	37.5705	91.7097	2557	2.45643	2.51254	water_column	d__Bacteria	p__Bacteroidota	c__Bacteroidia	o__Flavobacteriales	f__Flavobacteriaceae	g__MS024-2A	s__MS024-2A
SRR3727511_bin196	mOTU_122	97.7629	3.78236	32.0016	89.9443	2711	2.81983	2.88436	water_column	d__Bacteria	p__Bacteroidota	c__Bacteroidia	o__Flavobacteriales	f__Flavobacteriaceae	g__Polaribacter	s__Polaribacter
P4201_101_bin20	mOTU_214	97.7621	1.44876	34.3523	89.2985	2165	2.44155	2.49744	water_column	d__Bacteria	p__Bacteroidota	c__Bacteroidia	o__Flavobacteriales	f__Flavobacteriaceae	g__Flavobacterium	s__
P6071_524_bin46	mOTU_158	97.7559	1.57635	35.5703	91.7087	2358	2.44528	2.50142	water_column	d__Bacteria	p__Bacteroidota	c__Bacteroidia	o__Chitinophagales	f__Chitinophagaceae	g__Sediminibacterium	s__
P1994_113_bin168	mOTU_077	97.6855	1.18122	32.9954	92.2967	1876	1.94362	1.98967	water_column	d__Bacteria	p__Bacteroidota	c__Bacteroidia	o__Flavobacteriales	f__Flavobacteriaceae	g__Flavobacterium	s__
P4201_105_bin8	mOTU_013	97.6321	3.55191	37.8037	92.6645	2356	2.30786	2.36384	water_column	d__Bacteria	p__Bacteroidota	c__Bacteroidia	o__NS11-12g	f__UBA9320	g__UBA9320	s__UBA9320
P4201_104_bin35	mOTU_122	97.5951	2.39693	31.9886	90.1593	2385	2.4597	2.52031	water_column	d__Bacteria	p__Bacteroidota	c__Bacteroidia	o__Flavobacteriales	f__Flavobacteriaceae	g__Polaribacter	s__Polaribacter
SRR3727507_bin257	mOTU_079	97.5806	0.322581	53.6017	94.4984	1803	1.97176	2.02064	water_column	d__Bacteria	p__Bacteroidota	c__Bacteroidia	o__Flavobacteriales	f__Schleiferiaceae	g__TMED14	s__TMED14
P6071_502_bin142	mOTU_079	97.5806	0.806452	53.699	94.0608	1908	1.94488	1.9931	water_column	d__Bacteria	p__Bacteroidota	c__Bacteroidia	o__Flavobacteriales	f__Schleiferiaceae	g__TMED14	s__TMED14
P6071_524_bin164	mOTU_024	97.5676	3.62162	42.8745	95.4514	2426	2.34617	2.40466	water_column	d__Bacteria	p__Bacteroidota	c__Bacteroidia	o__Flavobacteriales	f__Crocinitomicaceae	g__UBA952	s__
P6071_526_bin220	mOTU_100	97.541	1.0515	38.7372	90.2028	2434	2.43906	2.50055	water_column	d__Bacteria	p__Bacteroidota	c__Bacteroidia	o__NS11-12g	f__UBA955	g__	s__
P6071_512_bin196	mOTU_073	97.541	1.36612	60.058	95.3887	2169	2.35348	2.41282	water_column	d__Bacteria	p__Bacteroidota	c__Rhodothermia	o__Balneolales	f__HLUCCA01	g__	s__
P1994_108_bin24	mOTU_013	97.541	1.63934	37.8601	92.7301	2292	2.25303	2.30983	water_column	d__Bacteria	p__Bacteroidota	c__Bacteroidia	o__NS11-12g	f__UBA9320	g__UBA9320	s__UBA9320
SRR3727511_bin259	mOTU_158	97.5369	1.65846	35.6025	92.0589	2174	2.36505	2.42477	water_column	d__Bacteria	p__Bacteroidota	c__Bacteroidia	o__Chitinophagales	f__Chitinophagaceae	g__Sediminibacterium	s__
P6071_526_bin212	mOTU_158	97.5369	0	35.5778	92.0927	2259	2.33432	2.39327	water_column	d__Bacteria	p__Bacteroidota	c__Bacteroidia	o__Chitinophagales	f__Chitinophagaceae	g__Sediminibacterium	s__
SRR3727507_bin309	mOTU_015	97.5369	2.87356	38.1486	94.8719	2138	2.23832	2.29485	water_column	d__Bacteria	p__Bacteroidota	c__Bacteroidia	o__Chitinophagales	f__Chitinophagaceae	g__Sediminibacterium	s__
P4201_104_bin60	mOTU_024	97.5135	1.90991	42.9411	96.0344	2236	2.17018	2.22551	water_column	d__Bacteria	p__Bacteroidota	c__Bacteroidia	o__Flavobacteriales	f__Crocinitomicaceae	g__UBA952	s__
P6071_523_bin218	mOTU_122	97.4273	2.93944	31.8452	89.2497	2510	2.54943	2.61675	water_column	d__Bacteria	p__Bacteroidota	c__Bacteroidia	o__Flavobacteriales	f__Flavobacteriaceae	g__Polaribacter	s__Polaribacter
P6071_534_bin80	mOTU_007	97.4265	1.65441	37.7502	92.1121	2468	2.4017	2.46514	water_column	d__Bacteria	p__Bacteroidota	c__Bacteroidia	o__Flavobacteriales	f__Flavobacteriaceae	g__MS024-2A	s__MS024-2A
P4201_104_bin83	mOTU_121	97.4144	0	34.8793	91.1848	2205	2.32662	2.38837	water_column	d__Bacteria	p__Bacteroidota	c__Bacteroidia	o__Flavobacteriales	f__Flavobacteriaceae	g__Ulvibacter	s__
SRR3727507_bin70	mOTU_016	97.3118	4.92832	57.408	95.0176	2069	1.91334	1.96619	water_column	d__Bacteria	p__Bacteroidota	c__Bacteroidia	o__Flavobacteriales	f__Schleiferiaceae	g__TMED14	s__TMED14
P4201_124_bin134	mOTU_043	97.3118	1.1828	48.782	94.9	1734	1.84139	1.89226	water_column	d__Bacteria	p__Bacteroidota	c__Bacteroidia	o__Flavobacteriales	f__Schleiferiaceae	g__TMED14	s__TMED14
P1994_120_bin31	mOTU_043	97.3118	0	48.7823	94.77	1705	1.83439	1.88506	water_column	d__Bacteria	p__Bacteroidota	c__Bacteroidia	o__Flavobacteriales	f__Schleiferiaceae	g__TMED14	s__TMED14
SRR3727512_bin105	mOTU_080	97.3118	3.203	32.5223	95.0032	1887	1.72974	1.77752	water_column	d__Bacteria	p__Bacteroidota	c__Bacteroidia	o__Flavobacteriales	f__BACL11	g__BACL11	s__
P1994_116_bin31	mOTU_024	97.2973	4.37346	43.0241	96.2079	2201	2.131	2.1902	water_column	d__Bacteria	p__Bacteroidota	c__Bacteroidia	o__Flavobacteriales	f__Crocinitomicaceae	g__UBA952	s__
P4201_110_bin9	mOTU_158	97.2906	2.95567	35.6946	92.0086	2238	2.31894	2.38352	water_column	d__Bacteria	p__Bacteroidota	c__Bacteroidia	o__Chitinophagales	f__Chitinophagaceae	g__Sediminibacterium	s__
SRR3727511_bin232	mOTU_015	97.2906	0.164204	38.1373	94.751	2128	2.28884	2.35258	water_column	d__Bacteria	p__Bacteroidota	c__Bacteroidia	o__Chitinophagales	f__Chitinophagaceae	g__Sediminibacterium	s__
P6071_510_bin245	mOTU_007	97.2426	2.81863	38.1467	91.3233	2606	2.36811	2.43526	water_column	d__Bacteria	p__Bacteroidota	c__Bacteroidia	o__Flavobacteriales	f__Flavobacteriaceae	g__MS024-2A	s__MS024-2A
P6071_525_bin32	mOTU_122	97.0885	4.23778	31.9691	89.4105	2735	2.71393	2.79531	water_column	d__Bacteria	p__Bacteroidota	c__Bacteroidia	o__Flavobacteriales	f__Flavobacteriaceae	g__Polaribacter	s__Polaribacter
P1994_121_bin144	mOTU_087	97.0588	2.94118	29.7636	94.2998	1740	1.78444	1.83851	water_column	d__Bacteria	p__Bacteroidota	c__Bacteroidia	o__Flavobacteriales	f__Flavobacteriaceae	g__MAG-121220-bin8	s__
P2236_102_bin124	mOTU_087	97.0588	0	29.723	94.2058	1752	1.7622	1.8156	water_column	d__Bacteria	p__Bacteroidota	c__Bacteroidia	o__Flavobacteriales	f__Flavobacteriaceae	g__MAG-121220-bin8	s__
P4201_102_bin155	mOTU_305	97.043	1.07527	43.6705	95.0114	2075	2.35169	2.42335	water_column	d__Bacteria	p__Bacteroidota	c__Bacteroidia	o__Flavobacteriales	f__UA16	g__UBA974	s__
P6071_506_bin45	mOTU_043	97.043	0.107527	48.3964	93.7488	2015	1.9531	2.01261	water_column	d__Bacteria	p__Bacteroidota	c__Bacteroidia	o__Flavobacteriales	f__Schleiferiaceae	g__TMED14	s__TMED14
P6071_531_bin152	mOTU_137	97.027	3.28829	44.0358	95.0406	2562	2.32756	2.39888	water_column	d__Bacteria	p__Bacteroidota	c__Bacteroidia	o__Flavobacteriales	f__Crocinitomicaceae	g__UBA952	s__
P6071_514_bin67	mOTU_133	96.9945	4.64481	41.5796	93.3944	2382	2.46207	2.53836	water_column	d__Bacteria	p__Bacteroidota	c__Bacteroidia	o__NS11-12g	f__UBA955	g__VMCP01	s__
P4201_109_bin97	mOTU_073	96.9945	0.819672	60.1954	95.7557	2110	2.26753	2.33779	water_column	d__Bacteria	p__Bacteroidota	c__Rhodothermia	o__Balneolales	f__HLUCCA01	g__	s__
P6071_534_bin212	mOTU_079	96.9534	0.752688	53.4576	94.4388	1991	1.97767	2.03982	water_column	d__Bacteria	p__Bacteroidota	c__Bacteroidia	o__Flavobacteriales	f__Schleiferiaceae	g__TMED14	s__TMED14
P1994_121_bin233	mOTU_255	96.8922	4.86013	33.0741	91.787	3075	2.95107	3.04573	water_column	d__Bacteria	p__Bacteroidota	c__Bacteroidia	o__Flavobacteriales	f__Flavobacteriaceae	g__CAU-1491	s__
SRR3727525_bin197	mOTU_158	96.798	1.80624	35.7294	92.4486	2150	2.21433	2.28757	water_column	d__Bacteria	p__Bacteroidota	c__Bacteroidia	o__Chitinophagales	f__Chitinophagaceae	g__Sediminibacterium	s__
P6071_518_bin189	mOTU_049	96.7213	3.27869	40.2302	91.7631	2506	2.77504	2.86911	water_column	d__Bacteria	p__Bacteroidota	c__Rhodothermia	o__Balneolales	f__HLUCCA01	g__UBA11400	s__
P4201_103_bin143	mOTU_121	96.7047	1.64766	34.967	91.2589	2266	2.26345	2.34058	water_column	d__Bacteria	p__Bacteroidota	c__Bacteroidia	o__Flavobacteriales	f__Flavobacteriaceae	g__Ulvibacter	s__
SRR3727518_bin7	mOTU_100	96.7031	1.74863	38.743	90.4932	2361	2.4116	2.49382	water_column	d__Bacteria	p__Bacteroidota	c__Bacteroidia	o__NS11-12g	f__UBA955	g__	s__
P6071_516_bin75	mOTU_122	96.7002	0.861298	32.024	90.3604	2406	2.37471	2.45575	water_column	d__Bacteria	p__Bacteroidota	c__Bacteroidia	o__Flavobacteriales	f__Flavobacteriaceae	g__Polaribacter	s__Polaribacter
P1994_120_bin136	mOTU_013	96.5079	3.51852	37.6641	92.1554	2432	2.48887	2.57893	water_column	d__Bacteria	p__Bacteroidota	c__Bacteroidia	o__NS11-12g	f__UBA9320	g__UBA9320	s__UBA9320
P4201_116_bin4	mOTU_130	96.5054	2.55376	51.4527	94.6163	2308	2.41327	2.50066	water_column	d__Bacteria	p__Bacteroidota	c__Bacteroidia	o__Flavobacteriales	f__UA16	g__UA16	s__
P1994_105_bin61	mOTU_043	96.5054	0.107527	48.5721	94.494	1759	1.86565	1.93321	water_column	d__Bacteria	p__Bacteroidota	c__Bacteroidia	o__Flavobacteriales	f__Schleiferiaceae	g__TMED14	s__TMED14
P4201_103_bin111	mOTU_305	96.4875	0.537634	43.8367	95.1428	2000	2.2137	2.29428	water_column	d__Bacteria	p__Bacteroidota	c__Bacteroidia	o__Flavobacteriales	f__UA16	g__UBA974	s__
P6071_530_bin12	mOTU_213	96.4865	1.89189	37.7991	88.8866	3692	3.40765	3.53174	water_column	d__Bacteria	p__Bacteroidota	c__Bacteroidia	o__Flavobacteriales	f__Crocinitomicaceae	g__Crocinitomix	s__
P6071_524_bin0	mOTU_137	96.4865	0.900901	44.1231	96.1454	2390	2.36816	2.4544	water_column	d__Bacteria	p__Bacteroidota	c__Bacteroidia	o__Flavobacteriales	f__Crocinitomicaceae	g__UBA952	s__
P6071_530_bin204	mOTU_137	96.4865	1.89189	44.1112	95.6163	2435	2.34176	2.42703	water_column	d__Bacteria	p__Bacteroidota	c__Bacteroidia	o__Flavobacteriales	f__Crocinitomicaceae	g__UBA952	s__
P6071_521_bin253	mOTU_049	96.4481	3.27869	40.1719	91.5905	2614	2.76974	2.87174	water_column	d__Bacteria	p__Bacteroidota	c__Rhodothermia	o__Balneolales	f__HLUCCA01	g__UBA11400	s__
P6071_511_bin270	mOTU_073	96.4481	0.819672	60.0514	95.6024	2138	2.32397	2.40956	water_column	d__Bacteria	p__Bacteroidota	c__Rhodothermia	o__Balneolales	f__HLUCCA01	g__	s__
SRR3727517_bin53	mOTU_133	96.4481	1.82149	41.7256	93.9897	2126	2.17105	2.25101	water_column	d__Bacteria	p__Bacteroidota	c__Bacteroidia	o__NS11-12g	f__UBA955	g__VMCP01	s__
SRR3727517_bin213	mOTU_001	96.4286	0.47619	45.9718	94.9967	1957	2.23519	2.31797	water_column	d__Bacteria	p__Bacteroidota	c__Bacteroidia	o__NS11-12g	f__UBA955	g__UBA955	s__UBA955
P6071_504_bin233	mOTU_064	96.3875	1.67488	47.4041	93.4262	2833	3.02065	3.13385	water_column	d__Bacteria	p__Bacteroidota	c__Bacteroidia	o__Chitinophagales	f__BACL12	g__UBA11426	s__UBA11426
P6071_533_bin270	mOTU_007	96.352	1.10294	37.9876	92.0453	2416	2.14506	2.22628	water_column	d__Bacteria	p__Bacteroidota	c__Bacteroidia	o__Flavobacteriales	f__Flavobacteriaceae	g__MS024-2A	s__MS024-2A
P1994_105_bin68	mOTU_224	96.3351	1.07527	42.9522	91.8691	2707	2.65072	2.75156	water_column	d__Bacteria	p__Bacteroidota	c__Bacteroidia	o__Flavobacteriales	f__JABDKJ01	g__JABDLZ01	s__
P6071_530_bin74	mOTU_158	96.2781	0.837438	35.5789	91.4322	2255	2.29958	2.38848	water_column	d__Bacteria	p__Bacteroidota	c__Bacteroidia	o__Chitinophagales	f__Chitinophagaceae	g__Sediminibacterium	s__
P4201_108_bin11	mOTU_017	96.2596	0.828226	38.4351	92.7911	2078	2.23774	2.32469	water_column	d__Bacteria	p__Bacteroidota	c__Bacteroidia	o__Flavobacteriales	f__Flavobacteriaceae	g__MAG-120531	s__MAG-120531
SRR3727517_bin141	mOTU_017	96.2431	1.22112	38.0166	92.0987	2316	2.37461	2.4673	water_column	d__Bacteria	p__Bacteroidota	c__Bacteroidia	o__Flavobacteriales	f__Flavobacteriaceae	g__MAG-120531	s__MAG-120531
SRR3727508_bin38	mOTU_017	96.2431	0.726073	38.42	92.7833	2058	2.15935	2.24364	water_column	d__Bacteria	p__Bacteroidota	c__Bacteroidia	o__Flavobacteriales	f__Flavobacteriaceae	g__MAG-120531	s__MAG-120531
P6071_529_bin116	mOTU_079	96.129	0	54.2209	94.5328	1995	1.81625	1.88939	water_column	d__Bacteria	p__Bacteroidota	c__Bacteroidia	o__Flavobacteriales	f__Schleiferiaceae	g__TMED14	s__TMED14
P1994_110_bin188	mOTU_017	96.1221	4.81377	38.2491	92.5594	2386	2.40876	2.50593	water_column	d__Bacteria	p__Bacteroidota	c__Bacteroidia	o__Flavobacteriales	f__Flavobacteriaceae	g__MAG-120531	s__MAG-120531
SRR3727517_bin119	mOTU_024	96.0721	3.20229	42.9073	95.86	2268	2.10175	2.18769	water_column	d__Bacteria	p__Bacteroidota	c__Bacteroidia	o__Flavobacteriales	f__Crocinitomicaceae	g__UBA952	s__
P6071_514_bin118	mOTU_177	96.0674	1.87266	41.5967	91.5649	2692	2.52117	2.62437	water_column	d__Bacteria	p__Bacteroidota	c__Rhodothermia	o__Balneolales	f__Balneolaceae	g__UBA1275	s__
P6071_531_bin203	mOTU_081	96.0674	1.26404	41.1503	91.9169	2323	2.41788	2.51686	water_column	d__Bacteria	p__Bacteroidota	c__Rhodothermia	o__Balneolales	f__Balneolaceae	g__UBA1275	s__UBA1275
P6071_525_bin154	mOTU_017	96.0396	4.14977	37.8389	92.1086	2608	2.65938	2.76905	water_column	d__Bacteria	p__Bacteroidota	c__Bacteroidia	o__Flavobacteriales	f__Flavobacteriaceae	g__MAG-120531	s__MAG-120531
P6071_526_bin84	mOTU_017	96.0396	4.23778	37.7917	92.0278	2581	2.64061	2.74951	water_column	d__Bacteria	p__Bacteroidota	c__Bacteroidia	o__Flavobacteriales	f__Flavobacteriaceae	g__MAG-120531	s__MAG-120531
P4201_103_bin52	mOTU_017	96.0396	0.808581	38.5725	92.7618	2019	2.09614	2.18258	water_column	d__Bacteria	p__Bacteroidota	c__Bacteroidia	o__Flavobacteriales	f__Flavobacteriaceae	g__MAG-120531	s__MAG-120531
P1994_122_bin155	mOTU_013	96.0317	3.73016	37.6273	92.1395	2604	2.64748	2.75688	water_column	d__Bacteria	p__Bacteroidota	c__Bacteroidia	o__NS11-12g	f__UBA9320	g__UBA9320	s__UBA9320
P4201_106_bin61	mOTU_013	96.0317	2.2381	37.7449	92.5418	2390	2.39373	2.49264	water_column	d__Bacteria	p__Bacteroidota	c__Bacteroidia	o__NS11-12g	f__UBA9320	g__UBA9320	s__UBA9320
P4201_104_bin16	mOTU_017	96.0121	1.79004	38.3729	92.7281	2150	2.21546	2.30748	water_column	d__Bacteria	p__Bacteroidota	c__Bacteroidia	o__Flavobacteriales	f__Flavobacteriaceae	g__MAG-120531	s__MAG-120531
SRR3727516_bin18	mOTU_017	95.9681	2.69841	38.0176	92.3682	2375	2.44691	2.54971	water_column	d__Bacteria	p__Bacteroidota	c__Bacteroidia	o__Flavobacteriales	f__Flavobacteriaceae	g__MAG-120531	s__MAG-120531
SRR3727525_bin52	mOTU_017	95.9571	1.85369	38.147	92.6707	2354	2.45255	2.55588	water_column	d__Bacteria	p__Bacteroidota	c__Bacteroidia	o__Flavobacteriales	f__Flavobacteriaceae	g__MAG-120531	s__MAG-120531
P1994_113_bin87	mOTU_017	95.9296	2.42103	38.4921	92.8228	2217	2.28434	2.38127	water_column	d__Bacteria	p__Bacteroidota	c__Bacteroidia	o__Flavobacteriales	f__Flavobacteriaceae	g__MAG-120531	s__MAG-120531
P4201_118_bin76	mOTU_017	95.9021	1.63209	38.4906	92.9337	2083	2.14802	2.2398	water_column	d__Bacteria	p__Bacteroidota	c__Bacteroidia	o__Flavobacteriales	f__Flavobacteriaceae	g__MAG-120531	s__MAG-120531
SRR3727517_bin7	mOTU_203	95.9016	3.00546	49.7895	92.1292	2650	2.88486	3.00815	water_column	d__Bacteria	p__Bacteroidota	c__Rhodothermia	o__Rhodothermales	f__UBA10348	g__UBA10348	s__
P1994_111_bin113	mOTU_194	95.8919	1.67076	38.2791	91.5249	2454	2.41584	2.51934	water_column	d__Bacteria	p__Bacteroidota	c__Bacteroidia	o__Flavobacteriales	f__Crocinitomicaceae	g__UBA2040	s__UBA2040
P1994_116_bin216	mOTU_017	95.8746	4.0154	38.3211	92.9046	2297	2.39369	2.49669	water_column	d__Bacteria	p__Bacteroidota	c__Bacteroidia	o__Flavobacteriales	f__Flavobacteriaceae	g__MAG-120531	s__MAG-120531
P2236_112_bin147	mOTU_017	95.8746	3.85039	38.6421	93.0895	2074	2.17362	2.26715	water_column	d__Bacteria	p__Bacteroidota	c__Bacteroidia	o__Flavobacteriales	f__Flavobacteriaceae	g__MAG-120531	s__MAG-120531
P6071_502_bin195	mOTU_017	95.8652	1.77118	38.1839	92.265	2332	2.36076	2.46258	water_column	d__Bacteria	p__Bacteroidota	c__Bacteroidia	o__Flavobacteriales	f__Flavobacteriaceae	g__MAG-120531	s__MAG-120531
SRR3727511_bin233	mOTU_017	95.8471	1.60616	38.0154	92.4722	2405	2.4797	2.58714	water_column	d__Bacteria	p__Bacteroidota	c__Bacteroidia	o__Flavobacteriales	f__Flavobacteriaceae	g__MAG-120531	s__MAG-120531
P6071_531_bin7	mOTU_017	95.7756	1.81518	38.0852	91.4641	2470	2.39477	2.5004	water_column	d__Bacteria	p__Bacteroidota	c__Bacteroidia	o__Flavobacteriales	f__Flavobacteriaceae	g__MAG-120531	s__MAG-120531
P1994_119_bin109	mOTU_013	95.7559	3.67942	37.9302	92.4298	2306	2.07569	2.16769	water_column	d__Bacteria	p__Bacteroidota	c__Bacteroidia	o__NS11-12g	f__UBA9320	g__UBA9320	s__UBA9320
P1994_127_bin6	mOTU_271	95.7494	2.50559	30.2495	90.9285	2211	2.25173	2.35169	water_column	d__Bacteria	p__Bacteroidota	c__Bacteroidia	o__Flavobacteriales	f__Flavobacteriaceae	g__Lutibacter	s__
P6071_523_bin229	mOTU_017	95.7096	1.08361	38.0653	92.1268	2377	2.40918	2.51718	water_column	d__Bacteria	p__Bacteroidota	c__Bacteroidia	o__Flavobacteriales	f__Flavobacteriaceae	g__MAG-120531	s__MAG-120531
P1994_114_bin114	mOTU_017	95.6821	1.89926	38.5062	92.9042	2201	2.26199	2.36407	water_column	d__Bacteria	p__Bacteroidota	c__Bacteroidia	o__Flavobacteriales	f__Flavobacteriaceae	g__MAG-120531	s__MAG-120531
P1994_110_bin175	mOTU_194	95.6757	1.89189	38.1854	91.2711	2341	2.46914	2.58074	water_column	d__Bacteria	p__Bacteroidota	c__Bacteroidia	o__Flavobacteriales	f__Crocinitomicaceae	g__UBA2040	s__UBA2040
SRR3727503_bin32	mOTU_017	95.6656	0.891089	38.3863	92.8257	2067	2.12135	2.21747	water_column	d__Bacteria	p__Bacteroidota	c__Bacteroidia	o__Flavobacteriales	f__Flavobacteriaceae	g__MAG-120531	s__MAG-120531
P6071_524_bin75	mOTU_017	95.6546	2.33773	38.2923	92.3635	2212	2.27043	2.37357	water_column	d__Bacteria	p__Bacteroidota	c__Bacteroidia	o__Flavobacteriales	f__Flavobacteriaceae	g__MAG-120531	s__MAG-120531
P6071_532_bin86	mOTU_007	95.5882	1.10294	37.6946	91.424	2576	2.37318	2.48271	water_column	d__Bacteria	p__Bacteroidota	c__Bacteroidia	o__Flavobacteriales	f__Flavobacteriaceae	g__MS024-2A	s__MS024-2A
P6071_506_bin94	mOTU_007	95.5882	2.27273	37.7015	90.5378	2740	2.25987	2.36418	water_column	d__Bacteria	p__Bacteroidota	c__Bacteroidia	o__Flavobacteriales	f__Flavobacteriaceae	g__MS024-2A	s__MS024-2A
P6071_519_bin221	mOTU_078	95.5595	2.6772	34.7262	90.6383	2542	2.34052	2.44928	water_column	d__Bacteria	p__Bacteroidota	c__Bacteroidia	o__Flavobacteriales	f__Flavobacteriaceae	g__	s__
P4201_101_bin142	mOTU_013	95.5556	4.42328	37.9034	92.6772	2333	2.32393	2.43202	water_column	d__Bacteria	p__Bacteroidota	c__Bacteroidia	o__NS11-12g	f__UBA9320	g__UBA9320	s__UBA9320
P1994_120_bin25	mOTU_017	95.5446	2.7597	38.1889	92.5127	2250	2.3641	2.47434	water_column	d__Bacteria	p__Bacteroidota	c__Bacteroidia	o__Flavobacteriales	f__Flavobacteriaceae	g__MAG-120531	s__MAG-120531
P1994_127_bin248	mOTU_237	95.4698	3.88463	30.8534	88.2902	2783	2.86395	2.99985	water_column	d__Bacteria	p__Bacteroidota	c__Bacteroidia	o__Flavobacteriales	f__Flavobacteriaceae	g__Polaribacter	s__
P4201_118_bin1	mOTU_194	95.4529	2.27027	38.2601	91.1986	2562	2.35582	2.46804	water_column	d__Bacteria	p__Bacteroidota	c__Bacteroidia	o__Flavobacteriales	f__Crocinitomicaceae	g__UBA2040	s__UBA2040
P1994_119_bin199	mOTU_017	95.4345	4.42794	38.1508	92.7157	2322	2.45074	2.56798	water_column	d__Bacteria	p__Bacteroidota	c__Bacteroidia	o__Flavobacteriales	f__Flavobacteriaceae	g__MAG-120531	s__MAG-120531
P6071_530_bin236	mOTU_017	95.4251	3.08031	38.2954	92.0201	2251	2.2407	2.34812	water_column	d__Bacteria	p__Bacteroidota	c__Bacteroidia	o__Flavobacteriales	f__Flavobacteriaceae	g__MAG-120531	s__MAG-120531
P4201_121_bin40	mOTU_079	95.4122	1.93385	54.3096	95.3603	1846	1.78721	1.87315	water_column	d__Bacteria	p__Bacteroidota	c__Bacteroidia	o__Flavobacteriales	f__Schleiferiaceae	g__TMED14	s__TMED14
P1994_120_bin69	mOTU_196	95.4054	2.76986	36.5295	92.2814	2949	2.78003	2.91391	water_column	d__Bacteria	p__Bacteroidota	c__Bacteroidia	o__Flavobacteriales	f__Crocinitomicaceae	g__M0103	s__
P4201_106_bin63	mOTU_024	95.4054	4.05405	42.9656	96.05	2286	2.05793	2.15704	water_column	d__Bacteria	p__Bacteroidota	c__Bacteroidia	o__Flavobacteriales	f__Crocinitomicaceae	g__UBA952	s__
P4201_104_bin85	mOTU_305	95.3812	1.09319	43.8357	95.0628	2050	2.20692	2.31379	water_column	d__Bacteria	p__Bacteroidota	c__Bacteroidia	o__Flavobacteriales	f__UA16	g__UBA974	s__
P4201_119_bin81	mOTU_017	95.3795	1.76018	38.2391	92.6496	2259	2.347	2.46069	water_column	d__Bacteria	p__Bacteroidota	c__Bacteroidia	o__Flavobacteriales	f__Flavobacteriaceae	g__MAG-120531	s__MAG-120531
P6071_531_bin267	mOTU_203	95.3552	2.56831	49.6725	91.2853	2829	2.95246	3.09627	water_column	d__Bacteria	p__Bacteroidota	c__Rhodothermia	o__Rhodothermales	f__UBA10348	g__UBA10348	s__
P6071_516_bin68	mOTU_203	95.3552	3.00546	49.7827	92.0185	2560	2.92934	3.07203	water_column	d__Bacteria	p__Bacteroidota	c__Rhodothermia	o__Rhodothermales	f__UBA10348	g__UBA10348	s__
P6071_518_bin257	mOTU_203	95.337	3.00546	49.7357	91.6727	2802	2.90856	3.05082	water_column	d__Bacteria	p__Bacteroidota	c__Rhodothermia	o__Rhodothermales	f__UBA10348	g__UBA10348	s__
P6071_524_bin29	mOTU_100	95.337	1.96225	38.7395	90.0162	2497	2.4234	2.54193	water_column	d__Bacteria	p__Bacteroidota	c__Bacteroidia	o__NS11-12g	f__UBA955	g__	s__
P4201_103_bin108	mOTU_255	95.3292	3.18639	33.1185	91.3862	2646	2.59816	2.72546	water_column	d__Bacteria	p__Bacteroidota	c__Bacteroidia	o__Flavobacteriales	f__Flavobacteriaceae	g__CAU-1491	s__
P1994_118_bin65	mOTU_017	95.3245	2.14364	38.6801	92.9368	2050	2.05536	2.15617	water_column	d__Bacteria	p__Bacteroidota	c__Bacteroidia	o__Flavobacteriales	f__Flavobacteriaceae	g__MAG-120531	s__MAG-120531
P6071_529_bin86	mOTU_064	95.3202	1.94855	47.2424	92.6535	3088	2.98624	3.13286	water_column	d__Bacteria	p__Bacteroidota	c__Bacteroidia	o__Chitinophagales	f__BACL12	g__UBA11426	s__UBA11426
P6071_534_bin176	mOTU_017	95.297	2.72277	38.1594	92.1974	2369	2.36326	2.47989	water_column	d__Bacteria	p__Bacteroidota	c__Bacteroidia	o__Flavobacteriales	f__Flavobacteriaceae	g__MAG-120531	s__MAG-120531
P6071_505_bin153	mOTU_024	95.2703	1.93612	42.7719	94.5357	2450	2.15233	2.25918	water_column	d__Bacteria	p__Bacteroidota	c__Bacteroidia	o__Flavobacteriales	f__Crocinitomicaceae	g__UBA952	s__
P6071_533_bin28	mOTU_017	95.2326	1.91812	38.4656	92.1168	2215	2.08241	2.18666	water_column	d__Bacteria	p__Bacteroidota	c__Bacteroidia	o__Flavobacteriales	f__Flavobacteriaceae	g__MAG-120531	s__MAG-120531
P4201_121_bin36	mOTU_017	95.2145	2.23715	38.3909	92.9579	2069	2.15608	2.26444	water_column	d__Bacteria	p__Bacteroidota	c__Bacteroidia	o__Flavobacteriales	f__Flavobacteriaceae	g__MAG-120531	s__MAG-120531
P4201_111_bin159	mOTU_016	95.1434	2.41935	57.9513	95.3648	1989	1.76713	1.85734	water_column	d__Bacteria	p__Bacteroidota	c__Bacteroidia	o__Flavobacteriales	f__Schleiferiaceae	g__TMED14	s__TMED14
P6071_532_bin74	mOTU_017	95.0935	0.715072	38.2208	91.6441	2366	2.25241	2.36863	water_column	d__Bacteria	p__Bacteroidota	c__Bacteroidia	o__Flavobacteriales	f__Flavobacteriaceae	g__MAG-120531	s__MAG-120531
P6071_505_bin135	mOTU_017	95.0495	2.36524	38.2415	92.3526	2289	2.32856	2.44983	water_column	d__Bacteria	p__Bacteroidota	c__Bacteroidia	o__Flavobacteriales	f__Flavobacteriaceae	g__MAG-120531	s__MAG-120531
P4201_106_bin116	mOTU_017	95.0055	2.73377	37.6978	92.209	2684	2.70268	2.84476	water_column	d__Bacteria	p__Bacteroidota	c__Bacteroidia	o__Flavobacteriales	f__Flavobacteriaceae	g__MAG-120531	s__MAG-120531
P6071_520_bin110	mOTU_049	94.9545	3.38798	40.1759	91.1419	2764	2.73147	2.87661	water_column	d__Bacteria	p__Bacteroidota	c__Rhodothermia	o__Balneolales	f__HLUCCA01	g__UBA11400	s__
SRR3727511_bin112	mOTU_024	94.9369	3.7068	42.8923	96.0973	2266	2.16366	2.27905	water_column	d__Bacteria	p__Bacteroidota	c__Bacteroidia	o__Flavobacteriales	f__Crocinitomicaceae	g__UBA952	s__
P6071_509_bin36	mOTU_017	94.8845	1.26513	38.5058	92.3198	2136	2.07589	2.18781	water_column	d__Bacteria	p__Bacteroidota	c__Bacteroidia	o__Flavobacteriales	f__Flavobacteriaceae	g__MAG-120531	s__MAG-120531
P4201_110_bin53	mOTU_017	94.8201	1.62581	38.5375	92.7865	2130	2.14002	2.25692	water_column	d__Bacteria	p__Bacteroidota	c__Bacteroidia	o__Flavobacteriales	f__Flavobacteriaceae	g__MAG-120531	s__MAG-120531
P1994_130_bin69	mOTU_339	94.7619	4.85185	41.9515	94.0653	3335	3.69255	3.89666	water_column	d__Bacteria	p__Bacteroidota	c__Bacteroidia	o__Flavobacteriales	f__UBA10329	g__UBA10329	s__
P6071_516_bin84	mOTU_001	94.7619	1.90476	46.0185	94.9659	2075	2.25608	2.38079	water_column	d__Bacteria	p__Bacteroidota	c__Bacteroidia	o__NS11-12g	f__UBA955	g__UBA955	s__UBA955
P6071_512_bin38	mOTU_016	94.6237	3.96872	57.6967	94.4936	2147	1.80923	1.91203	water_column	d__Bacteria	p__Bacteroidota	c__Bacteroidia	o__Flavobacteriales	f__Schleiferiaceae	g__TMED14	s__TMED14
P6071_515_bin85	mOTU_049	94.5421	3.82514	40.1142	91.0533	2717	2.66553	2.81941	water_column	d__Bacteria	p__Bacteroidota	c__Rhodothermia	o__Balneolales	f__HLUCCA01	g__UBA11400	s__
P6071_526_bin260	mOTU_001	94.5355	1.96225	45.9868	94.8546	2194	2.12491	2.24774	water_column	d__Bacteria	p__Bacteroidota	c__Bacteroidia	o__NS11-12g	f__UBA955	g__UBA955	s__UBA955
P4201_124_bin155	mOTU_013	94.4858	2.73224	37.7766	92.489	2378	2.15739	2.2833	water_column	d__Bacteria	p__Bacteroidota	c__Bacteroidia	o__NS11-12g	f__UBA9320	g__UBA9320	s__UBA9320
SRR3727525_bin85	mOTU_304	94.4444	3.85305	34.0239	94.5689	3231	3.09453	3.27656	water_column	d__Bacteria	p__Bacteroidota	c__Bacteroidia	o__Flavobacteriales	f__Salibacteraceae	g__	s__
P1994_108_bin81	mOTU_175	94.4345	1.21032	39.1286	91.5621	2841	2.86769	3.03669	water_column	d__Bacteria	p__Bacteroidota	c__Bacteroidia	o__Cytophagales	f__Cyclobacteriaceae	g__UBA4465	s__UBA4465
P1994_130_bin74	mOTU_259	94.4007	1.93213	36.6693	91.8086	2461	2.44069	2.58546	water_column	d__Bacteria	p__Bacteroidota	c__Bacteroidia	o__Chitinophagales	f__UBA8649	g__	s__
P1994_107_bin119	mOTU_119	94.3818	4.80368	45.0742	91.228	3064	2.8431	3.01234	water_column	d__Bacteria	p__Bacteroidota	c__Bacteroidia	o__Cytophagales	f__Cyclobacteriaceae	g__Algoriphagus	s__
P4201_110_bin80	mOTU_001	94.3651	2.40741	46.0986	95.0199	1987	2.15626	2.28502	water_column	d__Bacteria	p__Bacteroidota	c__Bacteroidia	o__NS11-12g	f__UBA955	g__UBA955	s__UBA955
P6071_520_bin171	mOTU_001	94.3368	4.37158	45.9207	94.3055	2464	2.13731	2.26562	water_column	d__Bacteria	p__Bacteroidota	c__Bacteroidia	o__NS11-12g	f__UBA955	g__UBA955	s__UBA955
P4201_122_bin168	mOTU_001	94.2857	2.39683	46.0554	95.014	2082	2.13808	2.26766	water_column	d__Bacteria	p__Bacteroidota	c__Bacteroidia	o__NS11-12g	f__UBA955	g__UBA955	s__UBA955
P6071_521_bin221	mOTU_001	94.2623	1.16079	45.944	94.6871	2315	2.28652	2.42569	water_column	d__Bacteria	p__Bacteroidota	c__Bacteroidia	o__NS11-12g	f__UBA955	g__UBA955	s__UBA955
SRR3727512_bin156	mOTU_001	94.2593	4.68254	45.64	94.5835	2372	2.49567	2.64767	water_column	d__Bacteria	p__Bacteroidota	c__Bacteroidia	o__NS11-12g	f__UBA955	g__UBA955	s__UBA955
P1994_114_bin127	mOTU_208	94.2346	1.83824	35.9496	94.8284	1959	1.7217	1.82703	water_column	d__Bacteria	p__Bacteroidota	c__Bacteroidia	o__Flavobacteriales	f__Flavobacteriaceae	g__MS024-2A	s__MS024-2A
P6071_514_bin176	mOTU_017	94.2244	1.52915	38.4063	91.7308	2247	2.15651	2.28869	water_column	d__Bacteria	p__Bacteroidota	c__Bacteroidia	o__Flavobacteriales	f__Flavobacteriaceae	g__MAG-120531	s__MAG-120531
P6071_506_bin182	mOTU_017	94.1113	0.742574	38.4321	92.0614	2180	2.12382	2.25671	water_column	d__Bacteria	p__Bacteroidota	c__Bacteroidia	o__Flavobacteriales	f__Flavobacteriaceae	g__MAG-120531	s__MAG-120531
P6071_513_bin151	mOTU_122	94.09	2.70454	31.7405	88.3181	2696	2.29243	2.43642	water_column	d__Bacteria	p__Bacteroidota	c__Bacteroidia	o__Flavobacteriales	f__Flavobacteriaceae	g__Polaribacter	s__Polaribacter
P6071_517_bin278	mOTU_001	94.0212	2.61905	45.9472	94.6839	2296	2.23839	2.38073	water_column	d__Bacteria	p__Bacteroidota	c__Bacteroidia	o__NS11-12g	f__UBA955	g__UBA955	s__UBA955
P1994_122_bin232	mOTU_064	93.9737	2.21675	47.5425	93.6363	2924	2.79868	2.97815	water_column	d__Bacteria	p__Bacteroidota	c__Bacteroidia	o__Chitinophagales	f__BACL12	g__UBA11426	s__UBA11426
P6071_518_bin64	mOTU_002	93.8747	2.39274	40.698	94.4429	1823	1.91737	2.04248	water_column	d__Bacteria	p__Bacteroidota	c__Bacteroidia	o__Flavobacteriales	f__Flavobacteriaceae	g__	s__
P1994_121_bin33	mOTU_037	93.8657	0.253485	44.1147	93.344	1837	1.97839	2.10768	water_column	d__Bacteria	p__Bacteroidota	c__Bacteroidia	o__Flavobacteriales	f__Flavobacteriaceae	g__BACL21	s__BACL21
P1994_127_bin51	mOTU_037	93.8657	0.158428	44.1275	93.1999	1833	1.97337	2.10233	water_column	d__Bacteria	p__Bacteroidota	c__Bacteroidia	o__Flavobacteriales	f__Flavobacteriaceae	g__BACL21	s__BACL21
P1994_104_bin23	mOTU_037	93.8657	0.2218	44.0835	93.0053	1828	1.95731	2.08522	water_column	d__Bacteria	p__Bacteroidota	c__Bacteroidia	o__Flavobacteriales	f__Flavobacteriaceae	g__BACL21	s__BACL21
P4201_105_bin187	mOTU_037	93.8657	0	44.1125	93.0194	1783	1.9399	2.06668	water_column	d__Bacteria	p__Bacteroidota	c__Bacteroidia	o__Flavobacteriales	f__Flavobacteriaceae	g__BACL21	s__BACL21
P4201_102_bin135	mOTU_037	93.8657	0	44.068	93.1828	1793	1.93185	2.0581	water_column	d__Bacteria	p__Bacteroidota	c__Bacteroidia	o__Flavobacteriales	f__Flavobacteriaceae	g__BACL21	s__BACL21
P1994_105_bin127	mOTU_037	93.8657	0	44.0615	93.191	1776	1.92176	2.04735	water_column	d__Bacteria	p__Bacteroidota	c__Bacteroidia	o__Flavobacteriales	f__Flavobacteriaceae	g__BACL21	s__BACL21
P6071_531_bin162	mOTU_262	93.7838	4.10319	36.7793	92.7528	2902	2.55954	2.7292	water_column	d__Bacteria	p__Bacteroidota	c__Bacteroidia	o__Flavobacteriales	f__Crocinitomicaceae	g__UBA952	s__
P6071_516_bin229	mOTU_146	93.7838	1.47748	42.1446	95.7591	2618	2.36642	2.52328	water_column	d__Bacteria	p__Bacteroidota	c__Bacteroidia	o__Flavobacteriales	f__Crocinitomicaceae	g__UBA952	s__UBA952
P4201_101_bin72	mOTU_037	93.7706	0	43.915	92.8592	1894	2.01177	2.14541	water_column	d__Bacteria	p__Bacteroidota	c__Bacteroidia	o__Flavobacteriales	f__Flavobacteriaceae	g__BACL21	s__BACL21
P4201_103_bin17	mOTU_037	93.7706	0.020012	44.1074	93.3744	1810	1.94425	2.07341	water_column	d__Bacteria	p__Bacteroidota	c__Bacteroidia	o__Flavobacteriales	f__Flavobacteriaceae	g__BACL21	s__BACL21
P1994_130_bin128	mOTU_037	93.7706	0.688032	44.1951	93.4872	1791	1.91576	2.04302	water_column	d__Bacteria	p__Bacteroidota	c__Bacteroidia	o__Flavobacteriales	f__Flavobacteriaceae	g__BACL21	s__BACL21
P1994_127_bin151	mOTU_122	93.764	2.30984	31.9519	89.8246	2239	2.16109	2.30482	water_column	d__Bacteria	p__Bacteroidota	c__Bacteroidia	o__Flavobacteriales	f__Flavobacteriaceae	g__Polaribacter	s__Polaribacter
P6071_508_bin209	mOTU_017	93.7294	1.26513	38.3847	92.162	2146	2.16103	2.3056	water_column	d__Bacteria	p__Bacteroidota	c__Bacteroidia	o__Flavobacteriales	f__Flavobacteriaceae	g__MAG-120531	s__MAG-120531
P4201_111_bin37	mOTU_203	93.7158	4.43948	49.8197	92.1172	2681	2.91326	3.10861	water_column	d__Bacteria	p__Bacteroidota	c__Rhodothermia	o__Rhodothermales	f__UBA10348	g__UBA10348	s__
P2236_110_bin89	mOTU_133	93.7158	2.29508	41.6498	93.8024	2033	2.06725	2.20587	water_column	d__Bacteria	p__Bacteroidota	c__Bacteroidia	o__NS11-12g	f__UBA955	g__VMCP01	s__
P1994_126_bin168	mOTU_037	93.6755	1.26743	44.1781	93.2157	1807	1.93174	2.06216	water_column	d__Bacteria	p__Bacteroidota	c__Bacteroidia	o__Flavobacteriales	f__Flavobacteriaceae	g__BACL21	s__BACL21
P1994_119_bin72	mOTU_198	93.6069	1.11914	43.7698	90.904	2778	2.55521	2.72973	water_column	d__Bacteria	p__Bacteroidota	c__Bacteroidia	o__Cytophagales	f__Cyclobacteriaceae	g__Algoriphagus	s__
P1994_116_bin224	mOTU_077	93.5209	2.13874	33.2707	92.1368	1928	1.82401	1.95038	water_column	d__Bacteria	p__Bacteroidota	c__Bacteroidia	o__Flavobacteriales	f__Flavobacteriaceae	g__Flavobacterium	s__
SRR3727525_bin63	mOTU_024	93.5135	4.5086	42.9478	96.049	2255	1.97111	2.10783	water_column	d__Bacteria	p__Bacteroidota	c__Bacteroidia	o__Flavobacteriales	f__Crocinitomicaceae	g__UBA952	s__
P1994_130_bin203	mOTU_013	93.4921	1.68254	37.9571	92.6905	2298	2.2176	2.37197	water_column	d__Bacteria	p__Bacteroidota	c__Bacteroidia	o__NS11-12g	f__UBA9320	g__UBA9320	s__UBA9320
P4201_104_bin110	mOTU_037	93.4854	0.190114	44.0092	92.8839	1844	1.96235	2.09909	water_column	d__Bacteria	p__Bacteroidota	c__Bacteroidia	o__Flavobacteriales	f__Flavobacteriaceae	g__BACL21	s__BACL21
P6071_526_bin103	mOTU_122	93.4644	3.81512	31.8711	89.6191	2555	2.18141	2.33395	water_column	d__Bacteria	p__Bacteroidota	c__Bacteroidia	o__Flavobacteriales	f__Flavobacteriaceae	g__Polaribacter	s__Polaribacter
P4201_101_bin60	mOTU_122	93.4564	4.57255	32.1399	90.0898	2171	2.11924	2.26762	water_column	d__Bacteria	p__Bacteroidota	c__Bacteroidia	o__Flavobacteriales	f__Flavobacteriaceae	g__Polaribacter	s__Polaribacter
SRR3727525_bin108	mOTU_002	93.4347	0.715072	41.1139	94.5075	1720	1.76628	1.89039	water_column	d__Bacteria	p__Bacteroidota	c__Bacteroidia	o__Flavobacteriales	f__Flavobacteriaceae	g__	s__
SRR3727517_bin193	mOTU_045	93.4268	2.10121	46.0059	95.3603	1817	1.84413	1.97388	water_column	d__Bacteria	p__Bacteroidota	c__Bacteroidia	o__Flavobacteriales	f__Flavobacteriaceae	g__MAG-120531	s__
SRR3727516_bin98	mOTU_015	93.3498	3.61248	38.1462	94.8755	2191	2.1881	2.34398	water_column	d__Bacteria	p__Bacteroidota	c__Bacteroidia	o__Chitinophagales	f__Chitinophagaceae	g__Sediminibacterium	s__
P6071_521_bin201	mOTU_078	93.3404	1.75153	34.7568	90.4352	2596	2.36498	2.53371	water_column	d__Bacteria	p__Bacteroidota	c__Bacteroidia	o__Flavobacteriales	f__Flavobacteriaceae	g__	s__
P6071_514_bin138	mOTU_262	93.2432	2.39558	36.9489	92.9499	2771	2.4478	2.62518	water_column	d__Bacteria	p__Bacteroidota	c__Bacteroidia	o__Flavobacteriales	f__Crocinitomicaceae	g__UBA952	s__
P1994_112_bin114	mOTU_201	93.1004	2.32975	44.1347	95.467	1957	2.17648	2.33778	water_column	d__Bacteria	p__Bacteroidota	c__Bacteroidia	o__Flavobacteriales	f__UA16	g__UBA974	s__
SRR3727525_bin113	mOTU_045	93.0968	0.880088	46.1461	95.4981	1744	1.82882	1.96443	water_column	d__Bacteria	p__Bacteroidota	c__Bacteroidia	o__Flavobacteriales	f__Flavobacteriaceae	g__MAG-120531	s__
P1994_128_bin174	mOTU_024	93.0811	1.7068	43.4436	96.3583	2067	1.92463	2.06769	water_column	d__Bacteria	p__Bacteroidota	c__Bacteroidia	o__Flavobacteriales	f__Crocinitomicaceae	g__UBA952	s__
P1994_127_bin89	mOTU_214	93.0506	1.60777	34.5598	89.39	1855	2.03166	2.18339	water_column	d__Bacteria	p__Bacteroidota	c__Bacteroidia	o__Flavobacteriales	f__Flavobacteriaceae	g__Flavobacterium	s__
P6071_521_bin228	mOTU_226	93.0108	2.97491	44.8222	92.8015	3799	3.28382	3.53058	water_column	d__Bacteria	p__Bacteroidota	c__Bacteroidia	o__Flavobacteriales	f__UA16	g__	s__
SRR3727526_bin235	mOTU_017	92.986	1.74525	38.5436	92.7031	2091	1.95705	2.10468	water_column	d__Bacteria	p__Bacteroidota	c__Bacteroidia	o__Flavobacteriales	f__Flavobacteriaceae	g__MAG-120531	s__MAG-120531
P4201_109_bin171	mOTU_016	92.9619	3.94265	57.8163	95.0616	1943	1.74827	1.88063	water_column	d__Bacteria	p__Bacteroidota	c__Bacteroidia	o__Flavobacteriales	f__Schleiferiaceae	g__TMED14	s__TMED14
P1994_111_bin114	mOTU_159	92.9505	2.37927	41.2361	93.5813	2171	2.2283	2.3973	water_column	d__Bacteria	p__Bacteroidota	c__Bacteroidia	o__Flavobacteriales	f__Flavobacteriaceae	g__MS024-2A	s__
SRR3727516_bin246	mOTU_044	92.9211	2.39655	45.4556	95.4448	2173	1.94272	2.09072	water_column	d__Bacteria	p__Bacteroidota	c__Bacteroidia	o__Flavobacteriales	f__Schleiferiaceae	g__UBA10364	s__
P6071_532_bin58	mOTU_079	92.8315	2.85272	54.1557	94.3041	2148	1.82124	1.96188	water_column	d__Bacteria	p__Bacteroidota	c__Bacteroidia	o__Flavobacteriales	f__Schleiferiaceae	g__TMED14	s__TMED14
P6071_517_bin253	mOTU_007	92.8309	2.60076	37.8908	92.0163	2552	2.15941	2.32617	water_column	d__Bacteria	p__Bacteroidota	c__Bacteroidia	o__Flavobacteriales	f__Flavobacteriaceae	g__MS024-2A	s__MS024-2A
P2236_112_bin62	mOTU_037	92.8291	1.58428	44.105	93.3919	1872	1.91339	2.0612	water_column	d__Bacteria	p__Bacteroidota	c__Bacteroidia	o__Flavobacteriales	f__Flavobacteriaceae	g__BACL21	s__BACL21
P1994_105_bin90	mOTU_256	92.8152	0.913978	39.5271	93.3715	2842	2.74881	2.96159	water_column	d__Bacteria	p__Bacteroidota	c__Bacteroidia	o__Flavobacteriales	f__Salibacteraceae	g__SHAN690	s__SHAN690
P6071_516_bin45	mOTU_045	92.8108	4.34072	45.9498	95.3066	1930	1.91753	2.06606	water_column	d__Bacteria	p__Bacteroidota	c__Bacteroidia	o__Flavobacteriales	f__Flavobacteriaceae	g__MAG-120531	s__
P4201_112_bin54	mOTU_017	92.8021	1.90162	38.8195	93.1845	2037	1.85095	1.99451	water_column	d__Bacteria	p__Bacteroidota	c__Bacteroidia	o__Flavobacteriales	f__Flavobacteriaceae	g__MAG-120531	s__MAG-120531
350_bin-06	mOTU_095	92.7419	3.76344	35.9474	86.0493	3856	4.27407	4.60856	sediments	d__Bacteria	p__Bacteroidota	c__Bacteroidia	o__Bacteroidales	f__Marinifilaceae	g__Labilibaculum	s__
SRR3727516_bin117	mOTU_045	92.7393	1.79947	46.034	95.4347	1813	1.87983	2.02701	water_column	d__Bacteria	p__Bacteroidota	c__Bacteroidia	o__Flavobacteriales	f__Flavobacteriaceae	g__MAG-120531	s__
P2236_110_bin82	mOTU_017	92.722	1.15512	38.6332	92.7533	1983	1.90159	2.05085	water_column	d__Bacteria	p__Bacteroidota	c__Bacteroidia	o__Flavobacteriales	f__Flavobacteriaceae	g__MAG-120531	s__MAG-120531
SRR3727511_bin30	mOTU_045	92.6568	1.66117	46.0954	95.398	1776	1.84962	1.99621	water_column	d__Bacteria	p__Bacteroidota	c__Bacteroidia	o__Flavobacteriales	f__Flavobacteriaceae	g__MAG-120531	s__
P4201_112_bin135	mOTU_203	92.623	4.11658	49.8081	92.265	2708	2.84021	3.06642	water_column	d__Bacteria	p__Bacteroidota	c__Rhodothermia	o__Rhodothermales	f__UBA10348	g__UBA10348	s__
SRR3727512_bin240	mOTU_044	92.5627	3.78136	45.4574	95.3561	2089	1.93854	2.0943	water_column	d__Bacteria	p__Bacteroidota	c__Bacteroidia	o__Flavobacteriales	f__Schleiferiaceae	g__UBA10364	s__
P4201_105_bin153	mOTU_122	92.508	2.8164	32.0932	90.3413	2316	2.1211	2.29288	water_column	d__Bacteria	p__Bacteroidota	c__Bacteroidia	o__Flavobacteriales	f__Flavobacteriaceae	g__Polaribacter	s__Polaribacter
P4201_105_bin56	mOTU_017	92.4147	1.29656	38.7793	93.0876	1980	1.90231	2.05845	water_column	d__Bacteria	p__Bacteroidota	c__Bacteroidia	o__Flavobacteriales	f__Flavobacteriaceae	g__MAG-120531	s__MAG-120531
P6071_515_bin40	mOTU_122	92.3937	2.06775	31.7057	88.8626	2614	2.19293	2.37346	water_column	d__Bacteria	p__Bacteroidota	c__Bacteroidia	o__Flavobacteriales	f__Flavobacteriaceae	g__Polaribacter	s__Polaribacter
P6071_531_bin263	mOTU_172	92.3898	1.14824	40.4783	90.957	2959	2.62204	2.83802	water_column	d__Bacteria	p__Bacteroidota	c__Bacteroidia	o__Flavobacteriales	f__Crocinitomicaceae	g__UBA6165	s__
SRR3727507_bin15	mOTU_002	92.3896	3.48185	41.0822	94.4823	1836	1.86126	2.01458	water_column	d__Bacteria	p__Bacteroidota	c__Bacteroidia	o__Flavobacteriales	f__Flavobacteriaceae	g__	s__
P1994_104_bin59	mOTU_194	92.1622	0.864865	38.2628	91.2425	2515	2.34174	2.54089	water_column	d__Bacteria	p__Bacteroidota	c__Bacteroidia	o__Flavobacteriales	f__Crocinitomicaceae	g__UBA2040	s__UBA2040
P1994_119_bin214	mOTU_008	92.1546	1.02282	43.3959	93.6901	1930	2.0095	2.18057	water_column	d__Bacteria	p__Bacteroidota	c__Bacteroidia	o__Flavobacteriales	f__Flavobacteriaceae	g__BACL21	s__BACL21
P1994_111_bin171	mOTU_274	92.1456	4.5156	36.2264	92.5771	2824	2.91105	3.15918	water_column	d__Bacteria	p__Bacteroidota	c__Bacteroidia	o__Chitinophagales	f__UBA8649	g__	s__
P6071_515_bin28	mOTU_015	92.1456	1.14943	38.0942	93.6127	2412	2.06043	2.23606	water_column	d__Bacteria	p__Bacteroidota	c__Bacteroidia	o__Chitinophagales	f__Chitinophagaceae	g__Sediminibacterium	s__
P1994_111_bin198	mOTU_077	92.1208	1.63474	33.1499	92.2026	1974	1.79294	1.94629	water_column	d__Bacteria	p__Bacteroidota	c__Bacteroidia	o__Flavobacteriales	f__Flavobacteriaceae	g__Flavobacterium	s__
P1994_126_bin86	mOTU_080	92.0577	4.97719	32.729	94.9975	1695	1.34962	1.46605	water_column	d__Bacteria	p__Bacteroidota	c__Bacteroidia	o__Flavobacteriales	f__BACL11	g__BACL11	s__
P6071_505_bin200	mOTU_043	92.0349	1.14695	48.8525	94.2336	2010	1.73852	1.88898	water_column	d__Bacteria	p__Bacteroidota	c__Bacteroidia	o__Flavobacteriales	f__Schleiferiaceae	g__TMED14	s__TMED14
P4201_114_bin140	mOTU_043	91.9265	2.77289	48.8984	95.1204	1858	1.65614	1.8016	water_column	d__Bacteria	p__Bacteroidota	c__Bacteroidia	o__Flavobacteriales	f__Schleiferiaceae	g__TMED14	s__TMED14
P2236_110_bin44	mOTU_208	91.9224	1.00118	35.6952	94.1141	1944	1.91876	2.08737	water_column	d__Bacteria	p__Bacteroidota	c__Bacteroidia	o__Flavobacteriales	f__Flavobacteriaceae	g__MS024-2A	s__MS024-2A
P6071_522_bin7	mOTU_002	91.867	1.79868	40.9518	93.8504	1897	1.80906	1.96922	water_column	d__Bacteria	p__Bacteroidota	c__Bacteroidia	o__Flavobacteriales	f__Flavobacteriaceae	g__	s__
P6071_525_bin123	mOTU_002	91.8505	1.07418	41.0936	93.632	1859	1.71478	1.86692	water_column	d__Bacteria	p__Bacteroidota	c__Bacteroidia	o__Flavobacteriales	f__Flavobacteriaceae	g__MAR-2010-188	s__
P4201_101_bin106	mOTU_024	91.6757	3.7068	43.1429	96.0661	2132	1.90841	2.0817	water_column	d__Bacteria	p__Bacteroidota	c__Bacteroidia	o__Flavobacteriales	f__Crocinitomicaceae	g__UBA952	s__
P6071_511_bin121	mOTU_180	91.6667	3.7037	37.4504	91.812	4271	3.90999	4.26545	water_column	d__Bacteria	p__Bacteroidota	c__Bacteroidia	o__Chitinophagales	f__Saprospiraceae	g__BJGN01	s__
P4201_106_bin35	mOTU_016	91.6667	4.67742	57.5942	95.1498	2041	1.87306	2.04334	water_column	d__Bacteria	p__Bacteroidota	c__Bacteroidia	o__Flavobacteriales	f__Schleiferiaceae	g__TMED14	s__TMED14
P1994_119_bin91	mOTU_192	91.6667	1.34409	55.583	95.4375	1669	1.72178	1.87831	water_column	d__Bacteria	p__Bacteroidota	c__Bacteroidia	o__Flavobacteriales	f__Schleiferiaceae	g__TMED14	s__TMED14
P6071_501_bin232	mOTU_105	91.6667	1.66178	55.225	95.2772	1822	1.67129	1.82322	water_column	d__Bacteria	p__Bacteroidota	c__Bacteroidia	o__Flavobacteriales	f__Schleiferiaceae	g__TMED14	s__
P6071_520_bin61	mOTU_002	91.6635	2.09335	41.0877	93.8691	1917	1.80094	1.96473	water_column	d__Bacteria	p__Bacteroidota	c__Bacteroidia	o__Flavobacteriales	f__Flavobacteriaceae	g__	s__
P1994_120_bin70	mOTU_008	91.5843	2.18631	43.4347	93.794	1901	1.96499	2.14555	water_column	d__Bacteria	p__Bacteroidota	c__Bacteroidia	o__Flavobacteriales	f__Flavobacteriaceae	g__BACL21	s__BACL21
P6071_502_bin8	mOTU_284	91.3109	1.33005	48.9938	90.7718	3526	3.46105	3.7904	water_column	d__Bacteria	p__Bacteroidota	c__Bacteroidia	o__Chitinophagales	f__BACL12	g__	s__
P6071_519_bin222	mOTU_002	91.262	0.187019	41.06	93.8499	1867	1.79652	1.96853	water_column	d__Bacteria	p__Bacteroidota	c__Bacteroidia	o__Flavobacteriales	f__Flavobacteriaceae	g__	s__
P6071_523_bin114	mOTU_002	91.2125	0.87223	41.0636	94.1211	1889	1.76887	1.93929	water_column	d__Bacteria	p__Bacteroidota	c__Bacteroidia	o__Flavobacteriales	f__Flavobacteriaceae	g__	s__
P4201_116_bin88	mOTU_087	91.1901	2.45098	29.8165	94.6991	1821	1.5901	1.74372	water_column	d__Bacteria	p__Bacteroidota	c__Bacteroidia	o__Flavobacteriales	f__Flavobacteriaceae	g__MAG-121220-bin8	s__
P6071_530_bin154	mOTU_008	91.1407	0.475285	43.1933	93.0917	2017	2.04385	2.24252	water_column	d__Bacteria	p__Bacteroidota	c__Bacteroidia	o__Flavobacteriales	f__Flavobacteriaceae	g__BACL21	s__BACL21
P1994_108_bin61	mOTU_037	91.1196	1.92115	44.3312	93.6762	1879	1.85009	2.0304	water_column	d__Bacteria	p__Bacteroidota	c__Bacteroidia	o__Flavobacteriales	f__Flavobacteriaceae	g__BACL21	s__BACL21
P1994_112_bin164	mOTU_242	91.0883	2.7957	45.4298	95.2726	1895	1.62755	1.78678	water_column	d__Bacteria	p__Bacteroidota	c__Bacteroidia	o__Flavobacteriales	f__Schleiferiaceae	g__UBA10364	s__UBA10364
P1994_129_bin143	mOTU_037	91.0314	0.970582	44.3784	93.6216	1863	1.85305	2.03562	water_column	d__Bacteria	p__Bacteroidota	c__Bacteroidia	o__Flavobacteriales	f__Flavobacteriaceae	g__BACL21	s__BACL21
P1994_121_bin15	mOTU_013	91.0159	2.24868	37.891	92.6879	2340	2.19546	2.41217	water_column	d__Bacteria	p__Bacteroidota	c__Bacteroidia	o__NS11-12g	f__UBA9320	g__UBA9320	s__UBA9320
P6071_512_bin50	mOTU_007	91.0155	1.22549	38.0248	91.8234	2543	2.04585	2.2478	water_column	d__Bacteria	p__Bacteroidota	c__Bacteroidia	o__Flavobacteriales	f__Flavobacteriaceae	g__MS024-2A	s__MS024-2A
P2236_110_bin172	mOTU_091	90.9334	4.92378	36.8649	92.144	2262	2.16581	2.38175	water_column	d__Bacteria	p__Bacteroidota	c__Bacteroidia	o__Flavobacteriales	f__Flavobacteriaceae	g__Ulvibacter_B	s__
P6071_529_bin149	mOTU_008	90.8555	1.02422	43.2193	92.8251	2124	2.00668	2.20865	water_column	d__Bacteria	p__Bacteroidota	c__Bacteroidia	o__Flavobacteriales	f__Flavobacteriaceae	g__BACL21	s__BACL21
P1994_116_bin82	mOTU_008	90.7721	0.783407	43.4981	93.79	1926	1.94486	2.14258	water_column	d__Bacteria	p__Bacteroidota	c__Bacteroidia	o__Flavobacteriales	f__Flavobacteriaceae	g__BACL21	s__BACL21
P6071_531_bin136	mOTU_259	90.728	2.67105	36.4394	90.4223	2769	2.27632	2.50895	water_column	d__Bacteria	p__Bacteroidota	c__Bacteroidia	o__Chitinophagales	f__UBA8649	g__	s__
P1994_122_bin56	mOTU_008	90.6108	2.09959	43.5661	93.862	1981	1.87929	2.07403	water_column	d__Bacteria	p__Bacteroidota	c__Bacteroidia	o__Flavobacteriales	f__Flavobacteriaceae	g__BACL21	s__BACL21
SRR3727513_bin6	mOTU_001	90.5397	3.57143	45.9947	95.1022	2212	2.10215	2.3218	water_column	d__Bacteria	p__Bacteroidota	c__Bacteroidia	o__NS11-12g	f__UBA955	g__UBA955	s__UBA955
P6071_530_bin113	mOTU_100	90.4372	2.22222	38.6803	89.6272	2682	2.3603	2.60988	water_column	d__Bacteria	p__Bacteroidota	c__Bacteroidia	o__NS11-12g	f__UBA955	g__	s__
P6071_532_bin54	mOTU_064	90.4324	3.27586	47.3256	92.5732	3275	2.75191	3.04306	water_column	d__Bacteria	p__Bacteroidota	c__Bacteroidia	o__Chitinophagales	f__BACL12	g__UBA11426	s__UBA11426
P6071_513_bin22	mOTU_016	90.3943	4.79798	57.4413	94.0257	2226	1.80326	1.99489	water_column	d__Bacteria	p__Bacteroidota	c__Bacteroidia	o__Flavobacteriales	f__Schleiferiaceae	g__TMED14	s__TMED14
P6071_528_bin22	mOTU_016	90.3943	3.93776	57.6447	93.685	2301	1.71539	1.89767	water_column	d__Bacteria	p__Bacteroidota	c__Bacteroidia	o__Flavobacteriales	f__Schleiferiaceae	g__TMED14	s__TMED14
P6071_518_bin20	mOTU_016	90.3226	4.95438	57.5581	94.279	2140	1.7352	1.92112	water_column	d__Bacteria	p__Bacteroidota	c__Bacteroidia	o__Flavobacteriales	f__Schleiferiaceae	g__TMED14	s__TMED14
SRR3727512_bin6	mOTU_198	90.2047	4.30451	43.6431	90.7155	2819	2.54823	2.82494	water_column	d__Bacteria	p__Bacteroidota	c__Bacteroidia	o__Cytophagales	f__Cyclobacteriaceae	g__Algoriphagus	s__
P2236_104_bin60	mOTU_101	90.1902	2.93944	33.7992	92.726	2181	2.27804	2.52582	water_column	d__Bacteria	p__Bacteroidota	c__Bacteroidia	o__Flavobacteriales	f__Flavobacteriaceae	g__CG1-02-35-72	s__CG1-02-35-72
P6071_514_bin10	mOTU_213	90.1892	1.89189	37.8649	89.5102	3749	3.11773	3.45687	water_column	d__Bacteria	p__Bacteroidota	c__Bacteroidia	o__Flavobacteriales	f__Crocinitomicaceae	g__Crocinitomix	s__
P1994_113_bin24	mOTU_008	90.0941	2.18614	43.5867	94.0226	1936	1.89363	2.10183	water_column	d__Bacteria	p__Bacteroidota	c__Bacteroidia	o__Flavobacteriales	f__Flavobacteriaceae	g__BACL21	s__BACL21
P6071_508_bin211	mOTU_105	90.0538	1.84099	55.1086	94.7573	1998	1.72475	1.91525	water_column	d__Bacteria	p__Bacteroidota	c__Bacteroidia	o__Flavobacteriales	f__Schleiferiaceae	g__TMED14	s__
SRR3727518_bin212	mOTU_001	90.0265	1.21693	46.0347	95.1635	2116	2.12327	2.35849	water_column	d__Bacteria	p__Bacteroidota	c__Bacteroidia	o__NS11-12g	f__UBA955	g__UBA955	s__UBA955
P6071_515_bin283	mOTU_017	90.0228	2.80528	38.2889	91.5456	2320	1.96276	2.18029	water_column	d__Bacteria	p__Bacteroidota	c__Bacteroidia	o__Flavobacteriales	f__Flavobacteriaceae	g__MAG-120531	s__MAG-120531
P6071_527_bin62	mOTU_007	89.7059	4.96881	37.7774	91.9485	2478	1.80809	2.01557	water_column	d__Bacteria	p__Bacteroidota	c__Bacteroidia	o__Flavobacteriales	f__Flavobacteriaceae	g__MS024-2A	s__MS024-2A
P4201_116_bin105	mOTU_037	89.6092	0.456274	44.265	93.2814	1926	1.81817	2.02899	water_column	d__Bacteria	p__Bacteroidota	c__Bacteroidia	o__Flavobacteriales	f__Flavobacteriaceae	g__BACL21	s__BACL21
SRR3727521_bin34	mOTU_017	89.5277	3.44884	38.683	93.2715	2032	1.80967	2.02135	water_column	d__Bacteria	p__Bacteroidota	c__Bacteroidia	o__Flavobacteriales	f__Flavobacteriaceae	g__MAG-120531	s__MAG-120531
P6071_531_bin243	mOTU_105	89.521	4.07706	55.0853	94.7047	1913	1.66237	1.85696	water_column	d__Bacteria	p__Bacteroidota	c__Bacteroidia	o__Flavobacteriales	f__Schleiferiaceae	g__TMED14	s__
P6071_528_bin58	mOTU_007	89.5016	1.40251	37.7509	91.2197	2801	2.15271	2.40522	water_column	d__Bacteria	p__Bacteroidota	c__Bacteroidia	o__Flavobacteriales	f__Flavobacteriaceae	g__MS024-2A	s__MS024-2A
P6071_501_bin140	mOTU_079	89.4624	1.65689	54.3154	94.4136	2046	1.65817	1.85349	water_column	d__Bacteria	p__Bacteroidota	c__Bacteroidia	o__Flavobacteriales	f__Schleiferiaceae	g__TMED14	s__TMED14
P6071_506_bin38	mOTU_037	89.3957	2.56514	44.0147	91.7662	2242	1.89286	2.1174	water_column	d__Bacteria	p__Bacteroidota	c__Bacteroidia	o__Flavobacteriales	f__Flavobacteriaceae	g__BACL21	s__BACL21
SRR3727507_bin138	mOTU_045	89.3808	1.55901	46.1811	95.582	1856	1.69218	1.89322	water_column	d__Bacteria	p__Bacteroidota	c__Bacteroidia	o__Flavobacteriales	f__Flavobacteriaceae	g__MAG-120531	s__
P6071_510_bin275	mOTU_073	89.3078	3.00546	60.1174	95.1911	2564	2.17476	2.43512	water_column	d__Bacteria	p__Bacteroidota	c__Rhodothermia	o__Balneolales	f__HLUCCA01	g__	s__
P1994_110_bin17	mOTU_250	89.1993	0.165017	39.8389	93.642	1792	2.00638	2.24932	water_column	d__Bacteria	p__Bacteroidota	c__Bacteroidia	o__Flavobacteriales	f__Flavobacteriaceae	g__UBA8316	s__
P6071_531_bin23	mOTU_008	89.1308	0.751403	43.1782	92.4564	2212	2.00013	2.24404	water_column	d__Bacteria	p__Bacteroidota	c__Bacteroidia	o__Flavobacteriales	f__Flavobacteriaceae	g__BACL21	s__BACL21
P1994_121_bin22	mOTU_101	89.0716	3.15996	33.7947	91.9348	2263	2.33974	2.6268	water_column	d__Bacteria	p__Bacteroidota	c__Bacteroidia	o__Flavobacteriales	f__Flavobacteriaceae	g__CG1-02-35-72	s__CG1-02-35-72
P6071_501_bin110	mOTU_162	89.0657	3.59579	46.1996	93.9731	1946	1.69244	1.90022	water_column	d__Bacteria	p__Bacteroidota	c__Bacteroidia	o__Flavobacteriales	f__Flavobacteriaceae	g__UBA3478	s__
P6071_524_bin284	mOTU_001	89.0582	3.99471	46.0389	94.3367	2342	2.08937	2.34607	water_column	d__Bacteria	p__Bacteroidota	c__Bacteroidia	o__NS11-12g	f__UBA955	g__UBA955	s__UBA955
P6071_507_bin107	mOTU_105	89.0461	4.52916	55.2235	94.7169	1964	1.67923	1.8858	water_column	d__Bacteria	p__Bacteroidota	c__Bacteroidia	o__Flavobacteriales	f__Schleiferiaceae	g__TMED14	s__
P4201_102_bin22	mOTU_087	88.9706	1.10294	29.9214	94.655	1726	1.59743	1.79546	water_column	d__Bacteria	p__Bacteroidota	c__Bacteroidia	o__Flavobacteriales	f__Flavobacteriaceae	g__MAG-121220-bin8	s__
P2236_110_bin16	mOTU_037	88.9381	2.49204	44.2236	93.3689	1909	1.82701	2.05425	water_column	d__Bacteria	p__Bacteroidota	c__Bacteroidia	o__Flavobacteriales	f__Flavobacteriaceae	g__BACL21	s__BACL21
P4201_105_bin113	mOTU_087	88.9161	1.10294	30.0467	94.4035	1685	1.5383	1.73006	water_column	d__Bacteria	p__Bacteroidota	c__Bacteroidia	o__Flavobacteriales	f__Flavobacteriaceae	g__MAG-121220-bin8	s__
P6071_520_bin158	mOTU_045	88.9109	4.1372	45.908	94.5712	2156	1.72403	1.93906	water_column	d__Bacteria	p__Bacteroidota	c__Bacteroidia	o__Flavobacteriales	f__Flavobacteriaceae	g__MAG-120531	s__
P1994_111_bin159	mOTU_250	88.8692	0.39604	39.8952	93.7836	1806	1.99211	2.24161	water_column	d__Bacteria	p__Bacteroidota	c__Bacteroidia	o__Flavobacteriales	f__Flavobacteriaceae	g__UBA8316	s__
P6071_517_bin186	mOTU_049	88.8442	4.73588	40.4719	91.3964	2545	2.35756	2.65359	water_column	d__Bacteria	p__Bacteroidota	c__Rhodothermia	o__Balneolales	f__HLUCCA01	g__UBA11400	s__
P4201_116_bin48	mOTU_013	88.7037	3.03175	37.8032	92.3516	2468	2.20957	2.49095	water_column	d__Bacteria	p__Bacteroidota	c__Bacteroidia	o__NS11-12g	f__UBA9320	g__UBA9320	s__UBA9320
P6071_508_bin118	mOTU_037	88.7023	1.47244	44.0442	91.8931	2212	1.81744	2.04892	water_column	d__Bacteria	p__Bacteroidota	c__Bacteroidia	o__Flavobacteriales	f__Flavobacteriaceae	g__BACL21	s__BACL21
P1994_124_bin12	mOTU_268	88.6737	3.80153	29.7548	91.3367	2465	2.63037	2.96635	water_column	d__Bacteria	p__Bacteroidota	c__Bacteroidia	o__Flavobacteriales	f__Flavobacteriaceae	g__Lutibacter	s__
P1994_110_bin198	mOTU_159	88.6185	3.01531	41.4093	93.7382	2259	2.09433	2.36331	water_column	d__Bacteria	p__Bacteroidota	c__Bacteroidia	o__Flavobacteriales	f__Flavobacteriaceae	g__MS024-2A	s__
SRR3727511_bin245	mOTU_240	88.6029	0.367647	43.0318	95.3626	1247	1.30162	1.46905	water_column	d__Bacteria	p__Bacteroidota	c__Bacteroidia	o__Flavobacteriales	f__Flavobacteriaceae	g__UBA3478	s__
P6071_531_bin186	mOTU_158	88.5769	2.02518	35.523	90.7122	2533	2.10624	2.37787	water_column	d__Bacteria	p__Bacteroidota	c__Bacteroidia	o__Chitinophagales	f__Chitinophagaceae	g__Sediminibacterium	s__
P6071_514_bin223	mOTU_008	88.4676	0.857419	43.2495	92.5814	2227	1.978	2.23585	water_column	d__Bacteria	p__Bacteroidota	c__Bacteroidia	o__Flavobacteriales	f__Flavobacteriaceae	g__BACL21	s__BACL21
P1994_114_bin174	mOTU_250	88.4292	1.26827	39.9646	94.0014	1907	1.96965	2.22737	water_column	d__Bacteria	p__Bacteroidota	c__Bacteroidia	o__Flavobacteriales	f__Flavobacteriaceae	g__UBA8316	s__
P6071_513_bin203	mOTU_064	88.3881	2.87356	47.2354	92.6711	3259	2.67146	3.02242	water_column	d__Bacteria	p__Bacteroidota	c__Bacteroidia	o__Chitinophagales	f__BACL12	g__UBA11426	s__UBA11426
P6071_526_bin62	mOTU_077	88.2963	3.82307	32.9756	91.3365	2143	1.74456	1.9758	water_column	d__Bacteria	p__Bacteroidota	c__Bacteroidia	o__Flavobacteriales	f__Flavobacteriaceae	g__Flavobacterium	s__
P6071_512_bin10	mOTU_177	88.2891	0.468165	41.9253	91.9929	2408	2.13172	2.41448	water_column	d__Bacteria	p__Bacteroidota	c__Rhodothermia	o__Balneolales	f__Balneolaceae	g__UBA1275	s__
P1994_121_bin29	mOTU_017	88.2516	2.23872	38.8354	92.906	1961	1.79028	2.02861	water_column	d__Bacteria	p__Bacteroidota	c__Bacteroidia	o__Flavobacteriales	f__Flavobacteriaceae	g__MAG-120531	s__MAG-120531
P4201_118_bin110	mOTU_013	88.1967	4.76735	37.9353	92.9722	2268	1.90914	2.16464	water_column	d__Bacteria	p__Bacteroidota	c__Bacteroidia	o__NS11-12g	f__UBA9320	g__UBA9320	s__UBA9320
P6071_514_bin128	mOTU_304	88.1476	1.05246	33.8364	92.8893	3604	2.96446	3.36306	water_column	d__Bacteria	p__Bacteroidota	c__Bacteroidia	o__Flavobacteriales	f__Salibacteraceae	g__	s__
P6071_520_bin199	mOTU_240	88.1157	3.4127	43.3819	94.2859	1954	1.72948	1.96274	water_column	d__Bacteria	p__Bacteroidota	c__Bacteroidia	o__Flavobacteriales	f__Flavobacteriaceae	g__UBA3478	s__
P6071_506_bin156	mOTU_105	88.0824	1.94852	55.0715	94.1625	2113	1.68144	1.90894	water_column	d__Bacteria	p__Bacteroidota	c__Bacteroidia	o__Flavobacteriales	f__Schleiferiaceae	g__TMED14	s__
P6071_512_bin74	mOTU_180	87.8788	1.93603	37.3779	91.4618	4367	3.91496	4.45496	water_column	d__Bacteria	p__Bacteroidota	c__Bacteroidia	o__Chitinophagales	f__Saprospiraceae	g__BJGN01	s__
P6071_509_bin191	mOTU_013	87.8783	4.89947	37.7051	90.9337	2641	2.07359	2.35961	water_column	d__Bacteria	p__Bacteroidota	c__Bacteroidia	o__NS11-12g	f__UBA9320	g__UBA9320	s__UBA9320
P6071_532_bin48	mOTU_081	87.8277	3.01498	41.1389	90.6366	2761	2.25238	2.56455	water_column	d__Bacteria	p__Bacteroidota	c__Rhodothermia	o__Balneolales	f__Balneolaceae	g__UBA1275	s__
P4201_105_bin189	mOTU_255	87.8147	3.20682	33.221	91.5457	2658	2.2583	2.57166	water_column	d__Bacteria	p__Bacteroidota	c__Bacteroidia	o__Flavobacteriales	f__Flavobacteriaceae	g__CAU-1491	s__
P1994_126_bin157	mOTU_122	87.7493	2.6574	32.1696	90.7816	2244	1.96411	2.23832	water_column	d__Bacteria	p__Bacteroidota	c__Bacteroidia	o__Flavobacteriales	f__Flavobacteriaceae	g__Polaribacter	s__Polaribacter
P2236_114_bin14	mOTU_080	87.3884	3.86119	32.6601	95.1449	1753	1.36342	1.56018	water_column	d__Bacteria	p__Bacteroidota	c__Bacteroidia	o__Flavobacteriales	f__BACL11	g__BACL11	s__
P6071_523_bin142	mOTU_008	87.3372	2.2697	43.2696	93.2408	2164	1.91071	2.18773	water_column	d__Bacteria	p__Bacteroidota	c__Bacteroidia	o__Flavobacteriales	f__Flavobacteriaceae	g__BACL21	s__BACL21
P1994_117_bin65	mOTU_017	87.2819	1.93069	38.9512	93.1363	1965	1.65562	1.89686	water_column	d__Bacteria	p__Bacteroidota	c__Bacteroidia	o__Flavobacteriales	f__Flavobacteriaceae	g__MAG-120531	s__MAG-120531
P6071_505_bin105	mOTU_162	87.2709	4.58824	46.0025	93.5744	2146	1.78922	2.05019	water_column	d__Bacteria	p__Bacteroidota	c__Bacteroidia	o__Flavobacteriales	f__Flavobacteriaceae	g__UBA3478	s__
P6071_503_bin20	mOTU_079	87.2581	4.0233	54.324	95.0354	1965	1.62673	1.86428	water_column	d__Bacteria	p__Bacteroidota	c__Bacteroidia	o__Flavobacteriales	f__Schleiferiaceae	g__TMED14	s__TMED14
P4201_116_bin112	mOTU_017	87.2348	2.88072	38.7845	92.9269	1979	1.73452	1.98834	water_column	d__Bacteria	p__Bacteroidota	c__Bacteroidia	o__Flavobacteriales	f__Flavobacteriaceae	g__MAG-120531	s__MAG-120531
P6071_505_bin41	mOTU_100	87.1585	3.86157	38.7527	88.9814	2769	2.26053	2.59358	water_column	d__Bacteria	p__Bacteroidota	c__Bacteroidia	o__NS11-12g	f__UBA955	g__	s__
SRR3727512_bin71	mOTU_337	87.1505	3.49462	42.3542	95.5597	2219	1.96676	2.25674	water_column	d__Bacteria	p__Bacteroidota	c__Bacteroidia	o__Flavobacteriales	f__UA16	g__CAIZGX01	s__
P4201_120_bin46	mOTU_017	87.1209	2.25523	38.8338	93.109	1997	1.66693	1.91336	water_column	d__Bacteria	p__Bacteroidota	c__Bacteroidia	o__Flavobacteriales	f__Flavobacteriaceae	g__MAG-120531	s__MAG-120531
SRR3727511_bin298	mOTU_008	86.8903	1.93437	43.3667	93.709	2051	1.88795	2.1728	water_column	d__Bacteria	p__Bacteroidota	c__Bacteroidia	o__Flavobacteriales	f__Flavobacteriaceae	g__BACL21	s__BACL21
P4201_109_bin83	mOTU_064	86.8254	2.88998	47.611	93.6836	2859	2.51699	2.89891	water_column	d__Bacteria	p__Bacteroidota	c__Bacteroidia	o__Chitinophagales	f__BACL12	g__UBA11426	s__UBA11426
P4201_101_bin171	mOTU_017	86.79	3.17539	39.2264	93.2218	1843	1.761	2.02904	water_column	d__Bacteria	p__Bacteroidota	c__Bacteroidia	o__Flavobacteriales	f__Flavobacteriaceae	g__MAG-120531	s__MAG-120531
P6071_524_bin18	mOTU_122	86.7058	2.49281	31.9115	89.0729	2487	2.02355	2.33381	water_column	d__Bacteria	p__Bacteroidota	c__Bacteroidia	o__Flavobacteriales	f__Flavobacteriaceae	g__Polaribacter	s__Polaribacter
P4201_106_bin54	mOTU_259	86.5271	1.64204	36.649	92.1238	2433	2.19578	2.53768	water_column	d__Bacteria	p__Bacteroidota	c__Bacteroidia	o__Chitinophagales	f__UBA8649	g__	s__
P6071_525_bin203	mOTU_008	86.5009	2.32193	43.2102	93.0982	2197	1.94223	2.24533	water_column	d__Bacteria	p__Bacteroidota	c__Bacteroidia	o__Flavobacteriales	f__Flavobacteriaceae	g__BACL21	s__BACL21
P1994_118_bin197	mOTU_208	86.3983	1.14934	35.8414	94.5594	1982	1.74827	2.0235	water_column	d__Bacteria	p__Bacteroidota	c__Bacteroidia	o__Flavobacteriales	f__Flavobacteriaceae	g__MS024-2A	s__MS024-2A
P6071_522_bin169	mOTU_077	86.3486	4.21177	32.6985	89.9301	2329	1.75396	2.03125	water_column	d__Bacteria	p__Bacteroidota	c__Bacteroidia	o__Flavobacteriales	f__Flavobacteriaceae	g__Flavobacterium	s__
P6071_531_bin53	mOTU_242	86.2414	1.37015	45.1492	93.7051	2320	1.76156	2.04259	water_column	d__Bacteria	p__Bacteroidota	c__Bacteroidia	o__Flavobacteriales	f__Schleiferiaceae	g__UBA10364	s__UBA10364
P6071_505_bin134	mOTU_175	86.079	1.49136	38.9373	89.5847	3328	2.61946	3.04309	water_column	d__Bacteria	p__Bacteroidota	c__Bacteroidia	o__Cytophagales	f__Cyclobacteriaceae	g__UBA4465	s__UBA4465
P1994_114_bin129	mOTU_159	85.873	3.23432	41.4222	93.8854	2215	2.07402	2.41521	water_column	d__Bacteria	p__Bacteroidota	c__Bacteroidia	o__Flavobacteriales	f__Flavobacteriaceae	g__MS024-2A	s__
P1994_124_bin29	mOTU_101	85.8445	2.22995	33.7161	92.3051	2143	2.21219	2.57697	water_column	d__Bacteria	p__Bacteroidota	c__Bacteroidia	o__Flavobacteriales	f__Flavobacteriaceae	g__CG1-02-35-72	s__CG1-02-35-72
P2236_102_bin23	mOTU_101	85.7886	3.75839	33.7404	92.1543	2033	2.10566	2.45447	water_column	d__Bacteria	p__Bacteroidota	c__Bacteroidia	o__Flavobacteriales	f__Flavobacteriaceae	g__CG1-02-35-72	s__CG1-02-35-72
P6071_521_bin140	mOTU_122	85.7087	3.32375	31.6818	89.157	2526	1.97775	2.30753	water_column	d__Bacteria	p__Bacteroidota	c__Bacteroidia	o__Flavobacteriales	f__Flavobacteriaceae	g__Polaribacter	s__Polaribacter
P6071_501_bin223	mOTU_250	85.4864	0.412541	39.7273	92.9755	1993	2.01278	2.35451	water_column	d__Bacteria	p__Bacteroidota	c__Bacteroidia	o__Flavobacteriales	f__Flavobacteriaceae	g__UBA8316	s__
P6071_533_bin150	mOTU_045	85.4518	4.29907	45.969	94.2548	2140	1.70313	1.99308	water_column	d__Bacteria	p__Bacteroidota	c__Bacteroidia	o__Flavobacteriales	f__Flavobacteriaceae	g__MAG-120531	s__
P1994_120_bin117	mOTU_194	85.2793	1.52662	38.3777	91.6627	2457	2.09971	2.46215	water_column	d__Bacteria	p__Bacteroidota	c__Bacteroidia	o__Flavobacteriales	f__Crocinitomicaceae	g__UBA2040	s__UBA2040
P6071_510_bin270	mOTU_193	85.2408	4.84401	39.0685	92.96	2620	2.15548	2.52869	water_column	d__Bacteria	p__Bacteroidota	c__Bacteroidia	o__Chitinophagales	f__UBA8649	g__	s__
P4201_110_bin51	mOTU_008	85.2237	2.04844	43.5377	93.8258	2058	1.81558	2.13037	water_column	d__Bacteria	p__Bacteroidota	c__Bacteroidia	o__Flavobacteriales	f__Flavobacteriaceae	g__BACL21	s__BACL21
P4201_106_bin37	mOTU_037	85.0169	0.665225	44.2853	93.6075	1948	1.78125	2.09517	water_column	d__Bacteria	p__Bacteroidota	c__Bacteroidia	o__Flavobacteriales	f__Flavobacteriaceae	g__BACL21	s__BACL21
P6071_530_bin37	mOTU_172	84.9369	2.43243	40.5136	91.2068	2884	2.3765	2.79795	water_column	d__Bacteria	p__Bacteroidota	c__Bacteroidia	o__Flavobacteriales	f__Crocinitomicaceae	g__UBA6165	s__
P1994_129_bin87	mOTU_282	84.912	4.03552	32.892	95.2601	1587	1.30352	1.53514	water_column	d__Bacteria	p__Bacteroidota	c__Bacteroidia	o__Flavobacteriales	f__BACL11	g__UWMA-0277	s__UWMA-0277
P1994_126_bin164	mOTU_194	84.8968	1.62162	38.5206	92.1884	2375	2.05056	2.41536	water_column	d__Bacteria	p__Bacteroidota	c__Bacteroidia	o__Flavobacteriales	f__Crocinitomicaceae	g__UBA2040	s__UBA2040
P1994_121_bin73	mOTU_279	84.8338	2.59857	42.1427	95.5003	1960	1.79562	2.11663	water_column	d__Bacteria	p__Bacteroidota	c__Bacteroidia	o__Flavobacteriales	f__UA16	g__UBA974	s__
P6071_520_bin63	mOTU_078	84.659	2.82728	34.8294	90.2657	2646	2.05395	2.42615	water_column	d__Bacteria	p__Bacteroidota	c__Bacteroidia	o__Flavobacteriales	f__Flavobacteriaceae	g__	s__
P6071_515_bin22	mOTU_203	84.5537	3.20583	49.6657	90.9129	3115	2.6563	3.14155	water_column	d__Bacteria	p__Bacteroidota	c__Rhodothermia	o__Rhodothermales	f__UBA10348	g__UBA10348	s__
P1994_113_bin229	mOTU_165	84.4865	3.74283	34.1552	94.4922	1869	1.58743	1.87891	water_column	d__Bacteria	p__Bacteroidota	c__Bacteroidia	o__Flavobacteriales	f__Crocinitomicaceae	g__UBA952	s__
P1994_112_bin144	mOTU_256	84.3858	2.25806	39.7741	94.1329	2658	2.24961	2.66586	water_column	d__Bacteria	p__Bacteroidota	c__Bacteroidia	o__Flavobacteriales	f__Salibacteraceae	g__SHAN690	s__SHAN690
P6071_508_bin1	mOTU_002	84.3753	4.89549	41.0232	92.7574	2213	1.68944	2.00229	water_column	d__Bacteria	p__Bacteroidota	c__Bacteroidia	o__Flavobacteriales	f__Flavobacteriaceae	g__	s__
P1994_124_bin110	mOTU_037	84.2835	2.304	44.4141	93.7762	1935	1.74886	2.07497	water_column	d__Bacteria	p__Bacteroidota	c__Bacteroidia	o__Flavobacteriales	f__Flavobacteriaceae	g__BACL21	s__BACL21
P6071_527_bin156	mOTU_016	84.2701	4.6595	57.5352	93.951	2148	1.60384	1.90322	water_column	d__Bacteria	p__Bacteroidota	c__Bacteroidia	o__Flavobacteriales	f__Schleiferiaceae	g__TMED14	s__TMED14
P1994_116_bin198	mOTU_044	84.2522	1.72043	45.8128	95.4451	1994	1.65849	1.96848	water_column	d__Bacteria	p__Bacteroidota	c__Bacteroidia	o__Flavobacteriales	f__Schleiferiaceae	g__UBA10364	s__
P6071_531_bin202	mOTU_213	84.2162	2.90909	37.7764	88.4957	3937	3.07764	3.65445	water_column	d__Bacteria	p__Bacteroidota	c__Bacteroidia	o__Flavobacteriales	f__Crocinitomicaceae	g__Crocinitomix	s__
P4201_123_bin112	mOTU_079	84.1854	4.20658	54.4465	95.3627	1869	1.52073	1.8064	water_column	d__Bacteria	p__Bacteroidota	c__Bacteroidia	o__Flavobacteriales	f__Schleiferiaceae	g__TMED14	s__TMED14
P4201_103_bin102	mOTU_080	84.1398	4.77517	32.9894	95.165	1642	1.37832	1.63813	water_column	d__Bacteria	p__Bacteroidota	c__Bacteroidia	o__Flavobacteriales	f__BACL11	g__BACL11	s__
P6071_521_bin54	mOTU_196	84.131	3.0131	36.3283	91.0244	3169	2.50247	2.97449	water_column	d__Bacteria	p__Bacteroidota	c__Bacteroidia	o__Flavobacteriales	f__Crocinitomicaceae	g__M0103	s__
P1994_120_bin201	mOTU_263	84.0176	0.806452	41.1386	92.0393	2969	2.72395	3.24212	water_column	d__Bacteria	p__Bacteroidota	c__Bacteroidia	o__Flavobacteriales	f__Schleiferiaceae	g__RFXV01	s__
P1994_110_bin209	mOTU_208	83.9455	1.39871	35.8032	94.3427	2056	1.76152	2.09841	water_column	d__Bacteria	p__Bacteroidota	c__Bacteroidia	o__Flavobacteriales	f__Flavobacteriaceae	g__MS024-2A	s__MS024-2A
P4201_114_bin131	mOTU_130	83.7716	2.15054	51.5023	94.963	2332	2.0499	2.44701	water_column	d__Bacteria	p__Bacteroidota	c__Bacteroidia	o__Flavobacteriales	f__UA16	g__UA16	s__
P6071_530_bin197	mOTU_105	83.7553	2.70609	55.055	94.5495	1972	1.47922	1.76612	water_column	d__Bacteria	p__Bacteroidota	c__Bacteroidia	o__Flavobacteriales	f__Schleiferiaceae	g__TMED14	s__
P6071_512_bin182	mOTU_008	83.6218	2.02245	43.4189	92.943	2179	1.77024	2.11695	water_column	d__Bacteria	p__Bacteroidota	c__Bacteroidia	o__Flavobacteriales	f__Flavobacteriaceae	g__BACL21	s__BACL21
P1994_113_bin208	mOTU_199	83.4987	3.09524	39.394	92.3844	2859	2.60527	3.12013	water_column	d__Bacteria	p__Bacteroidota	c__Bacteroidia	o__Cytophagales	f__Cyclobacteriaceae	g__UBA4465	s__UBA4465
P6071_513_bin119	mOTU_002	83.4292	4.9615	40.9629	93.0901	2179	1.70721	2.0463	water_column	d__Bacteria	p__Bacteroidota	c__Bacteroidia	o__Flavobacteriales	f__Flavobacteriaceae	g__CWB-1	s__
SRR3727525_bin99	mOTU_133	83.3888	0.819672	41.8732	94.0054	2062	1.7971	2.15509	water_column	d__Bacteria	p__Bacteroidota	c__Bacteroidia	o__NS11-12g	f__UBA955	g__VMCP01	s__
P6071_515_bin232	mOTU_045	83.3868	4.37844	45.868	94.1343	2143	1.63845	1.96488	water_column	d__Bacteria	p__Bacteroidota	c__Bacteroidia	o__Flavobacteriales	f__Flavobacteriaceae	g__MAG-120531	s__
P6071_530_bin126	mOTU_245	83.2633	3.89917	44.1165	89.2775	3116	2.64595	3.17781	water_column	d__Bacteria	p__Bacteroidota	c__Bacteroidia	o__Cytophagales	f__Cyclobacteriaceae	g__Algoriphagus	s__
454_bin-06	mOTU_072	83.2222	1.44444	46.22	93.3215	2417	2.49615	2.99938	sediments	d__Bacteria	p__Bacteroidota	c__Bacteroidia	o__Bacteroidales	f__VadinHA17	g__SR-FBR-E99	s__
P1994_114_bin14	mOTU_091	82.9361	2.51513	37.1973	92.304	1996	1.7979	2.16781	water_column	d__Bacteria	p__Bacteroidota	c__Bacteroidia	o__Flavobacteriales	f__Flavobacteriaceae	g__Ulvibacter_B	s__
SRR3727517_bin179	mOTU_240	82.7206	0	42.7513	95.3776	1104	1.13831	1.37609	water_column	d__Bacteria	p__Bacteroidota	c__Bacteroidia	o__Flavobacteriales	f__Flavobacteriaceae	g__UBA3478	s__
SRR3727526_bin44	mOTU_137	82.4464	1.62162	44.2495	96.5409	2069	1.74895	2.12131	water_column	d__Bacteria	p__Bacteroidota	c__Bacteroidia	o__Flavobacteriales	f__Crocinitomicaceae	g__UBA952	s__
P6071_531_bin210	mOTU_100	82.4143	0.673953	38.7542	89.0215	2681	2.12663	2.58041	water_column	d__Bacteria	p__Bacteroidota	c__Bacteroidia	o__NS11-12g	f__UBA955	g__	s__
P1994_104_bin171	mOTU_224	82.364	1.6129	43.1495	92.1872	2628	2.24267	2.72288	water_column	d__Bacteria	p__Bacteroidota	c__Bacteroidia	o__Flavobacteriales	f__JABDKJ01	g__JABDLZ01	s__
P6071_506_bin193	mOTU_087	82.2792	1.27208	29.5488	91.78	1933	1.70004	2.06619	water_column	d__Bacteria	p__Bacteroidota	c__Bacteroidia	o__Flavobacteriales	f__Flavobacteriaceae	g__MAG-121220-bin8	s__
P4201_122_bin98	mOTU_079	82.0789	0.335614	54.1353	94.7713	1313	1.35285	1.64823	water_column	d__Bacteria	p__Bacteroidota	c__Bacteroidia	o__Flavobacteriales	f__Schleiferiaceae	g__TMED14	s__TMED14
P6071_501_bin80	mOTU_137	81.8755	2.43243	44.1996	95.2367	2324	1.76029	2.14996	water_column	d__Bacteria	p__Bacteroidota	c__Bacteroidia	o__Flavobacteriales	f__Crocinitomicaceae	g__UBA952	s__
P4201_114_bin13	mOTU_013	81.7037	1.91534	37.8824	92.3834	2229	1.87013	2.28892	water_column	d__Bacteria	p__Bacteroidota	c__Bacteroidia	o__NS11-12g	f__UBA9320	g__UBA9320	s__UBA9320
P6071_513_bin50	mOTU_008	81.6949	3.40304	43.202	92.0675	2354	1.88351	2.30554	water_column	d__Bacteria	p__Bacteroidota	c__Bacteroidia	o__Flavobacteriales	f__Flavobacteriaceae	g__BACL21	s__BACL21
P4201_124_bin65	mOTU_037	81.3883	3.07072	44.3465	93.5169	1904	1.55493	1.9105	water_column	d__Bacteria	p__Bacteroidota	c__Bacteroidia	o__Flavobacteriales	f__Flavobacteriaceae	g__BACL21	s__BACL21
SRR3727507_bin110	mOTU_240	81.2376	0.726073	43.1927	95.3601	1413	1.30595	1.60756	water_column	d__Bacteria	p__Bacteroidota	c__Bacteroidia	o__Flavobacteriales	f__Flavobacteriaceae	g__UBA3478	s__
SRR3727525_bin118	mOTU_245	81.1508	2.72315	44.4343	90.4998	2520	2.39007	2.94522	water_column	d__Bacteria	p__Bacteroidota	c__Bacteroidia	o__Cytophagales	f__Cyclobacteriaceae	g__Algoriphagus	s__
P2236_108_bin39	mOTU_101	81.0179	2.06935	34.0117	92.25	1880	1.85855	2.294	water_column	d__Bacteria	p__Bacteroidota	c__Bacteroidia	o__Flavobacteriales	f__Flavobacteriaceae	g__CG1-02-35-72	s__CG1-02-35-72
P4201_120_bin68	mOTU_037	80.8476	2.09316	44.2731	93.2389	1952	1.59798	1.97654	water_column	d__Bacteria	p__Bacteroidota	c__Bacteroidia	o__Flavobacteriales	f__Flavobacteriaceae	g__BACL21	s__BACL21
P6071_510_bin143	mOTU_213	80.6618	2.07207	37.9696	90.2258	3449	2.78429	3.45181	water_column	d__Bacteria	p__Bacteroidota	c__Bacteroidia	o__Flavobacteriales	f__Crocinitomicaceae	g__Crocinitomix	s__
P6071_506_bin24	mOTU_175	80.6409	3.24405	38.8144	88.4782	3576	2.63728	3.2704	water_column	d__Bacteria	p__Bacteroidota	c__Bacteroidia	o__Cytophagales	f__Cyclobacteriaceae	g__UBA4465	s__UBA4465
P1994_118_bin86	mOTU_007	80.6249	1.47059	38.4825	94.2181	2012	1.58619	1.96737	water_column	d__Bacteria	p__Bacteroidota	c__Bacteroidia	o__Flavobacteriales	f__Flavobacteriaceae	g__MS024-2A	s__MS024-2A
P1994_120_bin27	mOTU_260	80.4497	3.77778	43.8314	92.9616	3755	3.03997	3.77872	water_column	d__Bacteria	p__Bacteroidota	c__Bacteroidia	o__Flavobacteriales	f__UBA10329	g__UBA10329	s__
P6071_523_bin194	mOTU_284	80.2846	1.82266	48.9159	91.0599	3310	3.23205	4.02574	water_column	d__Bacteria	p__Bacteroidota	c__Bacteroidia	o__Chitinophagales	f__BACL12	g__	s__
P1994_111_bin197	mOTU_267	80.2703	0.720721	36.2474	95.0118	1733	1.87631	2.33749	water_column	d__Bacteria	p__Bacteroidota	c__Bacteroidia	o__Flavobacteriales	f__Crocinitomicaceae	g__UBA952	s__
SRR3727511_bin36	mOTU_100	80.1093	3.41944	38.8413	90.9132	2185	1.79305	2.23825	water_column	d__Bacteria	p__Bacteroidota	c__Bacteroidia	o__NS11-12g	f__UBA955	g__	s__
P6071_521_bin267	mOTU_015	80.0657	3.01314	38.0702	93.7258	2388	1.90519	2.37953	water_column	d__Bacteria	p__Bacteroidota	c__Bacteroidia	o__Chitinophagales	f__Chitinophagaceae	g__Sediminibacterium	s__
P6071_517_bin264	mOTU_017	80.0236	2.65912	38.7954	92.5142	1952	1.50172	1.8766	water_column	d__Bacteria	p__Bacteroidota	c__Bacteroidia	o__Flavobacteriales	f__Flavobacteriaceae	g__MAG-120531	s__MAG-120531
P6071_511_bin38	mOTU_007	79.7171	3.86217	38.2269	92.0353	2391	1.86568	2.34037	water_column	d__Bacteria	p__Bacteroidota	c__Bacteroidia	o__Flavobacteriales	f__Flavobacteriaceae	g__MS024-2A	s__MS024-2A
P1994_104_bin99	mOTU_196	79.5971	3.78378	36.7365	92.2533	2695	2.25369	2.83138	water_column	d__Bacteria	p__Bacteroidota	c__Bacteroidia	o__Flavobacteriales	f__Crocinitomicaceae	g__M0103	s__
P6071_526_bin265	mOTU_008	79.1536	3.8759	43.2544	93.3571	2209	1.79526	2.26808	water_column	d__Bacteria	p__Bacteroidota	c__Bacteroidia	o__Flavobacteriales	f__Flavobacteriaceae	g__BACL21	s__BACL21
P4201_124_bin10	mOTU_203	79.0437	2.75046	49.9099	92.3308	2737	2.30187	2.91215	water_column	d__Bacteria	p__Bacteroidota	c__Rhodothermia	o__Rhodothermales	f__UBA10348	g__UBA10348	s__
P1994_111_bin75	mOTU_201	78.9948	1.79211	44.2581	95.3413	1988	1.80501	2.28498	water_column	d__Bacteria	p__Bacteroidota	c__Bacteroidia	o__Flavobacteriales	f__UA16	g__UBA974	s__
P6071_517_bin121	mOTU_079	78.84	1.00358	54.4166	94.8292	1880	1.40151	1.77767	water_column	d__Bacteria	p__Bacteroidota	c__Bacteroidia	o__Flavobacteriales	f__Schleiferiaceae	g__TMED14	s__TMED14
P6071_519_bin208	mOTU_180	78.6027	1.27946	37.1526	91.593	4219	3.41264	4.34163	water_column	d__Bacteria	p__Bacteroidota	c__Bacteroidia	o__Chitinophagales	f__Saprospiraceae	g__BJGN01	s__
P6071_521_bin108	mOTU_165	78.5504	3.53153	33.2769	92.6778	2106	1.5561	1.98102	water_column	d__Bacteria	p__Bacteroidota	c__Bacteroidia	o__Flavobacteriales	f__Crocinitomicaceae	g__UBA952	s__
SRR3727516_bin91	mOTU_203	78.4095	4.6653	49.88	92.4067	2636	2.23801	2.85426	water_column	d__Bacteria	p__Bacteroidota	c__Rhodothermia	o__Rhodothermales	f__UBA10348	g__UBA10348	s__
P4201_124_bin145	mOTU_087	78.2544	2.29996	30.1517	94.8108	1575	1.23714	1.58092	water_column	d__Bacteria	p__Bacteroidota	c__Bacteroidia	o__Flavobacteriales	f__Flavobacteriaceae	g__MAG-121220-bin8	s__
P6071_531_bin274	mOTU_002	78.1832	4.44523	40.9647	92.4574	2137	1.52289	1.94785	water_column	d__Bacteria	p__Bacteroidota	c__Bacteroidia	o__Flavobacteriales	f__Flavobacteriaceae	g__	s__
P1994_113_bin102	mOTU_259	77.7176	2.58621	36.9296	92.1873	2292	2.03611	2.61989	water_column	d__Bacteria	p__Bacteroidota	c__Bacteroidia	o__Chitinophagales	f__UBA8649	g__	s__
P6071_533_bin7	mOTU_329	77.5041	2.32975	41.019	90.6569	3108	2.40656	3.10507	water_column	d__Bacteria	p__Bacteroidota	c__Bacteroidia	o__Flavobacteriales	f__Schleiferiaceae	g__RFXV01	s__
P1994_129_bin118	mOTU_224	77.4462	1.11111	43.5601	92.8722	2249	1.90694	2.46228	water_column	d__Bacteria	p__Bacteroidota	c__Bacteroidia	o__Flavobacteriales	f__JABDKJ01	g__JABDLZ01	s__
P4201_101_bin59	mOTU_121	77.3359	2.56375	35.4873	91.4859	1997	1.74713	2.25915	water_column	d__Bacteria	p__Bacteroidota	c__Bacteroidia	o__Flavobacteriales	f__Flavobacteriaceae	g__Ulvibacter	s__
P6071_521_bin136	mOTU_045	77.0438	1.68081	45.7474	94.1415	2058	1.48612	1.92893	water_column	d__Bacteria	p__Bacteroidota	c__Bacteroidia	o__Flavobacteriales	f__Flavobacteriaceae	g__MAG-120531	s__
P6071_525_bin106	mOTU_240	77.0109	0.735294	43.1957	94.5542	1525	1.21389	1.57625	water_column	d__Bacteria	p__Bacteroidota	c__Bacteroidia	o__Flavobacteriales	f__Flavobacteriaceae	g__UBA3478	s__
P4201_120_bin89	mOTU_016	76.9892	3.81232	58.0879	94.7933	1808	1.38186	1.79487	water_column	d__Bacteria	p__Bacteroidota	c__Bacteroidia	o__Flavobacteriales	f__Schleiferiaceae	g__TMED14	s__TMED14
P6071_513_bin262	mOTU_340	76.9503	1.41286	41.8858	93.6246	1919	1.41017	1.83258	water_column	d__Bacteria	p__Bacteroidota	c__Bacteroidia	o__Flavobacteriales	f__Flavobacteriaceae	g__UBA3478	s__
P1994_124_bin200	mOTU_271	76.8193	4.95286	30.3287	91.4943	1841	1.76771	2.30113	water_column	d__Bacteria	p__Bacteroidota	c__Bacteroidia	o__Flavobacteriales	f__Flavobacteriaceae	g__Lutibacter	s__
P4201_124_bin105	mOTU_130	76.6162	1.89964	51.6006	94.7241	2191	1.83244	2.39172	water_column	d__Bacteria	p__Bacteroidota	c__Bacteroidia	o__Flavobacteriales	f__UA16	g__UA16	s__
P6071_516_bin192	mOTU_309	76.4778	1.47783	39.0304	93.9208	1836	1.81742	2.3764	water_column	d__Bacteria	p__Bacteroidota	c__Bacteroidia	o__Chitinophagales	f__Chitinophagaceae	g__SXYR01	s__
SRR3727516_bin120	mOTU_081	76.3398	3.22097	41.8084	92.8312	2050	1.81418	2.37646	water_column	d__Bacteria	p__Bacteroidota	c__Rhodothermia	o__Balneolales	f__Balneolaceae	g__UBA1275	s__
P1994_108_bin207	mOTU_346	76.3292	4.2113	37.5697	94.6812	2273	1.91545	2.50946	water_column	d__Bacteria	p__Bacteroidota	c__Bacteroidia	o__Flavobacteriales	f__Crocinitomicaceae	g__UBA952	s__
P4201_108_bin182	mOTU_008	76.3057	2.67256	43.6294	94.0917	1970	1.65358	2.16705	water_column	d__Bacteria	p__Bacteroidota	c__Bacteroidia	o__Flavobacteriales	f__Flavobacteriaceae	g__BACL21	s__BACL21
P1994_123_bin59	mOTU_224	76.2586	1.09319	43.5279	93.2317	2249	1.88757	2.47522	water_column	d__Bacteria	p__Bacteroidota	c__Bacteroidia	o__Flavobacteriales	f__JABDKJ01	g__JABDLZ01	s__
P6071_509_bin146	mOTU_105	76.2471	3.17204	55.2012	94.817	1971	1.4619	1.91732	water_column	d__Bacteria	p__Bacteroidota	c__Bacteroidia	o__Flavobacteriales	f__Schleiferiaceae	g__TMED14	s__
SRR3727517_bin176	mOTU_008	76.2215	1.48923	43.3937	93.7525	2018	1.63405	2.14382	water_column	d__Bacteria	p__Bacteroidota	c__Bacteroidia	o__Flavobacteriales	f__Flavobacteriaceae	g__BACL21	s__BACL21
P6071_516_bin212	mOTU_015	76.1932	1.35468	38.2901	94.4048	2128	1.7076	2.24114	water_column	d__Bacteria	p__Bacteroidota	c__Bacteroidia	o__Chitinophagales	f__Chitinophagaceae	g__Sediminibacterium	s__
P1994_118_bin117	mOTU_159	76.1164	0.571429	41.6439	94.1578	1989	1.60118	2.1036	water_column	d__Bacteria	p__Bacteroidota	c__Bacteroidia	o__Flavobacteriales	f__Flavobacteriaceae	g__MS024-2A	s__
P6071_504_bin128	mOTU_180	76.0802	2.62626	37.476	91.5869	4049	3.24215	4.26149	water_column	d__Bacteria	p__Bacteroidota	c__Bacteroidia	o__Chitinophagales	f__Saprospiraceae	g__BJGN01	s__
P6071_530_bin137	mOTU_262	76.0369	3.02211	36.8979	92.4541	2576	1.90142	2.50065	water_column	d__Bacteria	p__Bacteroidota	c__Bacteroidia	o__Flavobacteriales	f__Crocinitomicaceae	g__UBA952	s__
P6071_520_bin0	mOTU_133	75.9877	3.55191	41.5667	92.5265	2499	1.83085	2.40941	water_column	d__Bacteria	p__Bacteroidota	c__Bacteroidia	o__NS11-12g	f__UBA955	g__VMCP01	s__
P4201_122_bin129	mOTU_017	75.8675	4.0429	38.872	92.8352	1936	1.55448	2.04894	water_column	d__Bacteria	p__Bacteroidota	c__Bacteroidia	o__Flavobacteriales	f__Flavobacteriaceae	g__MAG-120531	s__MAG-120531
P6071_517_bin30	mOTU_122	75.6783	2.10131	32.1628	89.4893	2196	1.68602	2.22788	water_column	d__Bacteria	p__Bacteroidota	c__Bacteroidia	o__Flavobacteriales	f__Flavobacteriaceae	g__Polaribacter	s__Polaribacter
SRR3727512_bin139	mOTU_100	75.6599	1.03825	38.9742	90.6125	2268	1.85297	2.44907	water_column	d__Bacteria	p__Bacteroidota	c__Bacteroidia	o__NS11-12g	f__UBA955	g__	s__
P4201_120_bin172	mOTU_078	75.6357	2.71177	34.9325	90.8215	2262	1.78688	2.36248	water_column	d__Bacteria	p__Bacteroidota	c__Bacteroidia	o__Flavobacteriales	f__Flavobacteriaceae	g__Aquaticitalea	s__
P2236_106_bin36	mOTU_209	75.6354	2.25806	34.6677	90.1944	2969	3.56013	4.70696	water_column	d__Bacteria	p__Bacteroidota	c__Bacteroidia	o__Bacteroidales	f__F082	g__GCA-002708315	s__
SRR3727508_bin148	mOTU_133	75.6193	0.327869	41.6584	94.3129	1984	1.62698	2.15154	water_column	d__Bacteria	p__Bacteroidota	c__Bacteroidia	o__NS11-12g	f__UBA955	g__VMCP01	s__
P1994_106_bin16	mOTU_101	75.5537	2.15724	34.5091	92.383	1678	1.70253	2.2534	water_column	d__Bacteria	p__Bacteroidota	c__Bacteroidia	o__Flavobacteriales	f__Flavobacteriaceae	g__CG1-02-35-72	s__CG1-02-35-72
SRR3727522_bin82	mOTU_334	75.4239	3.40619	37.7508	92.8148	2054	1.5964	2.11656	water_column	d__Bacteria	p__Bacteroidota	c__Bacteroidia	o__NS11-12g	f__UBA9320	g__UBA9320	s__UBA9320
P6071_515_bin262	mOTU_001	75.3651	2.99471	45.8152	94.3719	2298	1.7671	2.34472	water_column	d__Bacteria	p__Bacteroidota	c__Bacteroidia	o__NS11-12g	f__UBA955	g__UBA955	s__UBA955
P6071_532_bin212	mOTU_242	75.2379	3.99153	45.234	93.8865	2299	1.63809	2.17722	water_column	d__Bacteria	p__Bacteroidota	c__Bacteroidia	o__Flavobacteriales	f__Schleiferiaceae	g__UBA10364	s__UBA10364
SRR3727517_bin169	mOTU_050	88.673	0	49.1614	93.4464	2841	3.3059	3.72819	water_column	d__Bacteria	p__Bdellovibrionota	c__Oligoflexia	o__Silvanigrellales	f__Silvanigrellaceae	g__RFOM01	s__
P6071_503_bin287	mOTU_050	86.152	0	49.1186	92.7339	3179	3.5307	4.09822	water_column	d__Bacteria	p__Bdellovibrionota	c__Oligoflexia	o__Silvanigrellales	f__Silvanigrellaceae	g__RFOM01	s__
P4201_109_bin104	mOTU_050	85.9995	0	49.1728	93.3045	3037	3.24423	3.77238	water_column	d__Bacteria	p__Bdellovibrionota	c__Oligoflexia	o__Silvanigrellales	f__Silvanigrellaceae	g__RFOM01	s__
P6071_517_bin263	mOTU_050	84.6912	0.178571	49.0405	92.5289	3367	3.14113	3.70892	water_column	d__Bacteria	p__Bdellovibrionota	c__Oligoflexia	o__Silvanigrellales	f__Silvanigrellaceae	g__	s__
P6071_502_bin98	mOTU_050	83.8177	0	49.1222	92.5168	3357	3.47143	4.14164	water_column	d__Bacteria	p__Bdellovibrionota	c__Oligoflexia	o__Silvanigrellales	f__Silvanigrellaceae	g__RFOM01	s__
SRR3727516_bin243	mOTU_050	81.4834	1.01541	49.1652	93.6713	2905	3.02555	3.71308	water_column	d__Bacteria	p__Bdellovibrionota	c__Oligoflexia	o__Silvanigrellales	f__Silvanigrellaceae	g__RFOM01	s__
P6071_504_bin76	mOTU_050	79.3826	1.2605	49.0308	92.2636	3610	3.28496	4.13813	water_column	d__Bacteria	p__Bdellovibrionota	c__Oligoflexia	o__Silvanigrellales	f__Silvanigrellaceae	g__RFOM01	s__
P6071_516_bin228	mOTU_050	77.6426	1.95933	49.164	93.3285	3334	3.0229	3.89335	water_column	d__Bacteria	p__Bdellovibrionota	c__Oligoflexia	o__Silvanigrellales	f__Silvanigrellaceae	g__RFOM01	s__
P6071_529_bin175	mOTU_050	76.1099	0	48.9836	91.7282	3659	3.28837	4.32056	water_column	d__Bacteria	p__Bdellovibrionota	c__Oligoflexia	o__Silvanigrellales	f__Silvanigrellaceae	g__RFOM01	s__
P6071_532_bin116	mOTU_300	85.4342	3.62395	47.4057	85.4593	3107	2.8475	3.33298	water_column	d__Bacteria	p__Bdellovibrionota_C	c__UBA2361	o__UBA2361	f__UBA2361	g__	s__
P2236_101_bin9	mOTU_265	92.6531	3.28601	35.0795	93.0952	2706	2.40882	2.59982	water_column	d__Bacteria	p__Campylobacterota	c__Campylobacteria	o__Campylobacterales	f__Sulfurimonadaceae	g__Sulfurimonas	s__
P2236_105_bin17	mOTU_236	81.9491	3.07897	38.5703	92.9176	3011	2.82188	3.44346	water_column	d__Bacteria	p__Campylobacterota	c__Campylobacteria	o__Campylobacterales	f__Sulfurimonadaceae	g__Sulfurimonas	s__
P2236_107_bin1	mOTU_236	78.9978	4.08163	38.9664	93.4042	2767	2.60298	3.295	water_column	d__Bacteria	p__Campylobacterota	c__Campylobacteria	o__Campylobacterales	f__Sulfurimonadaceae	g__Sulfurimonas	s__
P4201_114_bin100	mOTU_286	99.0909	0.909091	59.4238	87.553	5215	5.85719	5.91092	water_column	d__Bacteria	p__Chloroflexota	c__Anaerolineae	o__Caldilineales	f__Caldilineaceae	g__	s__
P2236_102_bin76	mOTU_327	98.6799	0	50.521	87.6987	2512	2.68258	2.71847	water_column	d__Bacteria	p__Chloroflexota	c__Dehalococcoidia	o__UBA1151	f__Bin127	g__UBA1328	s__UBA1328
P2236_102_bin110	mOTU_220	97.6898	0.990099	51.6804	86.0074	2659	2.62867	2.69084	water_column	d__Bacteria	p__Chloroflexota	c__Dehalococcoidia	o__UBA1151	f__Bin127	g__UBA1328	s__
401_bin-08	mOTU_003	93.4711	2	55.54	90.3503	4541	4.84717	5.18575	sediments	d__Bacteria	p__Chloroflexota	c__Anaerolineae	o__Anaerolineales	f__UBA4823	g__DSWF01	s__
452_bin-14	mOTU_077	90.1235	3.24074	67.8724	91.3956	2229	2.14235	2.37713	sediments	d__Bacteria	p__Chloroflexota	c__Ellin6529	o__CSP1-4	f__CSP1-4	g__UBA5189	s__
302_bin-68	mOTU_048	89.4495	0.917431	67.2997	91.6605	2582	2.59695	2.90326	sediments	d__Bacteria	p__Chloroflexota	c__Ellin6529	o__CSP1-4	f__CSP1-4	g__SPCO01	s__SPCO01 sp004525275
SRR3727516_bin197	mOTU_249	87.5	0	63.0773	95.6361	1217	1.16265	1.32874	water_column	d__Bacteria	p__Chloroflexota	c__Ellin6529	o__CSP1-4	f__UBA10416	g__UBA10416	s__
SRR3727516_bin197	mOTU_249	87.5	0	63.0773	95.6361	1217	1.16265	1.32874	water_column	d__Bacteria	p__Chloroflexota	c__Ellin6529	o__CSP1-4	f__UBA10416	g__UBA10416	s__
P2236_104_bin106	mOTU_220	84.8185	0.990099	51.7903	86.4418	2337	2.24481	2.64661	water_column	d__Bacteria	p__Chloroflexota	c__Dehalococcoidia	o__UBA1151	f__Bin127	g__UBA1328	s__
SRR3727516_bin75	mOTU_225	84.2593	0.925926	62.5636	95.4715	1225	1.19178	1.41442	water_column	d__Bacteria	p__Chloroflexota	c__Ellin6529	o__CSP1-4	f__UBA10416	g__UBA10416	s__UBA10416
P6071_519_bin188	mOTU_225	82.8704	3.75514	62.5824	95.1941	1371	1.17618	1.4193	water_column	d__Bacteria	p__Chloroflexota	c__Ellin6529	o__CSP1-4	f__UBA10416	g__UBA10416	s__
P4201_124_bin140	mOTU_220	82.3362	1.7871	51.7018	86.3983	2519	2.07569	2.52099	water_column	d__Bacteria	p__Chloroflexota	c__Dehalococcoidia	o__UBA1151	f__Bin127	g__UBA1328	s__
423_bin-03	mOTU_003	81.899	1.81818	56.1221	90.845	3994	4.14026	5.05533	sediments	d__Bacteria	p__Chloroflexota	c__Anaerolineae	o__Anaerolineales	f__UBA4823	g__DSWF01	s__
354_bin-12	mOTU_077	80.7099	3.34362	67.8451	91.5699	2076	1.99849	2.47614	sediments	d__Bacteria	p__Chloroflexota	c__Ellin6529	o__CSP1-4	f__CSP1-4	g__UBA5189	s__
P2236_114_bin123	mOTU_220	79.3729	0.605061	51.709	86.1112	2552	2.24173	2.8243	water_column	d__Bacteria	p__Chloroflexota	c__Dehalococcoidia	o__UBA1151	f__Bin127	g__UBA1328	s__
P1994_125_bin67	mOTU_225	79.1667	2.22409	62.6753	95.5169	1283	1.12206	1.41734	water_column	d__Bacteria	p__Chloroflexota	c__Ellin6529	o__CSP1-4	f__UBA10416	g__UBA10416	s__
P1994_106_bin184	mOTU_220	79.109	2.70655	51.9487	86.8445	2518	2.22054	2.80693	water_column	d__Bacteria	p__Chloroflexota	c__Dehalococcoidia	o__UBA1151	f__Bin127	g__UBA1328	s__
P6071_515_bin95	mOTU_249	78.5494	1.11111	62.8722	94.4522	1372	0.985103	1.25412	water_column	d__Bacteria	p__Chloroflexota	c__Ellin6529	o__CSP1-4	f__UBA10416	g__UBA10416	s__
P1994_122_bin236	mOTU_062	99.8889	0.888889	37.079	83.6664	4187	4.45617	4.46112	water_column	d__Bacteria	p__Cyanobacteria	c__Cyanobacteriia	o__Cyanobacteriales	f__Nostocaceae	g__Dolichospermum	s__Dolichospermum
SRR3727508_bin196	mOTU_141	99.3659	3.89493	62.1307	91.7464	2791	2.37115	2.38628	water_column	d__Bacteria	p__Cyanobacteria	c__Cyanobacteriia	o__PCC-6307	f__Cyanobiaceae	g__Cyanobium_A	s__
P1994_120_bin184	mOTU_042	99.1848	3.89493	65.8742	88.5336	3384	3.19195	3.21818	water_column	d__Bacteria	p__Cyanobacteria	c__Cyanobacteriia	o__PCC-6307	f__Cyanobiaceae	g__MW101C3	s__
SRR3727505_bin101	mOTU_062	98.7778	0.444444	37.0747	83.6401	4247	4.45295	4.50805	water_column	d__Bacteria	p__Cyanobacteria	c__Cyanobacteriia	o__Cyanobacteriales	f__Nostocaceae	g__Dolichospermum	s__Dolichospermum
P1994_122_bin191	mOTU_042	98.3696	3.17029	66.1016	88.7473	3196	3.00373	3.05351	water_column	d__Bacteria	p__Cyanobacteria	c__Cyanobacteriia	o__PCC-6307	f__Cyanobiaceae	g__MW101C3	s__
P1994_119_bin190	mOTU_222	98.2337	3.75906	49.3128	93.2581	2581	2.22669	2.26673	water_column	d__Bacteria	p__Cyanobacteria	c__Cyanobacteriia	o__PCC-6307	f__Cyanobiaceae	g__Synechococcus_D	s__
P4201_109_bin139	mOTU_042	98.0978	4.12138	65.9219	88.7613	3297	3.09231	3.15228	water_column	d__Bacteria	p__Cyanobacteria	c__Cyanobacteriia	o__PCC-6307	f__Cyanobiaceae	g__MW101C3	s__
P1994_125_bin160	mOTU_332	98.0978	1.58514	65.2721	87.8863	2349	2.25412	2.29783	water_column	d__Bacteria	p__Cyanobacteria	c__Cyanobacteriia	o__PCC-6307	f__Cyanobiaceae	g__BAIKAL-G1	s__BAIKAL-G1
P6071_523_bin17	mOTU_062	98	1.00694	37.081	83.3046	4480	4.40778	4.49774	water_column	d__Bacteria	p__Cyanobacteria	c__Cyanobacteriia	o__Cyanobacteriales	f__Nostocaceae	g__Dolichospermum	s__Dolichospermum
P4201_108_bin108	mOTU_042	97.962	2.80797	66.1831	88.9146	3120	2.91944	2.98017	water_column	d__Bacteria	p__Cyanobacteria	c__Cyanobacteriia	o__PCC-6307	f__Cyanobiaceae	g__MW101C3	s__
P4201_116_bin171	mOTU_012	97.8714	3.84964	51.2944	93.4917	2865	2.3584	2.40969	water_column	d__Bacteria	p__Cyanobacteria	c__Cyanobacteriia	o__PCC-6307	f__Cyanobiaceae	g__Synechococcus_D	s__Synechococcus_D
P6071_511_bin197	mOTU_062	97.7778	1.25	37.1067	83.2142	4584	4.46922	4.57079	water_column	d__Bacteria	p__Cyanobacteria	c__Cyanobacteriia	o__Cyanobacteriales	f__Nostocaceae	g__Dolichospermum	s__Dolichospermum
P1994_119_bin216	mOTU_012	97.7355	2.17391	51.9693	93.7615	2489	2.14141	2.19103	water_column	d__Bacteria	p__Cyanobacteria	c__Cyanobacteriia	o__PCC-6307	f__Cyanobiaceae	g__Synechococcus_D	s__Synechococcus_D
P1994_122_bin109	mOTU_134	97.5556	0.777778	41.3597	81.894	4680	5.00403	5.12942	water_column	d__Bacteria	p__Cyanobacteria	c__Cyanobacteriia	o__Cyanobacteriales	f__Nostocaceae	g__Nodularia	s__Nodularia
P6071_521_bin29	mOTU_012	97.4638	2.58152	51.8477	93.6507	2487	2.11473	2.16976	water_column	d__Bacteria	p__Cyanobacteria	c__Cyanobacteriia	o__PCC-6307	f__Cyanobiaceae	g__Synechococcus_D	s__Synechococcus_D
P1994_119_bin89	mOTU_134	97.3056	1.22222	41.3037	82.1729	4846	5.08507	5.22588	water_column	d__Bacteria	p__Cyanobacteria	c__Cyanobacteriia	o__Cyanobacteriales	f__Nostocaceae	g__Nodularia	s__Nodularia
P1994_119_bin73	mOTU_042	97.2826	1.08696	66.3261	88.9911	3022	2.84048	2.91982	water_column	d__Bacteria	p__Cyanobacteria	c__Cyanobacteriia	o__PCC-6307	f__Cyanobiaceae	g__MW101C3	s__
P1994_116_bin125	mOTU_042	97.2373	1.7663	66.4034	88.7399	3160	2.87082	2.95238	water_column	d__Bacteria	p__Cyanobacteria	c__Cyanobacteriia	o__PCC-6307	f__Cyanobiaceae	g__MW101C3	s__
P1994_119_bin54	mOTU_062	97	1.55556	37.3096	83.9628	4247	4.25161	4.3831	water_column	d__Bacteria	p__Cyanobacteria	c__Cyanobacteriia	o__Cyanobacteriales	f__Nostocaceae	g__Dolichospermum	s__Dolichospermum
P1994_128_bin130	mOTU_042	96.875	1.08696	66.6364	89.2378	3000	2.80179	2.89217	water_column	d__Bacteria	p__Cyanobacteria	c__Cyanobacteriia	o__PCC-6307	f__Cyanobiaceae	g__MW101C3	s__
P6071_520_bin20	mOTU_012	96.6033	3.66848	51.511	92.6288	2816	2.232	2.31048	water_column	d__Bacteria	p__Cyanobacteria	c__Cyanobacteriia	o__PCC-6307	f__Cyanobiaceae	g__Synechococcus_D	s__Synechococcus_D
P4201_114_bin103	mOTU_012	96.558	1.90217	51.9719	93.7811	2583	2.03787	2.11052	water_column	d__Bacteria	p__Cyanobacteria	c__Cyanobacteriia	o__PCC-6307	f__Cyanobiaceae	g__Synechococcus_D	s__Synechococcus_D
P6071_521_bin234	mOTU_062	96.4745	4.93519	37.0234	82.9729	4813	4.55809	4.72465	water_column	d__Bacteria	p__Cyanobacteria	c__Cyanobacteriia	o__Cyanobacteriales	f__Nostocaceae	g__Dolichospermum	s__Dolichospermum
P6071_523_bin211	mOTU_012	96.2862	4.96679	51.2527	93.1224	2881	2.28916	2.37745	water_column	d__Bacteria	p__Cyanobacteria	c__Cyanobacteriia	o__PCC-6307	f__Cyanobiaceae	g__Synechococcus_D	s__Synechococcus_D
P6071_526_bin192	mOTU_012	95.6522	3.69867	51.4784	92.8943	2847	2.22156	2.32254	water_column	d__Bacteria	p__Cyanobacteria	c__Cyanobacteriia	o__PCC-6307	f__Cyanobiaceae	g__Synechococcus_D	s__Synechococcus_D
P6071_516_bin257	mOTU_012	92.9554	2.44565	52.0373	93.4166	2614	1.95203	2.09997	water_column	d__Bacteria	p__Cyanobacteria	c__Cyanobacteriia	o__PCC-6307	f__Cyanobiaceae	g__Synechococcus_D	s__Synechococcus_D
SRR3727511_bin1	mOTU_010	92.7989	4.22431	64.3794	92.5117	2344	1.89996	2.0474	water_column	d__Bacteria	p__Cyanobacteria	c__Cyanobacteriia	o__PCC-6307	f__Cyanobiaceae	g__Vulcanococcus	s__Vulcanococcus
SRR3727512_bin216	mOTU_010	92.6178	4.75543	63.9011	92.3911	2576	2.08494	2.25112	water_column	d__Bacteria	p__Cyanobacteria	c__Cyanobacteriia	o__PCC-6307	f__Cyanobiaceae	g__Vulcanococcus	s__Vulcanococcus
P6071_515_bin286	mOTU_012	92.2438	4.25725	51.7624	92.288	2826	1.98953	2.15682	water_column	d__Bacteria	p__Cyanobacteria	c__Cyanobacteriia	o__PCC-6307	f__Cyanobiaceae	g__Synechococcus_D	s__Synechococcus_D
P4201_119_bin47	mOTU_042	92.0619	3.68083	65.7545	87.9636	3597	3.00621	3.26542	water_column	d__Bacteria	p__Cyanobacteria	c__Cyanobacteriia	o__PCC-6307	f__Cyanobiaceae	g__MW101C3	s__
P6071_534_bin70	mOTU_141	91.4855	4.49879	62.515	91.2322	2819	2.0887	2.28309	water_column	d__Bacteria	p__Cyanobacteria	c__Cyanobacteriia	o__PCC-6307	f__Cyanobiaceae	g__Cyanobium_A	s__
P1994_120_bin100	mOTU_222	90.8514	2.35507	49.7532	94.5567	2032	1.71316	1.88567	water_column	d__Bacteria	p__Cyanobacteria	c__Cyanobacteriia	o__PCC-6307	f__Cyanobiaceae	g__Synechococcus_D	s__
P6071_524_bin104	mOTU_062	90.3727	1.96296	37.2001	82.8981	4608	3.94788	4.36844	water_column	d__Bacteria	p__Cyanobacteria	c__Cyanobacteriia	o__Cyanobacteriales	f__Nostocaceae	g__Dolichospermum	s__Dolichospermum
P4201_111_bin206	mOTU_141	89.7233	3.48457	62.8322	91.8916	2571	1.87005	2.08424	water_column	d__Bacteria	p__Cyanobacteria	c__Cyanobacteriia	o__PCC-6307	f__Cyanobiaceae	g__Cyanobium_A	s__
P1994_116_bin16	mOTU_141	89.0604	3.51751	62.7884	91.6539	2602	1.96555	2.20698	water_column	d__Bacteria	p__Cyanobacteria	c__Cyanobacteriia	o__PCC-6307	f__Cyanobiaceae	g__Cyanobium_A	s__
SRR3727508_bin22	mOTU_010	88.8134	2.08333	64.3705	92.8066	2142	1.80624	2.03375	water_column	d__Bacteria	p__Cyanobacteria	c__Cyanobacteriia	o__PCC-6307	f__Cyanobiaceae	g__Vulcanococcus	s__Vulcanococcus
P6071_504_bin246	mOTU_010	88.4511	3.48732	64.1755	92.3741	2207	1.77143	2.00273	water_column	d__Bacteria	p__Cyanobacteria	c__Cyanobacteriia	o__PCC-6307	f__Cyanobiaceae	g__Vulcanococcus	s__Vulcanococcus
P1994_104_bin15	mOTU_062	88.1111	0.296296	37.988	83.9317	3773	3.40222	3.86129	water_column	d__Bacteria	p__Cyanobacteria	c__Cyanobacteriia	o__Cyanobacteriales	f__Nostocaceae	g__Dolichospermum	s__Dolichospermum
P6071_512_bin72	mOTU_102	87.151	2.13675	34.8911	87.8631	2378	2.28426	2.62103	water_column	d__Bacteria	p__Cyanobacteria	c__Vampirovibrionia	o__Caenarcaniphilales	f__LMEP-6097	g__CAIYXB01	s__
P6071_504_bin123	mOTU_141	86.6436	2.86561	62.5304	91.5454	2699	1.83753	2.1208	water_column	d__Bacteria	p__Cyanobacteria	c__Cyanobacteriia	o__PCC-6307	f__Cyanobiaceae	g__Cyanobium_A	s__
P6071_518_bin148	mOTU_141	85.9025	2.77778	62.4743	91.0538	2769	1.9702	2.29353	water_column	d__Bacteria	p__Cyanobacteria	c__Cyanobacteriia	o__PCC-6307	f__Cyanobiaceae	g__Cyanobium_A	s__
P4201_110_bin91	mOTU_010	85.6431	1.67572	64.2624	92.6179	2048	1.69793	1.98256	water_column	d__Bacteria	p__Cyanobacteria	c__Cyanobacteriia	o__PCC-6307	f__Cyanobiaceae	g__Vulcanococcus	s__Vulcanococcus
P6071_520_bin83	mOTU_062	85.2894	4.13194	36.9048	82.377	4897	3.82324	4.48267	water_column	d__Bacteria	p__Cyanobacteria	c__Cyanobacteriia	o__Cyanobacteriales	f__Nostocaceae	g__Dolichospermum	s__Dolichospermum
P4201_111_bin35	mOTU_143	85.1202	4.4837	63.4924	92.0987	2898	2.08693	2.45175	water_column	d__Bacteria	p__Cyanobacteria	c__Cyanobacteriia	o__PCC-6307	f__Cyanobiaceae	g__Vulcanococcus	s__
P6071_511_bin261	mOTU_042	84.9267	4.82337	66.3098	87.6029	3593	2.60329	3.06534	water_column	d__Bacteria	p__Cyanobacteria	c__Cyanobacteriia	o__PCC-6307	f__Cyanobiaceae	g__MW101C3	s__
P6071_511_bin171	mOTU_102	83.9031	0	34.7333	87.9221	2244	2.168	2.58393	water_column	d__Bacteria	p__Cyanobacteria	c__Vampirovibrionia	o__Caenarcaniphilales	f__LMEP-6097	g__CAIYXB01	s__
P6071_529_bin153	mOTU_042	83.8192	4.1502	65.4804	87.2415	4013	2.93913	3.50651	water_column	d__Bacteria	p__Cyanobacteria	c__Cyanobacteriia	o__PCC-6307	f__Cyanobiaceae	g__MW101C3	s__
P6071_526_bin98	mOTU_062	83.0648	1.51852	37.0903	83.4611	4272	3.49467	4.20716	water_column	d__Bacteria	p__Cyanobacteria	c__Cyanobacteriia	o__Cyanobacteriales	f__Nostocaceae	g__Dolichospermum	s__Dolichospermum
P6071_502_bin143	mOTU_141	82.8187	2.75445	62.5649	91.3036	2678	1.87694	2.26633	water_column	d__Bacteria	p__Cyanobacteria	c__Cyanobacteriia	o__PCC-6307	f__Cyanobiaceae	g__Cyanobium_A	s__
P6071_525_bin128	mOTU_062	82.7454	2.11111	37.2291	83.5221	4266	3.59808	4.34837	water_column	d__Bacteria	p__Cyanobacteria	c__Cyanobacteriia	o__Cyanobacteriales	f__Nostocaceae	g__Dolichospermum	s__Dolichospermum
P1994_119_bin179	mOTU_141	82.6389	1.49457	62.9598	91.7139	2443	1.72896	2.09219	water_column	d__Bacteria	p__Cyanobacteria	c__Cyanobacteriia	o__PCC-6307	f__Cyanobiaceae	g__Cyanobium_A	s__
P6071_512_bin16	mOTU_227	82.4292	2.95548	42.3667	84.6211	5035	4.50298	5.46285	water_column	d__Bacteria	p__Cyanobacteria	c__Cyanobacteriia	o__Pseudanabaenales	f__Pseudanabaenaceae	g__Pseudanabaena	s__
P1994_122_bin1	mOTU_222	82.2477	2.30978	50.2696	93.7647	2254	1.59876	1.94384	water_column	d__Bacteria	p__Cyanobacteria	c__Cyanobacteriia	o__PCC-6307	f__Cyanobiaceae	g__Synechococcus_D	s__
P6071_532_bin120	mOTU_141	81.6432	2.84503	62.4799	90.5802	2796	1.85747	2.2751	water_column	d__Bacteria	p__Cyanobacteria	c__Cyanobacteriia	o__PCC-6307	f__Cyanobiaceae	g__Cyanobium_A	s__
P6071_501_bin228	mOTU_134	81.2477	1.23611	41.3419	81.9516	4819	4.12915	5.08218	water_column	d__Bacteria	p__Cyanobacteria	c__Cyanobacteriia	o__Cyanobacteriales	f__Nostocaceae	g__Nodularia	s__Nodularia
P1994_117_bin80	mOTU_326	80.76	3.71377	55.2476	90.9757	2429	1.72878	2.14064	water_column	d__Bacteria	p__Cyanobacteria	c__Cyanobacteriia	o__PCC-6307	f__Cyanobiaceae	g__Synechococcus_C	s__Synechococcus_C
P6071_511_bin60	mOTU_227	80.0708	4.42463	42.3534	85.2068	5564	4.81649	6.0153	water_column	d__Bacteria	p__Cyanobacteria	c__Cyanobacteriia	o__Pseudanabaenales	f__Pseudanabaenaceae	g__Pseudanabaena	s__
P6071_519_bin215	mOTU_012	79.7966	1.84179	51.421	92.7848	2604	1.786	2.23819	water_column	d__Bacteria	p__Cyanobacteria	c__Cyanobacteriia	o__PCC-6307	f__Cyanobiaceae	g__Synechococcus_D	s__Synechococcus_D
P6071_534_bin164	mOTU_010	79.6388	4.83092	63.9593	91.1234	2730	1.75049	2.19804	water_column	d__Bacteria	p__Cyanobacteria	c__Cyanobacteriia	o__PCC-6307	f__Cyanobiaceae	g__Vulcanococcus	s__Vulcanococcus
P6071_532_bin163	mOTU_307	77.7929	4.54421	41.0091	83.0178	5459	3.74417	4.81299	water_column	d__Bacteria	p__Cyanobacteria	c__Cyanobacteriia	o__Cyanobacteriales	f__Microcystaceae	g__Snowella	s__
P6071_519_bin99	mOTU_062	77.7708	3.55556	36.6643	83.2298	4429	3.55932	4.57667	water_column	d__Bacteria	p__Cyanobacteria	c__Cyanobacteriia	o__Cyanobacteriales	f__Nostocaceae	g__Dolichospermum	s__Dolichospermum
P4201_124_bin70	mOTU_331	76.2681	4.34783	65.5171	91.0925	2727	1.85088	2.4268	water_column	d__Bacteria	p__Cyanobacteria	c__Cyanobacteriia	o__PCC-6307	f__Cyanobiaceae	g__Cyanobium_A	s__Cyanobium_A
P6071_511_bin44	mOTU_036	76.1258	3.52757	46.8658	85.1974	4763	3.63858	4.77969	water_column	d__Bacteria	p__Cyanobacteria	c__Cyanobacteriia	o__Cyanobacteriales	f__Microcystaceae	g__Synechocystis	s__
SRR3727505_bin154	mOTU_095	76.0711	2.59434	42.252	86.7724	5095	4.58491	6.02713	water_column	d__Bacteria	p__Cyanobacteria	c__Cyanobacteriia	o__Pseudanabaenales	f__Pseudanabaenaceae	g__Pseudanabaena	s__
P4201_109_bin50	mOTU_143	75.4721	4.08844	63.6844	92.3605	2711	1.82066	2.41237	water_column	d__Bacteria	p__Cyanobacteria	c__Cyanobacteriia	o__PCC-6307	f__Cyanobiaceae	g__Vulcanococcus	s__
P4201_122_bin190	mOTU_012	75.2045	2.47585	52.8417	93.7006	2192	1.48834	1.97905	water_column	d__Bacteria	p__Cyanobacteria	c__Cyanobacteriia	o__PCC-6307	f__Cyanobiaceae	g__Synechococcus_D	s__Synechococcus_D
438_bin-07	mOTU_001	98.3871	4.83871	50.6159	81.1409	3608	3.71358	3.77445	sediments	d__Bacteria	p__Desulfobacterota	c__Syntrophobacteria	o__BM002	f__BM002	g__BM002	s__
328_bin-12	mOTU_062	94.7235	2.24373	51.0024	85.8399	2991	2.97868	3.14461	sediments	d__Bacteria	p__Desulfobacterota	c__Desulfobacteria	o__C00003060	f__C00003060	g__C00003060	s__
310_bin-02	mOTU_006	93.4409	1.82796	46.2545	85.0421	2964	2.94211	3.14863	sediments	d__Bacteria	p__Desulfobacterota	c__Desulfobacteria	o__Desulfobacterales	f__UBA11574	g__JAAXQD01	s__
328_bin-16	mOTU_006	92.9032	2.25806	46.2615	85.7234	2602	2.59725	2.79565	sediments	d__Bacteria	p__Desulfobacterota	c__Desulfobacteria	o__Desulfobacterales	f__UBA11574	g__JAAXQD01	s__
407_bin-15	mOTU_006	92.5806	2.25806	46.0887	85.0574	3112	3.0566	3.30156	sediments	d__Bacteria	p__Desulfobacterota	c__Desulfobacteria	o__Desulfobacterales	f__UBA11574	g__JAAXQD01	s__
422_bin-13	mOTU_006	91.6667	1.29032	46.2928	85.3839	2773	2.73149	2.97981	sediments	d__Bacteria	p__Desulfobacterota	c__Desulfobacteria	o__Desulfobacterales	f__UBA11574	g__JAAXQD01	s__
345_bin-03	mOTU_006	91.6129	3.22581	46.0142	84.8404	2734	2.73681	2.98737	sediments	d__Bacteria	p__Desulfobacterota	c__Desulfobacteria	o__Desulfobacterales	f__UBA11574	g__JAAXQD01	s__
319_bin-08	mOTU_006	91.6129	1.82796	46.2846	86.2278	2595	2.51097	2.74085	sediments	d__Bacteria	p__Desulfobacterota	c__Desulfobacteria	o__Desulfobacterales	f__UBA11574	g__JAAXQD01	s__
303_bin-55	mOTU_006	91.129	4.21659	46.2481	85.4495	2649	2.58397	2.83551	sediments	d__Bacteria	p__Desulfobacterota	c__Desulfobacteria	o__Desulfobacterales	f__UBA11574	g__JAAXQD01	s__
454_bin-01	mOTU_078	90.3226	4.32258	46.3551	83.8581	4134	4.12357	4.56538	sediments	d__Bacteria	p__Desulfobacterota	c__Desulfobacteria	o__Desulfobacterales	f__UBA11574	g__JACNIG01	s__
335_bin-07	mOTU_006	90.3226	3.44086	45.8765	85.2314	2876	2.76303	3.05907	sediments	d__Bacteria	p__Desulfobacterota	c__Desulfobacteria	o__Desulfobacterales	f__UBA11574	g__JAAXQD01	s__
345_bin-13	mOTU_062	90.1828	1.93548	51.1863	86.5062	2652	2.60492	2.88848	sediments	d__Bacteria	p__Desulfobacterota	c__Desulfobacteria	o__C00003060	f__C00003060	g__C00003060	s__
336_bin-03	mOTU_001	89.6006	2.58065	50.8407	81.9487	3131	3.19551	3.5664	sediments	d__Bacteria	p__Desulfobacterota	c__Syntrophobacteria	o__BM002	f__BM002	g__BM002	s__
P2236_106_bin39	mOTU_261	89.2857	0.815697	54.3793	87.0578	2203	2.43336	2.72536	water_column	d__Bacteria	p__Desulfobacterota	c__Desulfobulbia	o__Desulfobulbales	f__Desulfocapsaceae	g__JACNLK01	s__
433_bin-06	mOTU_001	88.4793	4.51613	50.781	82.09	3199	3.2065	3.62401	sediments	d__Bacteria	p__Desulfobacterota	c__Syntrophobacteria	o__BM002	f__BM002	g__BM002	s__
416_bin-11	mOTU_006	88.4194	3.22581	46.457	86.2395	2641	2.51436	2.84367	sediments	d__Bacteria	p__Desulfobacterota	c__Desulfobacteria	o__Desulfobacterales	f__UBA11574	g__JAAXQD01	s__
432_bin-03	mOTU_001	88.3103	1.93548	50.8211	82.0903	2895	2.95315	3.34406	sediments	d__Bacteria	p__Desulfobacterota	c__Syntrophobacteria	o__BM002	f__BM002	g__BM002	s__
301_bin-61	mOTU_006	88.0968	1.6129	45.7941	85.1104	2810	2.72655	3.09495	sediments	d__Bacteria	p__Desulfobacterota	c__Desulfobacteria	o__Desulfobacterales	f__UBA11574	g__JAAXQD01	s__
426_bin-03	mOTU_006	88.0645	3.24885	46.288	85.5925	2744	2.6641	3.02517	sediments	d__Bacteria	p__Desulfobacterota	c__Desulfobacteria	o__Desulfobacterales	f__UBA11574	g__JAAXQD01	s__
440_bin-05	mOTU_006	87.7419	3.87097	45.2944	84.5457	2684	2.60328	2.96697	sediments	d__Bacteria	p__Desulfobacterota	c__Desulfobacteria	o__Desulfobacterales	f__UBA11574	g__JAAXQD01	s__
434_bin-11	mOTU_001	87.3195	1.93548	50.8698	82.3831	3054	3.08982	3.53852	sediments	d__Bacteria	p__Desulfobacterota	c__Syntrophobacteria	o__BM002	f__BM002	g__BM002	s__
425_bin-02	mOTU_006	87.2903	4.08602	46.5111	85.8275	2755	2.62994	3.01287	sediments	d__Bacteria	p__Desulfobacterota	c__Desulfobacteria	o__Desulfobacterales	f__UBA11574	g__JAAXQD01	s__
303_bin-09	mOTU_017	85.6151	4.64223	45.1474	85.4788	2393	2.31879	2.70839	sediments	d__Bacteria	p__Desulfobacterota	c__Desulfobulbia	o__Desulfobulbales	f__BM004	g__BM004	s__BM004 sp012974315
402_bin-06	mOTU_006	85.5161	4.25499	46.2105	85.7127	2648	2.491	2.9129	sediments	d__Bacteria	p__Desulfobacterota	c__Desulfobacteria	o__Desulfobacterales	f__UBA11574	g__JAAXQD01	s__
437_bin-24	mOTU_040	85.2688	4.81311	55.3896	86.2284	3781	3.73857	4.38445	sediments	d__Bacteria	p__Desulfobacterota	c__Desulfobacteria	o__Desulfobacterales	f__SG8-13	g__	s__
350_bin-12	mOTU_006	84.1935	3.27957	46.5582	86.7977	2602	2.50243	2.97223	sediments	d__Bacteria	p__Desulfobacterota	c__Desulfobacteria	o__Desulfobacterales	f__UBA11574	g__JAAXQD01	s__
308_bin-4	mOTU_013	81.3338	1.50538	50.6396	82.8963	2819	2.80651	3.45061	sediments	d__Bacteria	p__Desulfobacterota	c__Syntrophobacteria	o__BM002	f__BM002	g__BM002	s__BM002 sp002899795
301_bin-54	mOTU_017	80.6272	3.52183	45.2273	86.1025	2167	2.07993	2.57969	sediments	d__Bacteria	p__Desulfobacterota	c__Desulfobulbia	o__Desulfobulbales	f__BM004	g__BM004	s__BM004 sp012974315
302_bin-18	mOTU_040	79.086	2.60369	55.4582	86.9003	3171	3.10635	3.92781	sediments	d__Bacteria	p__Desulfobacterota	c__Desulfobacteria	o__Desulfobacterales	f__SG8-13	g__	s__
351_bin-03	mOTU_008	77.4531	2.7957	49.1337	85.8869	3701	3.60853	4.65898	sediments	d__Bacteria	p__Desulfobacterota	c__Desulfobacteria	o__Desulfobacterales	f__	g__	s__
409_bin-12	mOTU_013	76.5233	2.90323	50.3607	82.1714	3357	3.22869	4.21922	sediments	d__Bacteria	p__Desulfobacterota	c__Syntrophobacteria	o__BM002	f__BM002	g__BM002	s__BM002 sp002899795
405_bin-02	mOTU_013	76.4516	2.58065	50.6615	83.5912	2655	2.62515	3.43375	sediments	d__Bacteria	p__Desulfobacterota	c__Syntrophobacteria	o__BM002	f__BM002	g__BM002	s__BM002 sp002899795
301_bin-52	mOTU_008	76.0215	4.0553	48.7279	85.1262	4243	3.95092	5.19711	sediments	d__Bacteria	p__Desulfobacterota	c__Desulfobacteria	o__Desulfobacterales	f__SG8-13	g__	s__
421_bin-11	mOTU_013	75.3226	4	50.4652	82.0228	3258	3.18282	4.22559	sediments	d__Bacteria	p__Desulfobacterota	c__Syntrophobacteria	o__BM002	f__BM002	g__BM002	s__BM002 sp002899795
445_bin-14	mOTU_059	89.8634	2.84781	40.0335	88.3022	2268	2.09388	2.33007	sediments	d__Bacteria	p__Desulfobacterota_D	c__UBA1144	o__UBA2774	f__UBA2774	g__CR02bin9	s__CR02bin9 sp004525335
422_bin-02	mOTU_021	99.1597	2.94118	61.8744	90.5168	2563	2.59866	2.62068	sediments	d__Bacteria	p__Desulfobacterota_E	c__MBNT15	o__MBNT15	f__MBNT15	g__CSP1-8	s__
448_bin-15	mOTU_021	98.3193	1.2605	62.2146	91.0605	2875	2.85348	2.90226	sediments	d__Bacteria	p__Desulfobacterota_E	c__MBNT15	o__MBNT15	f__MBNT15	g__CSP1-8	s__
301_bin-41	mOTU_021	98.3193	3.78151	61.9577	90.3793	2716	2.74662	2.79358	sediments	d__Bacteria	p__Desulfobacterota_E	c__MBNT15	o__MBNT15	f__MBNT15	g__CSP1-8	s__
442_bin-12	mOTU_021	98.3193	0.840336	62.2758	90.7244	2712	2.69173	2.73774	sediments	d__Bacteria	p__Desulfobacterota_E	c__MBNT15	o__MBNT15	f__MBNT15	g__CSP1-8	s__
447_bin-13	mOTU_021	96.6387	2.94118	62.326	91.0615	2807	2.80475	2.9023	sediments	d__Bacteria	p__Desulfobacterota_E	c__MBNT15	o__MBNT15	f__MBNT15	g__CSP1-8	s__
347_bin-01	mOTU_028	92.2969	3.57143	65.7508	93.1578	2290	2.16981	2.35091	sediments	d__Bacteria	p__Desulfobacterota_E	c__MBNT15	o__MBNT15	f__MBNT15	g__CG2-30-66-27	s__
353_bin-02	mOTU_028	89.916	1.77404	65.9899	93.0321	2241	2.17914	2.42353	sediments	d__Bacteria	p__Desulfobacterota_E	c__MBNT15	o__MBNT15	f__MBNT15	g__CG2-30-66-27	s__
348_bin-05	mOTU_028	87.395	4.20168	65.9636	93.5139	2254	2.13478	2.44269	sediments	d__Bacteria	p__Desulfobacterota_E	c__MBNT15	o__MBNT15	f__MBNT15	g__CG2-30-66-27	s__
448_bin-16	mOTU_028	87.3016	3.41387	65.942	93.6333	2156	2.08753	2.39117	sediments	d__Bacteria	p__Desulfobacterota_E	c__MBNT15	o__MBNT15	f__MBNT15	g__CG2-30-66-27	s__
447_bin-14	mOTU_028	86.5546	3.36134	65.9925	93.1732	2136	2.04438	2.36196	sediments	d__Bacteria	p__Desulfobacterota_E	c__MBNT15	o__MBNT15	f__MBNT15	g__CG2-30-66-27	s__
352_bin-15	mOTU_028	85.7143	2.52101	65.8754	93.0837	2207	2.16467	2.52545	sediments	d__Bacteria	p__Desulfobacterota_E	c__MBNT15	o__MBNT15	f__MBNT15	g__CG2-30-66-27	s__
349_bin-02	mOTU_028	80.7656	1.68067	65.9602	93.3816	2151	2.08302	2.57909	sediments	d__Bacteria	p__Desulfobacterota_E	c__MBNT15	o__MBNT15	f__MBNT15	g__CG2-30-66-27	s__
353_bin-03	mOTU_021	80.2346	0.840336	62.7166	91.7731	1922	1.7172	2.14022	sediments	d__Bacteria	p__Desulfobacterota_E	c__MBNT15	o__MBNT15	f__MBNT15	g__CSP1-8	s__
348_bin-15	mOTU_021	79.5378	0	62.7067	91.9088	2229	2.07386	2.60739	sediments	d__Bacteria	p__Desulfobacterota_E	c__MBNT15	o__MBNT15	f__MBNT15	g__CSP1-8	s__
352_bin-19	mOTU_021	78.443	2.26891	62.7751	91.8697	2187	2.00576	2.55697	sediments	d__Bacteria	p__Desulfobacterota_E	c__MBNT15	o__MBNT15	f__MBNT15	g__CSP1-8	s__
349_bin-08	mOTU_021	75.4516	2.49616	62.693	91.8834	2120	1.95476	2.59074	sediments	d__Bacteria	p__Desulfobacterota_E	c__MBNT15	o__MBNT15	f__MBNT15	g__CSP1-8	s__
P6071_534_bin12	mOTU_138	96	0.686869	33.402	94.0585	1276	1.04269	1.08614	water_column	d__Bacteria	p__Firmicutes	c__Bacilli	o__Acholeplasmatales	f__Acholeplasmataceae	g__UBA8290	s__
SRR3727516_bin2	mOTU_138	95.3333	3.22222	33.4762	95.2166	1096	0.871705	0.914376	water_column	d__Bacteria	p__Firmicutes	c__Bacilli	o__Acholeplasmatales	f__Acholeplasmataceae	g__UBA8290	s__
P6071_513_bin70	mOTU_117	87.6404	0	40.827	93.5478	1216	0.962172	1.09786	water_column	d__Bacteria	p__Firmicutes	c__Bacilli	o__RFN20	f__CAG-826	g__UBA970	s__
P6071_510_bin107	mOTU_117	86.5169	0.11236	40.8711	94.4238	1034	0.930869	1.07594	water_column	d__Bacteria	p__Firmicutes	c__Bacilli	o__RFN20	f__CAG-826	g__UBA970	s__
P6071_510_bin187	mOTU_138	84.9899	4.67677	33.3904	93.8133	1133	0.860292	1.01223	water_column	d__Bacteria	p__Firmicutes	c__Bacilli	o__Acholeplasmatales	f__Acholeplasmataceae	g__UBA8290	s__
P6071_501_bin112	mOTU_138	82.6222	4	33.5657	93.4715	1131	0.784578	0.949597	water_column	d__Bacteria	p__Firmicutes	c__Bacilli	o__Acholeplasmatales	f__Acholeplasmataceae	g__UBA8290	s__
P6071_513_bin108	mOTU_281	81.4118	0.146556	40.5306	93.4489	1319	0.94387	1.15938	water_column	d__Bacteria	p__Firmicutes	c__Bacilli	o__RFN20	f__CAG-826	g__UBA970	s__
P6071_509_bin239	mOTU_138	80.6667	2.82222	33.4593	92.307	1196	0.793903	0.984177	water_column	d__Bacteria	p__Firmicutes	c__Bacilli	o__Acholeplasmatales	f__Acholeplasmataceae	g__UBA8290	s__
P6071_502_bin221	mOTU_138	76.6667	2.48889	33.4176	93.4133	1133	0.803939	1.04862	water_column	d__Bacteria	p__Firmicutes	c__Bacilli	o__Acholeplasmatales	f__Acholeplasmataceae	g__UBA8290	s__
P2236_102_bin116	mOTU_098	97.7376	4.3956	62.4398	91.0681	3476	3.70667	3.79247	water_column	d__Bacteria	p__Gemmatimonadota	c__Gemmatimonadetes	o__Longimicrobiales	f__UBA6960	g__UBA1138	s__
302_bin-70	mOTU_015	96.7033	4.3956	66.668	94.0289	2629	2.71438	2.80692	sediments	d__Bacteria	p__Gemmatimonadota	c__Gemmatimonadetes	o__Gemmatimonadales	f__GWC2-71-9	g__SPDF01	s__SPDF01 sp004525055
303_bin-06	mOTU_015	95.1519	3.2967	66.66	93.99	2631	2.71578	2.85415	sediments	d__Bacteria	p__Gemmatimonadota	c__Gemmatimonadetes	o__Gemmatimonadales	f__GWC2-71-9	g__SPDF01	s__SPDF01 sp004525055
445_bin-07	mOTU_015	91.3586	3.3966	66.6152	93.5677	2659	2.70932	2.96558	sediments	d__Bacteria	p__Gemmatimonadota	c__Gemmatimonadetes	o__Gemmatimonadales	f__GWC2-71-9	g__SPDF01	s__SPDF01 sp004525055
351_bin-14	mOTU_015	82.0944	2.2977	66.6191	94.0028	2022	2.06957	2.52096	sediments	d__Bacteria	p__Gemmatimonadota	c__Gemmatimonadetes	o__Gemmatimonadales	f__GWC2-71-9	g__SPDF01	s__SPDF01 sp004525055
P4201_116_bin71	mOTU_098	77.5862	1.72414	62.4977	91.1113	3451	3.28988	4.24028	water_column	d__Bacteria	p__Gemmatimonadota	c__Gemmatimonadetes	o__Longimicrobiales	f__UBA6960	g__UBA1138	s__
P1994_106_bin70	mOTU_098	75.5617	2.1978	62.4721	91.2149	3422	3.26059	4.31514	water_column	d__Bacteria	p__Gemmatimonadota	c__Gemmatimonadetes	o__Longimicrobiales	f__UBA6960	g__UBA1138	s__
P1994_106_bin124	mOTU_278	92.3077	3.2967	63.7805	92.9917	2656	3.08473	3.34179	water_column	d__Bacteria	p__Krumholzibacteriota	c__Krumholzibacteria	o__LZORAL124-64-63	f__LZORAL124-64-63	g__	s__
P2236_104_bin28	mOTU_108	86.8132	0	38.7568	90.761	2013	2.27726	2.62318	water_column	d__Bacteria	p__Marinisomatota	c__UBA8477	o__UBA8477	f__UBA8477	g__	s__
P1994_124_bin188	mOTU_299	82.4176	0	40.9852	92.1881	2209	2.56252	3.10919	water_column	d__Bacteria	p__Marinisomatota	c__Marinisomatia	o__SCGC-AAA003-L08	f__JABMOW01	g__JABMOW01	s__JABMOW01
440_bin-23	mOTU_031	90.6542	0.934579	48.2189	93.2284	1114	1.03761	1.14458	sediments	d__Archaea	p__Micrarchaeota	c__Micrarchaeia	o__UBA10214	f__UBA10214	g__CAIKOA01	s__
452_bin-13	mOTU_002	92.2581	2.4424	67.8834	93.0112	4147	4.56785	4.95117	sediments	d__Bacteria	p__Myxococcota	c__UBA9160	o__UBA9160	f__SMWR01	g__	s__
451_bin-01	mOTU_020	92.0789	3.22581	62.129	88.8913	5669	6.20186	6.73538	sediments	d__Bacteria	p__Myxococcota	c__UBA9160	o__UBA9160	f__SMWR01	g__	s__
452_bin-01	mOTU_020	90.9677	4.51613	62.2168	88.5753	6058	6.62209	7.2796	sediments	d__Bacteria	p__Myxococcota	c__UBA9160	o__UBA9160	f__SMWR01	g__	s__
354_bin-01	mOTU_002	88.0645	2.41935	68.2262	93.826	3462	3.77686	4.28874	sediments	d__Bacteria	p__Myxococcota	c__UBA9160	o__UBA9160	f__SMWR01	g__	s__
424_bin-21	mOTU_067	84.2908	4.29852	60.6024	90.6157	4711	4.41801	5.24139	sediments	d__Bacteria	p__Myxococcota	c__UBA9160	o__UBA9160	f__UBA4427	g__UBA4427	s__
P1994_121_bin239	mOTU_200	83.9555	1.93548	66.3261	90.8629	4581	6.4282	7.65668	water_column	d__Bacteria	p__Myxococcota	c__UBA9042	o__UBA9042	f__UBA9042	g__	s__
352_bin-07	mOTU_020	83.9068	1.77419	61.9273	89.652	4680	4.95474	5.90505	sediments	d__Bacteria	p__Myxococcota	c__UBA9160	o__UBA9160	f__SMWR01	g__	s__
451_bin-22	mOTU_002	77.5576	1.93548	68.162	93.5809	3254	3.55219	4.58007	sediments	d__Bacteria	p__Myxococcota	c__UBA9160	o__UBA9160	f__SMWR01	g__	s__
P2236_106_bin89	mOTU_310	84.1121	0	29.7686	92.8594	1772	1.62448	1.93133	water_column	d__Archaea	p__Nanoarchaeota	c__Nanoarchaeia	o__Woesearchaeales	f__GCA-2686295	g__	s__
P1994_124_bin176	mOTU_160	97.3825	2.5641	46.7934	88.4273	3176	3.13344	3.21767	water_column	d__Bacteria	p__Nitrospinota	c__Nitrospinia	o__Nitrospinales	f__Nitrospinaceae	g__LS-NOB	s__
P1994_130_bin177	mOTU_160	97.3825	2.5641	46.9136	88.4309	3067	3.05858	3.14079	water_column	d__Bacteria	p__Nitrospinota	c__Nitrospinia	o__Nitrospinales	f__Nitrospinaceae	g__LS-NOB	s__
P2236_102_bin85	mOTU_160	97.3825	2.5641	46.8191	88.2526	3051	3.04754	3.12946	water_column	d__Bacteria	p__Nitrospinota	c__Nitrospinia	o__Nitrospinales	f__Nitrospinaceae	g__LS-NOB	s__
P1994_129_bin130	mOTU_160	96.5278	3.4188	46.9449	88.5386	3081	3.03299	3.14209	water_column	d__Bacteria	p__Nitrospinota	c__Nitrospinia	o__Nitrospinales	f__Nitrospinaceae	g__LS-NOB	s__
P2236_104_bin27	mOTU_160	95.6731	2.5641	46.8358	88.4352	3026	3.03078	3.16785	water_column	d__Bacteria	p__Nitrospinota	c__Nitrospinia	o__Nitrospinales	f__Nitrospinaceae	g__LS-NOB	s__
P1994_106_bin7	mOTU_160	93.9637	2.5641	46.9318	88.6015	3042	3.03395	3.22885	water_column	d__Bacteria	p__Nitrospinota	c__Nitrospinia	o__Nitrospinales	f__Nitrospinaceae	g__LS-NOB	s__
P4201_105_bin178	mOTU_161	92.6816	3.4188	47.5226	86.7226	2992	2.94567	3.17827	water_column	d__Bacteria	p__Nitrospinota	c__Nitrospinia	o__Nitrospinales	f__Nitrospinaceae	g__	s__
P4201_124_bin173	mOTU_161	86.7521	2.5641	47.5107	86.6809	2919	2.74568	3.16497	water_column	d__Bacteria	p__Nitrospinota	c__Nitrospinia	o__Nitrospinales	f__Nitrospinaceae	g__	s__
P2236_108_bin41	mOTU_160	84.6154	2.13675	46.9549	88.613	2805	2.76509	3.26784	water_column	d__Bacteria	p__Nitrospinota	c__Nitrospinia	o__Nitrospinales	f__Nitrospinaceae	g__LS-NOB	s__
P4201_114_bin90	mOTU_161	77.0299	4.32692	47.6185	87.2233	2888	2.41774	3.1387	water_column	d__Bacteria	p__Nitrospinota	c__Nitrospinia	o__Nitrospinales	f__Nitrospinaceae	g__	s__
P2236_106_bin101	mOTU_160	76.4957	3.42949	46.924	89.02	3042	2.55943	3.34584	water_column	d__Bacteria	p__Nitrospinota	c__Nitrospinia	o__Nitrospinales	f__Nitrospinaceae	g__LS-NOB	s__
433_bin-01	mOTU_014	93.0303	2.72727	56.9024	85.3394	3016	2.81531	3.02623	sediments	d__Bacteria	p__Nitrospirota	c__Nitrospiria	o__Nitrospirales	f__Nitrospiraceae	g__Palsa-1315	s__
438_bin-12	mOTU_014	89.3939	2.72727	56.8529	85.3908	2985	2.78122	3.1112	sediments	d__Bacteria	p__Nitrospirota	c__Nitrospiria	o__Nitrospirales	f__Nitrospiraceae	g__Palsa-1315	s__
453_bin-16	mOTU_014	87.9545	1.81818	56.9633	85.6719	2999	2.7329	3.10717	sediments	d__Bacteria	p__Nitrospirota	c__Nitrospiria	o__Nitrospirales	f__Nitrospiraceae	g__Palsa-1315	s__
354_bin-17	mOTU_014	86.2879	4.90404	56.9414	85.9677	2672	2.32564	2.69521	sediments	d__Bacteria	p__Nitrospirota	c__Nitrospiria	o__Nitrospirales	f__Nitrospiraceae	g__Palsa-1315	s__
450_bin-07	mOTU_022	83.447	3.92551	49.5723	87.2519	2548	2.38559	2.85881	sediments	d__Bacteria	p__Nitrospirota	c__Nitrospiria	o__Nitrospirales	f__UBA8639	g__UBA8639	s__
338_bin-05	mOTU_014	83.1389	4.54545	57.0118	86.1225	2618	2.31277	2.78182	sediments	d__Bacteria	p__Nitrospirota	c__Nitrospiria	o__Nitrospirales	f__Nitrospiraceae	g__Palsa-1315	s__
442_bin-28	mOTU_022	80.3977	4.8346	49.5534	86.6172	2742	2.52736	3.14357	sediments	d__Bacteria	p__Nitrospirota	c__Nitrospiria	o__Nitrospirales	f__UBA8639	g__UBA8639	s__
423_bin-18	mOTU_032	75.5745	3.08081	55.5607	87.5771	3457	3.02621	4.00427	sediments	d__Bacteria	p__Nitrospirota	c__Nitrospiria	o__Nitrospirales	f__Nitrospiraceae	g__Nitrospira_F	s__
448_bin-20	mOTU_022	75.1098	4.54545	49.6588	86.6657	2487	2.27723	3.03187	sediments	d__Bacteria	p__Nitrospirota	c__Nitrospiria	o__Nitrospirales	f__UBA8639	g__UBA8639	s__
328_bin-15	mOTU_089	77.3216	1.13852	41.1693	91.9851	1154	1.13477	1.4676	sediments	d__Bacteria	p__Omnitrophota	c__Koll11	o__UBA1560	f__SKK-01	g__	s__
P6071_520_bin212	mOTU_092	100	3.40909	69.4052	88.8059	3440	3.71739	3.71739	water_column	d__Bacteria	p__Planctomycetota	c__Phycisphaerae	o__Phycisphaerales	f__SM1A02	g__	s__
P6071_523_bin43	mOTU_092	98.8636	1.51515	69.3493	88.7224	3368	3.70758	3.7502	water_column	d__Bacteria	p__Planctomycetota	c__Phycisphaerae	o__Phycisphaerales	f__SM1A02	g__	s__
P4201_124_bin92	mOTU_069	98.8636	2.90775	61.3058	90.1539	3314	3.67567	3.71792	water_column	d__Bacteria	p__Planctomycetota	c__Phycisphaerae	o__Phycisphaerales	f__SM1A02	g__UBA12014	s__
P6071_521_bin164	mOTU_092	98.8636	1.70455	69.4993	88.8631	3225	3.62034	3.66195	water_column	d__Bacteria	p__Planctomycetota	c__Phycisphaerae	o__Phycisphaerales	f__SM1A02	g__	s__
P6071_524_bin47	mOTU_092	98.0114	1.13636	69.3247	88.6282	3419	3.73281	3.80855	water_column	d__Bacteria	p__Planctomycetota	c__Phycisphaerae	o__Phycisphaerales	f__SM1A02	g__	s__
P4201_124_bin126	mOTU_112	97.8495	1.25448	63.5098	92.4638	3431	3.90763	3.99352	water_column	d__Bacteria	p__Planctomycetota	c__UBA1135	o__UBA1135	f__GCA-002686595	g__	s__
P6071_511_bin252	mOTU_112	97.7273	0.227273	63.3789	92.0064	3522	4.00218	4.09525	water_column	d__Bacteria	p__Planctomycetota	c__UBA1135	o__UBA1135	f__GCA-002686595	g__	s__
P1994_127_bin70	mOTU_069	97.7273	1.70455	61.3551	90.0768	3256	3.66127	3.74642	water_column	d__Bacteria	p__Planctomycetota	c__Phycisphaerae	o__Phycisphaerales	f__SM1A02	g__UBA12014	s__
P4201_123_bin13	mOTU_092	97.7273	1.13636	69.4844	88.864	3144	3.57561	3.65876	water_column	d__Bacteria	p__Planctomycetota	c__Phycisphaerae	o__Phycisphaerales	f__SM1A02	g__	s__
P1994_129_bin149	mOTU_069	97.7273	1.77139	61.369	90.4235	3246	3.55603	3.63873	water_column	d__Bacteria	p__Planctomycetota	c__Phycisphaerae	o__Phycisphaerales	f__SM1A02	g__UBA12014	s__
P1994_121_bin167	mOTU_069	97.7273	1.70455	61.3446	90.2935	3231	3.52156	3.60345	water_column	d__Bacteria	p__Planctomycetota	c__Phycisphaerae	o__Phycisphaerales	f__SM1A02	g__UBA12014	s__
P6071_510_bin125	mOTU_092	97.7273	1.34298	69.5713	88.6337	3118	3.49716	3.57849	water_column	d__Bacteria	p__Planctomycetota	c__Phycisphaerae	o__Phycisphaerales	f__SM1A02	g__	s__
P6071_510_bin218	mOTU_272	97.7273	0.568182	71.9057	90.3923	2941	3.49098	3.57216	water_column	d__Bacteria	p__Planctomycetota	c__Phycisphaerae	o__Phycisphaerales	f__SM1A02	g__JABDLI01	s__
P6071_511_bin49	mOTU_092	97.7273	1.13636	69.5418	88.6137	3208	3.48986	3.57102	water_column	d__Bacteria	p__Planctomycetota	c__Phycisphaerae	o__Phycisphaerales	f__SM1A02	g__	s__
P4201_111_bin201	mOTU_034	97.7011	1.14943	66.7567	87.5287	4943	5.29271	5.41724	water_column	d__Bacteria	p__Planctomycetota	c__Planctomycetes	o__Pirellulales	f__UBA1268	g__	s__
P4201_112_bin109	mOTU_034	97.7011	3.65112	67.1575	87.7369	4540	4.98023	5.09741	water_column	d__Bacteria	p__Planctomycetota	c__Planctomycetes	o__Pirellulales	f__UBA1268	g__	s__
SRR3727517_bin43	mOTU_099	97.7011	4.70219	64.8399	89.8899	4270	4.66637	4.77617	water_column	d__Bacteria	p__Planctomycetota	c__Planctomycetes	o__Pirellulales	f__UBA1268	g__CACORA01	s__
P6071_526_bin67	mOTU_099	97.7011	2.29885	65.1377	89.676	4018	4.30751	4.40886	water_column	d__Bacteria	p__Planctomycetota	c__Planctomycetes	o__Pirellulales	f__UBA1268	g__CACORA01	s__
P4201_110_bin131	mOTU_034	97.7011	2.87356	67.5503	87.6523	3848	4.15735	4.25517	water_column	d__Bacteria	p__Planctomycetota	c__Planctomycetes	o__Pirellulales	f__UBA1268	g__	s__
P1994_126_bin31	mOTU_041	97.7011	0	65.3175	89.8232	3503	3.90016	3.99192	water_column	d__Bacteria	p__Planctomycetota	c__Planctomycetes	o__Pirellulales	f__UBA1268	g__	s__
P1994_114_bin1	mOTU_116	97.6867	1.1236	52.7751	83.6956	6104	7.99777	8.18716	water_column	d__Bacteria	p__Planctomycetota	c__Planctomycetes	o__Planctomycetales	f__Planctomycetaceae	g__	s__
P1994_111_bin95	mOTU_116	97.6867	1.1236	52.6912	83.6308	5934	7.76272	7.94655	water_column	d__Bacteria	p__Planctomycetota	c__Planctomycetes	o__Planctomycetales	f__Planctomycetaceae	g__	s__
P1994_110_bin207	mOTU_116	97.6867	1.1236	52.6886	83.671	5885	7.72886	7.91188	water_column	d__Bacteria	p__Planctomycetota	c__Planctomycetes	o__Planctomycetales	f__Planctomycetaceae	g__	s__
P6071_502_bin168	mOTU_234	97.5967	2.29885	64.6489	88.0528	3684	4.34767	4.45473	water_column	d__Bacteria	p__Planctomycetota	c__Planctomycetes	o__Pirellulales	f__UBA1268	g__	s__
P6071_531_bin190	mOTU_023	97.4245	1.14943	56.8491	86.7346	5812	7.77299	7.97847	water_column	d__Bacteria	p__Planctomycetota	c__Planctomycetes	o__Planctomycetales	f__Planctomycetaceae	g__JABMPE01	s__
P1994_107_bin176	mOTU_248	97.3485	0	51.5878	93.8267	2504	2.80914	2.88565	water_column	d__Bacteria	p__Planctomycetota	c__Phycisphaerae	o__Phycisphaerales	f__SM1A02	g__F1-60-MAGs104	s__
P1994_107_bin176	mOTU_248	97.3485	0	51.5878	93.8267	2504	2.80914	2.88565	water_column	d__Bacteria	p__Planctomycetota	c__Phycisphaerae	o__Phycisphaerales	f__SM1A02	g__F1-60-MAGs104	s__
P6071_522_bin72	mOTU_092	97.1591	1.70455	69.2997	88.0801	3485	3.67407	3.7815	water_column	d__Bacteria	p__Planctomycetota	c__Phycisphaerae	o__Phycisphaerales	f__SM1A02	g__	s__
P6071_510_bin117	mOTU_112	96.7742	1.07527	63.4159	91.9497	3551	3.91672	4.04728	water_column	d__Bacteria	p__Planctomycetota	c__UBA1135	o__UBA1135	f__GCA-002686595	g__	s__
P6071_519_bin96	mOTU_186	96.5909	0.568182	71.6854	88.4711	3064	3.75703	3.88964	water_column	d__Bacteria	p__Planctomycetota	c__Phycisphaerae	o__Phycisphaerales	f__SM1A02	g__QWPT01	s__
P6071_521_bin182	mOTU_186	96.5909	0.568182	71.6393	88.69	3026	3.72885	3.86045	water_column	d__Bacteria	p__Planctomycetota	c__Phycisphaerae	o__Phycisphaerales	f__SM1A02	g__QWPT01	s__
P6071_517_bin145	mOTU_092	96.5909	3.97727	69.4778	88.6245	3420	3.60887	3.73624	water_column	d__Bacteria	p__Planctomycetota	c__Phycisphaerae	o__Phycisphaerales	f__SM1A02	g__	s__
P6071_520_bin72	mOTU_186	96.5909	1.70455	71.7487	88.7207	2977	3.59992	3.72697	water_column	d__Bacteria	p__Planctomycetota	c__Phycisphaerae	o__Phycisphaerales	f__SM1A02	g__QWPT01	s__
P1994_126_bin90	mOTU_069	96.5909	0.568182	61.3673	90.2078	3165	3.58495	3.71148	water_column	d__Bacteria	p__Planctomycetota	c__Phycisphaerae	o__Phycisphaerales	f__SM1A02	g__UBA12014	s__
P6071_525_bin112	mOTU_092	96.5909	2.37603	69.4794	88.6447	3293	3.55373	3.67916	water_column	d__Bacteria	p__Planctomycetota	c__Phycisphaerae	o__Phycisphaerales	f__SM1A02	g__	s__
P1994_130_bin51	mOTU_069	96.5909	1.70455	61.4048	90.4366	3204	3.54414	3.66923	water_column	d__Bacteria	p__Planctomycetota	c__Phycisphaerae	o__Phycisphaerales	f__SM1A02	g__UBA12014	s__
P4201_110_bin101	mOTU_092	96.5909	1.70455	69.5631	88.8455	3093	3.52493	3.64934	water_column	d__Bacteria	p__Planctomycetota	c__Phycisphaerae	o__Phycisphaerales	f__SM1A02	g__	s__
P4201_111_bin161	mOTU_092	96.5909	0.568182	69.6509	89.1462	3069	3.40921	3.52953	water_column	d__Bacteria	p__Planctomycetota	c__Phycisphaerae	o__Phycisphaerales	f__SM1A02	g__	s__
P1994_113_bin1	mOTU_116	96.5631	1.1236	52.7211	83.7722	6404	7.84802	8.12734	water_column	d__Bacteria	p__Planctomycetota	c__Planctomycetes	o__Planctomycetales	f__Planctomycetaceae	g__	s__
P1994_117_bin7	mOTU_116	96.5631	1.1236	52.6874	83.7767	6282	7.83559	8.11447	water_column	d__Bacteria	p__Planctomycetota	c__Planctomycetes	o__Planctomycetales	f__Planctomycetaceae	g__	s__
P1994_126_bin102	mOTU_149	96.5517	0	64.7348	87.9748	4947	5.37746	5.56951	water_column	d__Bacteria	p__Planctomycetota	c__Planctomycetes	o__Pirellulales	f__UBA1268	g__	s__
P6071_526_bin120	mOTU_061	96.5517	1.14943	64.8312	89.1493	4732	5.18665	5.37189	water_column	d__Bacteria	p__Planctomycetota	c__Planctomycetes	o__Pirellulales	f__UBA1268	g__	s__
P6071_518_bin21	mOTU_061	96.5517	2.68199	64.8427	89.3159	4568	5.02639	5.20591	water_column	d__Bacteria	p__Planctomycetota	c__Planctomycetes	o__Pirellulales	f__UBA1268	g__	s__
SRR3727526_bin75	mOTU_061	96.5517	1.53257	64.8767	89.5852	4380	4.89516	5.06998	water_column	d__Bacteria	p__Planctomycetota	c__Planctomycetes	o__Pirellulales	f__UBA1268	g__	s__
P4201_110_bin57	mOTU_061	96.5517	1.14943	64.8813	89.5911	4368	4.86037	5.03396	water_column	d__Bacteria	p__Planctomycetota	c__Planctomycetes	o__Pirellulales	f__UBA1268	g__	s__
P6071_516_bin196	mOTU_061	96.5517	1.53257	64.9058	89.2774	4365	4.84662	5.01972	water_column	d__Bacteria	p__Planctomycetota	c__Planctomycetes	o__Pirellulales	f__UBA1268	g__	s__
P4201_109_bin111	mOTU_061	96.5517	0.383142	64.9144	89.6583	4294	4.77385	4.94434	water_column	d__Bacteria	p__Planctomycetota	c__Planctomycetes	o__Pirellulales	f__UBA1268	g__	s__
P4201_123_bin6	mOTU_034	96.5517	0.642326	67.1557	87.519	4354	4.75508	4.92491	water_column	d__Bacteria	p__Planctomycetota	c__Planctomycetes	o__Pirellulales	f__UBA1268	g__	s__
SRR3727512_bin173	mOTU_099	96.5517	3.44828	64.9741	89.7853	4120	4.48848	4.64879	water_column	d__Bacteria	p__Planctomycetota	c__Planctomycetes	o__Pirellulales	f__UBA1268	g__CACORA01	s__
P1994_121_bin8	mOTU_034	96.5517	1.28465	67.438	87.5133	4060	4.46759	4.62714	water_column	d__Bacteria	p__Planctomycetota	c__Planctomycetes	o__Pirellulales	f__UBA1268	g__	s__
P6071_503_bin292	mOTU_234	96.5517	1.14943	64.723	87.9255	3759	4.37796	4.53431	water_column	d__Bacteria	p__Planctomycetota	c__Planctomycetes	o__Pirellulales	f__UBA1268	g__	s__
P4201_110_bin148	mOTU_099	96.5517	3.44828	65.1887	89.623	3934	4.37399	4.53021	water_column	d__Bacteria	p__Planctomycetota	c__Planctomycetes	o__Pirellulales	f__UBA1268	g__CACORA01	s__
P1994_121_bin226	mOTU_254	96.5241	0	61.1744	89.8475	4099	4.89765	5.07402	water_column	d__Bacteria	p__Planctomycetota	c__UBA1135	o__UBA2386	f__UBA2386	g__GCA-2684655	s__
P6071_519_bin30	mOTU_092	96.4876	1.13636	69.5145	88.8339	3201	3.58309	3.71353	water_column	d__Bacteria	p__Planctomycetota	c__Phycisphaerae	o__Phycisphaerales	f__SM1A02	g__	s__
P6071_518_bin131	mOTU_092	96.0227	2.27273	69.6895	89.1531	2843	3.32078	3.45833	water_column	d__Bacteria	p__Planctomycetota	c__Phycisphaerae	o__Phycisphaerales	f__SM1A02	g__	s__
P6071_531_bin165	mOTU_034	95.977	0.574713	67.1683	86.9756	4588	4.74364	4.94247	water_column	d__Bacteria	p__Planctomycetota	c__Planctomycetes	o__Pirellulales	f__UBA1268	g__	s__
P1994_127_bin83	mOTU_149	95.977	0.104493	65.0571	88.2096	4359	4.58722	4.7795	water_column	d__Bacteria	p__Planctomycetota	c__Planctomycetes	o__Pirellulales	f__UBA1268	g__	s__
P6071_528_bin16	mOTU_092	95.9194	1.20321	69.4394	88.0376	3437	3.55538	3.70663	water_column	d__Bacteria	p__Planctomycetota	c__Phycisphaerae	o__Phycisphaerales	f__SM1A02	g__	s__
P6071_527_bin159	mOTU_112	95.6989	2.68817	63.4328	91.6485	3738	3.86639	4.04016	water_column	d__Bacteria	p__Planctomycetota	c__UBA1135	o__UBA1135	f__GCA-002686595	g__	s__
P6071_527_bin100	mOTU_092	95.4545	1.70455	69.365	88.1821	3434	3.6351	3.8082	water_column	d__Bacteria	p__Planctomycetota	c__Phycisphaerae	o__Phycisphaerales	f__SM1A02	g__	s__
P6071_516_bin16	mOTU_092	95.4545	0.568182	69.5177	88.9939	3238	3.62826	3.80103	water_column	d__Bacteria	p__Planctomycetota	c__Phycisphaerae	o__Phycisphaerales	f__SM1A02	g__	s__
P4201_112_bin163	mOTU_061	95.4023	2.68199	64.9787	89.3943	4369	4.87278	5.10761	water_column	d__Bacteria	p__Planctomycetota	c__Planctomycetes	o__Pirellulales	f__UBA1268	g__	s__
P6071_531_bin240	mOTU_061	95.4023	2.29885	64.7385	88.7214	4908	4.84514	5.07864	water_column	d__Bacteria	p__Planctomycetota	c__Planctomycetes	o__Pirellulales	f__UBA1268	g__	s__
P6071_525_bin35	mOTU_061	95.4023	1.53257	64.8296	89.3384	4500	4.80657	5.03821	water_column	d__Bacteria	p__Planctomycetota	c__Planctomycetes	o__Pirellulales	f__UBA1268	g__UBA4655	s__
SRR3727508_bin161	mOTU_061	95.4023	0	64.9295	89.6749	4161	4.67866	4.90413	water_column	d__Bacteria	p__Planctomycetota	c__Planctomycetes	o__Pirellulales	f__UBA1268	g__	s__
SRR3727512_bin202	mOTU_041	95.4023	2.40334	65.1605	89.7061	3851	4.2189	4.42222	water_column	d__Bacteria	p__Planctomycetota	c__Planctomycetes	o__Pirellulales	f__UBA1268	g__	s__
P4201_114_bin76	mOTU_176	95.3374	3.43688	54.84	85.7883	7312	8.32066	8.7276	water_column	d__Bacteria	p__Planctomycetota	c__Planctomycetes	o__Planctomycetales	f__Planctomycetaceae	g__Fuerstia	s__
P1994_115_bin87	mOTU_169	95.1691	1.22574	56.7246	86.8156	6110	7.72476	8.11687	water_column	d__Bacteria	p__Planctomycetota	c__Planctomycetes	o__Planctomycetales	f__Planctomycetaceae	g__JABMPE01	s__
P6071_532_bin193	mOTU_112	95.1613	2.24829	63.3556	91.4813	3884	3.88991	4.0877	water_column	d__Bacteria	p__Planctomycetota	c__UBA1135	o__UBA1135	f__	g__	s__
P6071_516_bin179	mOTU_112	95.1613	2.68817	63.5116	92.277	3587	3.78903	3.98169	water_column	d__Bacteria	p__Planctomycetota	c__UBA1135	o__UBA1135	f__	g__	s__
P1994_121_bin230	mOTU_176	95.0565	2.24719	54.8319	85.6404	7931	9.02129	9.49045	water_column	d__Bacteria	p__Planctomycetota	c__Planctomycetes	o__Planctomycetales	f__Planctomycetaceae	g__Fuerstia	s__
P4201_110_bin171	mOTU_023	94.8383	1.14943	56.9239	86.9264	6056	7.53476	7.94485	water_column	d__Bacteria	p__Planctomycetota	c__Planctomycetes	o__Planctomycetales	f__Planctomycetaceae	g__JABMPE01	s__
P6071_530_bin161	mOTU_034	94.8276	4.12748	67.311	87.1419	4469	4.22736	4.45794	water_column	d__Bacteria	p__Planctomycetota	c__Planctomycetes	o__Pirellulales	f__UBA1268	g__QWPN01	s__
P6071_504_bin35	mOTU_099	94.8276	3.55277	65.3142	89.6188	4175	4.18932	4.41783	water_column	d__Bacteria	p__Planctomycetota	c__Planctomycetes	o__Pirellulales	f__UBA1268	g__CACORA01	s__
P4201_112_bin154	mOTU_176	94.7756	2.24719	54.8156	85.931	7869	8.54198	9.01285	water_column	d__Bacteria	p__Planctomycetota	c__Planctomycetes	o__Planctomycetales	f__Planctomycetaceae	g__Fuerstia	s__
451_bin-10	mOTU_026	94.6237	3.22581	66.0606	90.3342	3781	4.81279	5.08625	sediments	d__Bacteria	p__Planctomycetota	c__UBA8108	o__UBA1146	f__	g__	s__
P6071_517_bin179	mOTU_316	94.382	0	52.7	81.932	7517	8.45137	8.95443	water_column	d__Bacteria	p__Planctomycetota	c__Planctomycetes	o__Planctomycetales	f__Planctomycetaceae	g__	s__
P6071_524_bin143	mOTU_061	94.2529	0	64.7372	89.0817	4762	5.06287	5.37158	water_column	d__Bacteria	p__Planctomycetota	c__Planctomycetes	o__Pirellulales	f__UBA1268	g__	s__
P6071_515_bin245	mOTU_061	94.2529	1.80917	64.7666	89.0232	4728	4.65092	4.93452	water_column	d__Bacteria	p__Planctomycetota	c__Planctomycetes	o__Pirellulales	f__UBA1268	g__	s__
P4201_122_bin172	mOTU_061	94.2529	2.01149	65.0188	89.786	4234	4.49651	4.77068	water_column	d__Bacteria	p__Planctomycetota	c__Planctomycetes	o__Pirellulales	f__UBA1268	g__	s__
P6071_530_bin206	mOTU_099	94.2529	4.76981	65.255	88.9574	4137	4.2131	4.47	water_column	d__Bacteria	p__Planctomycetota	c__Planctomycetes	o__Pirellulales	f__UBA1268	g__CACORA01	s__
P6071_504_bin229	mOTU_234	94.2529	2.29885	64.5698	87.5184	4080	4.09694	4.34676	water_column	d__Bacteria	p__Planctomycetota	c__Planctomycetes	o__Pirellulales	f__UBA1268	g__	s__
P4201_124_bin79	mOTU_092	94.2149	2.37603	69.6903	89.0609	3190	3.30721	3.51029	water_column	d__Bacteria	p__Planctomycetota	c__Phycisphaerae	o__Phycisphaerales	f__SM1A02	g__	s__
P6071_522_bin195	mOTU_041	94.1853	0.0676133	65.0282	89.0011	4409	4.38845	4.65938	water_column	d__Bacteria	p__Planctomycetota	c__Planctomycetes	o__Pirellulales	f__UBA1268	g__	s__
P6071_531_bin222	mOTU_092	94.0909	2.33957	69.4301	87.6569	3527	3.4674	3.68516	water_column	d__Bacteria	p__Planctomycetota	c__Phycisphaerae	o__Phycisphaerales	f__SM1A02	g__	s__
P6071_502_bin126	mOTU_041	94.023	4.91425	65.0962	88.956	4589	4.6633	4.95974	water_column	d__Bacteria	p__Planctomycetota	c__Planctomycetes	o__Pirellulales	f__UBA1268	g__QWPN01	s__
P6071_523_bin19	mOTU_061	93.8697	2.29885	64.7513	89.3284	4677	5.10376	5.43706	water_column	d__Bacteria	p__Planctomycetota	c__Planctomycetes	o__Pirellulales	f__UBA1268	g__	s__
P4201_112_bin13	mOTU_092	93.75	2.27273	69.7049	89.0169	3044	3.372	3.5968	water_column	d__Bacteria	p__Planctomycetota	c__Phycisphaerae	o__Phycisphaerales	f__SM1A02	g__	s__
P1994_121_bin198	mOTU_312	93.5484	1.07527	62.2928	89.4649	4817	6.24995	6.68098	water_column	d__Bacteria	p__Planctomycetota	c__UBA1135	o__UBA1135	f__GCA-002686595	g__JABACD01	s__
P6071_532_bin59	mOTU_023	93.4016	1.82863	56.7157	85.6996	7109	7.74644	8.29369	water_column	d__Bacteria	p__Planctomycetota	c__Planctomycetes	o__Planctomycetales	f__Planctomycetaceae	g__JABMPE01	s__
P1994_115_bin12	mOTU_116	93.1923	2.87508	52.6581	83.779	6360	7.3645	7.90247	water_column	d__Bacteria	p__Planctomycetota	c__Planctomycetes	o__Planctomycetales	f__Planctomycetaceae	g__Fuerstia	s__
P6071_526_bin2	mOTU_092	93.1818	0.568182	69.5731	88.6029	3184	3.45466	3.70744	water_column	d__Bacteria	p__Planctomycetota	c__Phycisphaerae	o__Phycisphaerales	f__SM1A02	g__	s__
P6071_518_bin260	mOTU_041	93.1034	1.72414	65.0552	89.2194	4288	4.7637	5.11657	water_column	d__Bacteria	p__Planctomycetota	c__Planctomycetes	o__Pirellulales	f__UBA1268	g__	s__
SRR3727517_bin139	mOTU_061	93.1034	1.77229	64.9364	89.7084	4124	4.62152	4.96385	water_column	d__Bacteria	p__Planctomycetota	c__Planctomycetes	o__Pirellulales	f__UBA1268	g__	s__
SRR3727507_bin67	mOTU_099	93.1034	4.15822	65.3359	90.1627	4149	3.94489	4.2371	water_column	d__Bacteria	p__Planctomycetota	c__Planctomycetes	o__Pirellulales	f__UBA1268	g__CACORA01	s__
P4201_108_bin22	mOTU_092	93.0785	1.91116	69.6526	89.0377	3256	3.25194	3.49376	water_column	d__Bacteria	p__Planctomycetota	c__Phycisphaerae	o__Phycisphaerales	f__SM1A02	g__	s__
P2236_101_bin55	mOTU_132	93.0108	1.6129	55.0306	95.0706	2550	2.83959	3.05297	water_column	d__Bacteria	p__Planctomycetota	c__UBA1135	o__UBA1135	f__UBA1135	g__GCA-2746235	s__
P6071_517_bin262	mOTU_061	92.999	0	64.83	89.2086	4566	4.63099	4.97962	water_column	d__Bacteria	p__Planctomycetota	c__Planctomycetes	o__Pirellulales	f__UBA1268	g__	s__
P4201_111_bin63	mOTU_061	92.8161	0	65.0064	89.8895	4230	4.57155	4.92538	water_column	d__Bacteria	p__Planctomycetota	c__Planctomycetes	o__Pirellulales	f__UBA1268	g__	s__
P6071_530_bin189	mOTU_023	92.6179	1.14943	56.757	85.8197	6890	7.94009	8.57296	water_column	d__Bacteria	p__Planctomycetota	c__Planctomycetes	o__Planctomycetales	f__Planctomycetaceae	g__JABMPE01	s__
P1994_103_bin144	mOTU_306	92.5779	1.17647	48.0604	86.6763	3805	4.93267	5.32813	water_column	d__Bacteria	p__Planctomycetota	c__Planctomycetes	o__Pirellulales	f__Pirellulaceae	g__Mariniblastus	s__
P6071_531_bin50	mOTU_099	92.5287	4.0906	65.2346	88.9183	4211	4.2414	4.58388	water_column	d__Bacteria	p__Planctomycetota	c__Planctomycetes	o__Pirellulales	f__UBA1268	g__CACORA01	s__
P4201_123_bin154	mOTU_041	92.4242	4.84295	65.2937	89.6127	4753	4.71004	5.09611	water_column	d__Bacteria	p__Planctomycetota	c__Planctomycetes	o__Pirellulales	f__UBA1268	g__	s__
P6071_516_bin149	mOTU_316	92.3286	1.1236	52.7192	81.9802	6731	8.07062	8.74119	water_column	d__Bacteria	p__Planctomycetota	c__Planctomycetes	o__Planctomycetales	f__Planctomycetaceae	g__	s__
P6071_503_bin294	mOTU_092	92.1229	1.51313	69.6142	88.3453	3466	3.27298	3.55284	water_column	d__Bacteria	p__Planctomycetota	c__Phycisphaerae	o__Phycisphaerales	f__SM1A02	g__	s__
P6071_514_bin109	mOTU_092	91.9421	2.27273	69.4817	88.0585	3392	3.46652	3.77033	water_column	d__Bacteria	p__Planctomycetota	c__Phycisphaerae	o__Phycisphaerales	f__SM1A02	g__	s__
P1994_102_bin141	mOTU_277	91.9005	2.72387	54.5692	86.5607	5768	7.3888	8.04001	water_column	d__Bacteria	p__Planctomycetota	c__Planctomycetes	o__Planctomycetales	f__Planctomycetaceae	g__JABMPE01	s__
P6071_516_bin238	mOTU_023	91.8644	0	56.9314	86.7697	5366	7.08746	7.71513	water_column	d__Bacteria	p__Planctomycetota	c__Planctomycetes	o__Planctomycetales	f__Planctomycetaceae	g__JABMPE01	s__
P6071_528_bin109	mOTU_061	91.8495	0.783699	64.7804	88.8183	4894	4.54325	4.9464	water_column	d__Bacteria	p__Planctomycetota	c__Planctomycetes	o__Pirellulales	f__UBA1268	g__	s__
P4201_123_bin103	mOTU_061	91.8495	0.0676133	65.0541	90.0621	4211	4.11351	4.47853	water_column	d__Bacteria	p__Planctomycetota	c__Planctomycetes	o__Pirellulales	f__UBA1268	g__	s__
P6071_502_bin51	mOTU_120	91.2072	3.44828	66.8622	88.7481	4503	4.08094	4.47436	water_column	d__Bacteria	p__Planctomycetota	c__Planctomycetes	o__Pirellulales	f__UBA1268	g__	s__
P6071_503_bin81	mOTU_153	91.1111	1.11111	53.6713	83.5341	4701	6.23919	6.84789	water_column	d__Bacteria	p__Planctomycetota	c__Planctomycetes	o__Planctomycetales	f__Planctomycetaceae	g__F1-80-MAGs062	s__
P6071_521_bin50	mOTU_061	90.8046	1.25392	64.7961	89.1781	4646	4.51322	4.97026	water_column	d__Bacteria	p__Planctomycetota	c__Planctomycetes	o__Pirellulales	f__UBA1268	g__	s__
P1994_129_bin136	mOTU_170	90.7799	2.24719	56.7642	86.8341	6640	8.53149	9.39799	water_column	d__Bacteria	p__Planctomycetota	c__Planctomycetes	o__Planctomycetales	f__Planctomycetaceae	g__JABMPE01	s__
P6071_513_bin254	mOTU_186	90.7025	0.671488	71.4817	87.539	3810	3.7314	4.11389	water_column	d__Bacteria	p__Planctomycetota	c__Phycisphaerae	o__Phycisphaerales	f__SM1A02	g__QWPT01	s__
P6071_512_bin48	mOTU_092	90.3409	1.83824	69.6417	88.6272	3003	3.37569	3.73661	water_column	d__Bacteria	p__Planctomycetota	c__Phycisphaerae	o__Phycisphaerales	f__SM1A02	g__	s__
P6071_501_bin16	mOTU_061	90.2299	2.87356	64.8167	88.9338	4755	4.6462	5.14929	water_column	d__Bacteria	p__Planctomycetota	c__Planctomycetes	o__Pirellulales	f__UBA1268	g__	s__
P1994_108_bin183	mOTU_113	90.1404	3.40909	44.2604	91.3442	3692	4.37808	4.85696	water_column	d__Bacteria	p__Planctomycetota	c__Planctomycetes	o__Gemmatales	f__Gemmataceae	g__UBA969	s__
SRR3727526_bin167	mOTU_041	90.0209	2.29885	65.2001	89.7686	3962	4.0541	4.50352	water_column	d__Bacteria	p__Planctomycetota	c__Planctomycetes	o__Pirellulales	f__UBA1268	g__	s__
P6071_515_bin220	mOTU_092	89.7727	3.97727	69.501	88.2312	3515	3.34944	3.73102	water_column	d__Bacteria	p__Planctomycetota	c__Phycisphaerae	o__Phycisphaerales	f__SM1A02	g__	s__
P1994_130_bin134	mOTU_176	89.1065	3.43688	54.9406	86.12	7699	8.74626	9.81551	water_column	d__Bacteria	p__Planctomycetota	c__Planctomycetes	o__Planctomycetales	f__Planctomycetaceae	g__Fuerstia	s__
P6071_532_bin249	mOTU_092	88.8946	2.33957	69.4638	87.8288	3596	3.39855	3.82312	water_column	d__Bacteria	p__Planctomycetota	c__Phycisphaerae	o__Phycisphaerales	f__SM1A02	g__	s__
P4201_124_bin52	mOTU_132	88.7097	3.22581	55.0855	95.1418	2766	2.90663	3.27656	water_column	d__Bacteria	p__Planctomycetota	c__UBA1135	o__UBA1135	f__UBA1135	g__GCA-2746235	s__
P1994_130_bin38	mOTU_132	88.7097	1.07527	54.9708	95.0186	2630	2.89456	3.26296	water_column	d__Bacteria	p__Planctomycetota	c__UBA1135	o__UBA1135	f__UBA1135	g__GCA-2746235	s__
P6071_515_bin41	mOTU_186	88.6364	2.94421	71.5779	87.4096	3573	3.70432	4.17923	water_column	d__Bacteria	p__Planctomycetota	c__Phycisphaerae	o__Phycisphaerales	f__SM1A02	g__QWPT01	s__
SRR3727512_bin83	mOTU_149	88.5371	1.38914	65.0682	88.6993	4161	3.85412	4.35312	water_column	d__Bacteria	p__Planctomycetota	c__Planctomycetes	o__Pirellulales	f__UBA1268	g__	s__
P1994_129_bin64	mOTU_176	88.034	2.24719	54.8976	85.88	7570	8.53016	9.68962	water_column	d__Bacteria	p__Planctomycetota	c__Planctomycetes	o__Planctomycetales	f__Planctomycetaceae	g__Fuerstia	s__
P2236_103_bin35	mOTU_132	87.5	1.80785	54.8596	94.7992	2807	3.02371	3.45567	water_column	d__Bacteria	p__Planctomycetota	c__UBA1135	o__UBA1135	f__UBA1135	g__GCA-2746235	s__
P6071_522_bin152	mOTU_061	87.3563	0	64.7324	88.7566	4793	4.48689	5.1363	water_column	d__Bacteria	p__Planctomycetota	c__Planctomycetes	o__Pirellulales	f__UBA1268	g__	s__
P4201_110_bin44	mOTU_041	87.0121	0.690475	65.2247	89.5282	4290	4.19859	4.8253	water_column	d__Bacteria	p__Planctomycetota	c__Planctomycetes	o__Pirellulales	f__UBA1268	g__QWPN01	s__
P1994_118_bin22	mOTU_116	86.8894	1.1236	52.6388	83.8553	6102	7.35519	8.465	water_column	d__Bacteria	p__Planctomycetota	c__Planctomycetes	o__Planctomycetales	f__Planctomycetaceae	g__Fuerstia	s__
P6071_516_bin260	mOTU_034	86.7816	2.67994	67.611	88.3165	3864	3.44874	3.97404	water_column	d__Bacteria	p__Planctomycetota	c__Planctomycetes	o__Pirellulales	f__UBA1268	g__	s__
P6071_533_bin95	mOTU_112	86.7594	2.21379	63.3573	91.7031	4144	3.67902	4.24049	water_column	d__Bacteria	p__Planctomycetota	c__UBA1135	o__UBA1135	f__GCA-002686595	g__	s__
SRR3727508_bin56	mOTU_041	86.6771	0.746819	65.2476	89.9803	3868	3.44359	3.9729	water_column	d__Bacteria	p__Planctomycetota	c__Planctomycetes	o__Pirellulales	f__UBA1268	g__	s__
P6071_516_bin178	mOTU_186	86.3636	1.13636	71.5112	88.7278	2333	2.80368	3.24636	water_column	d__Bacteria	p__Planctomycetota	c__Phycisphaerae	o__Phycisphaerales	f__SM1A02	g__QWPT01	s__
P6071_517_bin170	mOTU_023	85.6081	2.12602	56.8063	86.1052	6806	7.05164	8.23712	water_column	d__Bacteria	p__Planctomycetota	c__Planctomycetes	o__Planctomycetales	f__Planctomycetaceae	g__JABMPE01	s__
354_bin-15	mOTU_026	85.4522	4.30108	66.0434	90.2478	3858	4.74458	5.55231	sediments	d__Bacteria	p__Planctomycetota	c__UBA8108	o__UBA1146	f__	g__	s__
P6071_515_bin246	mOTU_041	85.4023	3.90774	64.975	88.8405	4441	3.76041	4.40317	water_column	d__Bacteria	p__Planctomycetota	c__Planctomycetes	o__Pirellulales	f__UBA1268	g__	s__
P1994_121_bin76	mOTU_347	85	2.22222	46.6425	86.7979	4475	5.41543	6.37109	water_column	d__Bacteria	p__Planctomycetota	c__Planctomycetes	o__Planctomycetales	f__Planctomycetaceae	g__Gimesia	s__
P4201_114_bin172	mOTU_303	83.6314	1.14943	56.1436	87.4448	6408	7.8136	9.3429	water_column	d__Bacteria	p__Planctomycetota	c__Planctomycetes	o__Planctomycetales	f__Planctomycetaceae	g__JABMPE01	s__
P6071_513_bin173	mOTU_099	83.1305	0.0676133	65.1878	88.7558	4509	3.55331	4.27438	water_column	d__Bacteria	p__Planctomycetota	c__Planctomycetes	o__Pirellulales	f__UBA1268	g__CACORA01	s__
P4201_108_bin142	mOTU_041	83.0393	4.13793	65.324	90.1074	4067	3.69493	4.44961	water_column	d__Bacteria	p__Planctomycetota	c__Planctomycetes	o__Pirellulales	f__UBA1268	g__	s__
P4201_116_bin26	mOTU_176	82.8156	3.93258	54.8485	86.1858	7377	7.59172	9.16702	water_column	d__Bacteria	p__Planctomycetota	c__Planctomycetes	o__Planctomycetales	f__Planctomycetaceae	g__Fuerstia	s__
P4201_122_bin54	mOTU_023	82.7994	2.06844	56.909	86.9954	5790	6.58351	7.95115	water_column	d__Bacteria	p__Planctomycetota	c__Planctomycetes	o__Planctomycetales	f__Planctomycetaceae	g__JABMPE01	s__
P2236_110_bin127	mOTU_099	82.4037	0.172106	65.6034	90.4095	3799	3.42054	4.15095	water_column	d__Bacteria	p__Planctomycetota	c__Planctomycetes	o__Pirellulales	f__UBA1268	g__CACORA01	s__
P1994_123_bin110	mOTU_176	81.5899	1.68539	54.9418	86.2438	6945	7.55385	9.25832	water_column	d__Bacteria	p__Planctomycetota	c__Planctomycetes	o__Planctomycetales	f__Planctomycetaceae	g__Fuerstia	s__
P1994_125_bin131	mOTU_113	80.9407	4.20455	44.4513	91.7469	4269	4.14531	5.12142	water_column	d__Bacteria	p__Planctomycetota	c__Planctomycetes	o__Gemmatales	f__Gemmataceae	g__UBA969	s__
P4201_111_bin98	mOTU_120	80.5289	1.53257	66.9083	89.2501	3536	3.02899	3.76137	water_column	d__Bacteria	p__Planctomycetota	c__Planctomycetes	o__Pirellulales	f__UBA1268	g__	s__
P4201_116_bin195	mOTU_248	80.5254	0.774793	51.6313	93.8751	2806	2.55732	3.17579	water_column	d__Bacteria	p__Planctomycetota	c__Phycisphaerae	o__Phycisphaerales	f__SM1A02	g__F1-60-MAGs104	s__
P6071_516_bin164	mOTU_149	80.4598	2.87356	65.0255	88.3617	3682	3.29163	4.09103	water_column	d__Bacteria	p__Planctomycetota	c__Planctomycetes	o__Pirellulales	f__UBA1268	g__	s__
P2236_107_bin121	mOTU_132	79.728	2.15054	55.0668	95.2623	2595	2.71635	3.40701	water_column	d__Bacteria	p__Planctomycetota	c__UBA1135	o__UBA1135	f__UBA1135	g__GCA-2746235	s__
P4201_114_bin174	mOTU_034	79.6146	2.40334	67.6598	88.3094	3572	3.15118	3.95805	water_column	d__Bacteria	p__Planctomycetota	c__Planctomycetes	o__Pirellulales	f__UBA1268	g__	s__
P1994_108_bin166	mOTU_149	79.5977	1.21704	65.2111	88.7228	4313	3.89212	4.88974	water_column	d__Bacteria	p__Planctomycetota	c__Planctomycetes	o__Pirellulales	f__UBA1268	g__QWPN01	s__
P4201_123_bin44	mOTU_069	79.0927	2.29997	61.4167	90.9297	3133	2.6905	3.40171	water_column	d__Bacteria	p__Planctomycetota	c__Phycisphaerae	o__Phycisphaerales	f__SM1A02	g__UBA12014	s__
P1994_106_bin79	mOTU_132	79.0323	1.6129	54.7326	95.18	2635	2.81972	3.56781	water_column	d__Bacteria	p__Planctomycetota	c__UBA1135	o__UBA1135	f__UBA1135	g__GCA-2746235	s__
P6071_504_bin54	mOTU_120	78.1615	3.74024	66.6437	88.256	4758	3.64043	4.65757	water_column	d__Bacteria	p__Planctomycetota	c__Planctomycetes	o__Pirellulales	f__UBA1268	g__QWPN01	s__
P1994_107_bin198	mOTU_113	77.6971	4.75687	44.5365	91.6248	4322	3.88648	5.00209	water_column	d__Bacteria	p__Planctomycetota	c__Planctomycetes	o__Gemmatales	f__Gemmataceae	g__UBA969	s__
P6071_533_bin167	mOTU_092	77.1721	4.14742	69.4488	87.4444	3671	2.76687	3.58533	water_column	d__Bacteria	p__Planctomycetota	c__Phycisphaerae	o__Phycisphaerales	f__SM1A02	g__	s__
P2236_105_bin105	mOTU_132	76.8817	1.07527	55.002	95.0549	2546	2.68467	3.49195	water_column	d__Bacteria	p__Planctomycetota	c__UBA1135	o__UBA1135	f__UBA1135	g__GCA-2746235	s__
P6071_521_bin78	mOTU_113	76.6438	1.16279	43.9457	90.3207	4164	3.4139	4.45425	water_column	d__Bacteria	p__Planctomycetota	c__Planctomycetes	o__Gemmatales	f__Gemmataceae	g__UBA969	s__
P2236_110_bin154	mOTU_041	76.5935	2.03762	65.4561	89.7737	3903	3.37005	4.39991	water_column	d__Bacteria	p__Planctomycetota	c__Planctomycetes	o__Pirellulales	f__UBA1268	g__QWPN01	s__
P1994_125_bin186	mOTU_034	76.4629	2.36646	68.0022	89.5727	3226	2.85814	3.73794	water_column	d__Bacteria	p__Planctomycetota	c__Planctomycetes	o__Pirellulales	f__UBA1268	g__QWPN01	s__
P1994_130_bin211	mOTU_297	76.1928	1.21212	50.3563	86.8027	4862	5.41007	7.1005	water_column	d__Bacteria	p__Planctomycetota	c__Planctomycetes	o__Planctomycetales	f__Planctomycetaceae	g__Gimesia	s__
P6071_529_bin136	mOTU_041	75.5547	2.59082	64.9535	88.2337	5024	3.90472	5.16807	water_column	d__Bacteria	p__Planctomycetota	c__Planctomycetes	o__Pirellulales	f__UBA1268	g__QWPN01	s__
P6071_504_bin33	mOTU_041	75.5455	3.44828	65.3015	89.0923	4320	3.61124	4.78021	water_column	d__Bacteria	p__Planctomycetota	c__Planctomycetes	o__Pirellulales	f__UBA1268	g__QWPN01	s__
P6071_519_bin224	mOTU_061	75.4134	2.97806	64.7998	89.585	4073	3.35997	4.45541	water_column	d__Bacteria	p__Planctomycetota	c__Planctomycetes	o__Pirellulales	f__UBA1268	g__	s__
P6071_504_bin192	mOTU_092	75.316	4.64876	69.5416	87.7823	3572	2.90017	3.85067	water_column	d__Bacteria	p__Planctomycetota	c__Phycisphaerae	o__Phycisphaerales	f__SM1A02	g__	s__
P6071_517_bin199	mOTU_186	75	0.568182	71.4935	88.3446	2014	2.3633	3.15106	water_column	d__Bacteria	p__Planctomycetota	c__Phycisphaerae	o__Phycisphaerales	f__SM1A02	g__QWPT01	s__
P1994_116_bin97	mOTU_207	100	3.53625	51.7364	90.5821	3315	3.18011	3.18011	water_column	d__Bacteria	p__Proteobacteria	c__Gammaproteobacteria	o__Burkholderiales	f__Burkholderiaceae	g__SCGC-AAA027-K21	s__
P4201_119_bin65	mOTU_207	100	2.73419	51.7545	90.6705	3218	3.06025	3.06025	water_column	d__Bacteria	p__Proteobacteria	c__Gammaproteobacteria	o__Burkholderiales	f__Burkholderiaceae	g__SCGC-AAA027-K21	s__
P1994_122_bin121	mOTU_207	100	1.0237	51.8396	90.5517	2942	2.92918	2.92918	water_column	d__Bacteria	p__Proteobacteria	c__Gammaproteobacteria	o__Burkholderiales	f__Burkholderiaceae	g__SCGC-AAA027-K21	s__
P4201_105_bin17	mOTU_060	100	3.42141	45.594	91.5524	2195	2.13129	2.13129	water_column	d__Bacteria	p__Proteobacteria	c__Gammaproteobacteria	o__Burkholderiales	f__UBA3031	g__UBA3031	s__UBA3031
P4201_102_bin98	mOTU_060	100	2.7439	45.5789	91.5645	2197	2.12633	2.12633	water_column	d__Bacteria	p__Proteobacteria	c__Gammaproteobacteria	o__Burkholderiales	f__UBA3031	g__UBA3031	s__UBA3031
P1994_122_bin128	mOTU_096	99.9784	1.51515	63.5212	88.0451	3992	3.79334	3.79416	water_column	d__Bacteria	p__Proteobacteria	c__Alphaproteobacteria	o__Caulobacterales	f__Hyphomonadaceae	g__Hyphomonas	s__
P1994_126_bin215	mOTU_127	99.9473	4.78832	51.7002	90.6292	3702	3.36615	3.36792	water_column	d__Bacteria	p__Proteobacteria	c__Gammaproteobacteria	o__Burkholderiales	f__Burkholderiaceae	g__SCGC-AAA027-K21	s__
P1994_104_bin167	mOTU_106	99.8476	0.721545	57.1082	90.1491	4251	4.0122	4.01833	water_column	d__Bacteria	p__Proteobacteria	c__Alphaproteobacteria	o__Rhodobacterales	f__Rhodobacteraceae	g__SW4	s__
P1994_120_bin12	mOTU_106	99.7967	0.83646	57.1849	90.0046	4289	3.90426	3.91221	water_column	d__Bacteria	p__Proteobacteria	c__Alphaproteobacteria	o__Rhodobacterales	f__Rhodobacteraceae	g__SW4	s__
P1994_119_bin77	mOTU_096	99.7835	3.73377	63.3722	88.0808	4097	3.93423	3.94277	water_column	d__Bacteria	p__Proteobacteria	c__Alphaproteobacteria	o__Caulobacterales	f__Hyphomonadaceae	g__Hyphomonas	s__
P4201_116_bin179	mOTU_060	99.6951	2.77778	45.5989	91.6527	2176	2.0968	2.10321	water_column	d__Bacteria	p__Proteobacteria	c__Gammaproteobacteria	o__Burkholderiales	f__UBA3031	g__UBA3031	s__UBA3031
P1994_108_bin102	mOTU_060	99.6951	1.27033	45.6675	91.975	2106	1.98831	1.99439	water_column	d__Bacteria	p__Proteobacteria	c__Gammaproteobacteria	o__Burkholderiales	f__UBA3031	g__UBA3031	s__UBA3031
P1994_120_bin127	mOTU_096	99.6753	2.85714	63.3569	88.0125	4190	3.99551	4.00852	water_column	d__Bacteria	p__Proteobacteria	c__Alphaproteobacteria	o__Caulobacterales	f__Hyphomonadaceae	g__Hyphomonas	s__
P6071_503_bin143	mOTU_096	99.6753	1.79654	63.5552	88.3937	3809	3.68784	3.69986	water_column	d__Bacteria	p__Proteobacteria	c__Alphaproteobacteria	o__Caulobacterales	f__Hyphomonadaceae	g__Hyphomonas	s__
P6071_502_bin124	mOTU_096	99.5942	1.69913	63.6375	88.4753	3751	3.52598	3.54035	water_column	d__Bacteria	p__Proteobacteria	c__Alphaproteobacteria	o__Caulobacterales	f__Hyphomonadaceae	g__Hyphomonas	s__
P4201_120_bin144	mOTU_103	99.5633	2.43814	49.6661	89.243	2882	2.71195	2.72385	water_column	d__Bacteria	p__Proteobacteria	c__Alphaproteobacteria	o__Puniceispirillales	f__Puniceispirillaceae	g__UBA3439	s__
P1994_121_bin112	mOTU_106	99.5427	1.56139	57.121	90.1634	4303	4.01866	4.03713	water_column	d__Bacteria	p__Proteobacteria	c__Alphaproteobacteria	o__Rhodobacterales	f__Rhodobacteraceae	g__SW4	s__
P1994_104_bin0	mOTU_093	99.5261	4.15956	46.2418	90.5023	3364	3.4274	3.44372	water_column	d__Bacteria	p__Proteobacteria	c__Gammaproteobacteria	o__Burkholderiales	f__Burkholderiaceae	g__SCGC-AAA027-K21	s__
P1994_110_bin256	mOTU_207	99.5261	2.54783	51.8027	90.204	3064	2.995	3.00927	water_column	d__Bacteria	p__Proteobacteria	c__Gammaproteobacteria	o__Burkholderiales	f__Burkholderiaceae	g__SCGC-AAA027-K21	s__
P1994_120_bin205	mOTU_207	99.5261	1.75302	51.8724	90.7275	2872	2.84416	2.8577	water_column	d__Bacteria	p__Proteobacteria	c__Gammaproteobacteria	o__Burkholderiales	f__Burkholderiaceae	g__SCGC-AAA027-K21	s__
P1994_116_bin70	mOTU_096	99.513	1.82359	63.5773	87.9224	3921	3.72013	3.73833	water_column	d__Bacteria	p__Proteobacteria	c__Alphaproteobacteria	o__Caulobacterales	f__Hyphomonadaceae	g__Hyphomonas	s__
SRR3727507_bin222	mOTU_003	99.3939	4.36147	61.4991	90.3272	4104	3.7844	3.80747	water_column	d__Bacteria	p__Proteobacteria	c__Alphaproteobacteria	o__Rhodobacterales	f__Rhodobacteraceae	g__Roseicyclus	s__
P4201_101_bin119	mOTU_060	99.3902	3.53997	45.7074	91.9554	2157	1.98531	1.99749	water_column	d__Bacteria	p__Proteobacteria	c__Gammaproteobacteria	o__Burkholderiales	f__UBA3031	g__UBA3031	s__UBA3031
P1994_123_bin145	mOTU_106	99.3794	1.4939	57.4858	90.8191	3738	3.48601	3.50778	water_column	d__Bacteria	p__Proteobacteria	c__Alphaproteobacteria	o__Rhodobacterales	f__Rhodobacteraceae	g__SW4	s__
P6071_525_bin213	mOTU_221	99.345	0	34.4671	95.5033	1310	1.22949	1.2376	water_column	d__Bacteria	p__Proteobacteria	c__Gammaproteobacteria	o__Burkholderiales	f__Methylophilaceae	g__BACL14	s__
P6071_523_bin185	mOTU_096	99.3174	1.75325	63.3835	87.8336	4162	3.86424	3.8908	water_column	d__Bacteria	p__Proteobacteria	c__Alphaproteobacteria	o__Caulobacterales	f__Hyphomonadaceae	g__Hyphomonas	s__
P1994_124_bin57	mOTU_028	99.2908	1.74772	55.1187	89.6376	4980	4.61196	4.6449	water_column	d__Bacteria	p__Proteobacteria	c__Alphaproteobacteria	o__Rhodobacterales	f__Rhodobacteraceae	g__UBA5972	s__UBA5972
P4201_105_bin50	mOTU_028	99.2908	1.2879	55.1582	89.875	4479	4.00362	4.03222	water_column	d__Bacteria	p__Proteobacteria	c__Alphaproteobacteria	o__Rhodobacterales	f__Rhodobacteraceae	g__UBA5972	s__UBA5972
P1994_104_bin33	mOTU_028	99.2908	0.626478	55.2193	90.0064	4108	3.79449	3.82159	water_column	d__Bacteria	p__Proteobacteria	c__Alphaproteobacteria	o__Rhodobacterales	f__Rhodobacteraceae	g__UBA5972	s__UBA5972
P1994_104_bin133	mOTU_207	99.2891	4.69354	51.4629	90.2759	3658	3.31159	3.3353	water_column	d__Bacteria	p__Proteobacteria	c__Gammaproteobacteria	o__Burkholderiales	f__Burkholderiaceae	g__SCGC-AAA027-K21	s__
P1994_120_bin185	mOTU_093	99.2612	2.27624	46.086	91.2978	3017	3.003	3.02535	water_column	d__Bacteria	p__Proteobacteria	c__Gammaproteobacteria	o__Burkholderiales	f__Burkholderiaceae	g__SCGC-AAA027-K21	s__
P1994_116_bin202	mOTU_235	99.2537	3.2141	65.9971	92.0745	4567	4.37285	4.40573	water_column	d__Bacteria	p__Proteobacteria	c__Alphaproteobacteria	o__Bin95	f__Bin95	g__VMCJ01	s__
P1994_128_bin29	mOTU_096	99.1883	1.1039	63.6208	88.2149	3809	3.66399	3.69398	water_column	d__Bacteria	p__Proteobacteria	c__Alphaproteobacteria	o__Caulobacterales	f__Hyphomonadaceae	g__Hyphomonas	s__
P6071_503_bin100	mOTU_103	99.1266	4.30859	49.6997	89.1088	2947	2.67257	2.69611	water_column	d__Bacteria	p__Proteobacteria	c__Alphaproteobacteria	o__Puniceispirillales	f__Puniceispirillaceae	g__UBA3439	s__
P4201_112_bin161	mOTU_060	99.0854	3.86179	45.6035	91.6105	2189	2.05465	2.07362	water_column	d__Bacteria	p__Proteobacteria	c__Gammaproteobacteria	o__Burkholderiales	f__UBA3031	g__UBA3031	s__UBA3031
P6071_510_bin67	mOTU_096	99.0685	2.29978	63.6107	87.9715	3935	3.60398	3.63786	water_column	d__Bacteria	p__Proteobacteria	c__Alphaproteobacteria	o__Caulobacterales	f__Hyphomonadaceae	g__Hyphomonas	s__
P1994_121_bin132	mOTU_093	99.0521	1.63587	45.9938	91.1209	2876	3.00937	3.03817	water_column	d__Bacteria	p__Proteobacteria	c__Gammaproteobacteria	o__Burkholderiales	f__Burkholderiaceae	g__SCGC-AAA027-K21	s__
P1994_111_bin93	mOTU_019	98.9814	2.96498	58.036	91.8861	3610	3.4345	3.46985	water_column	d__Bacteria	p__Proteobacteria	c__Gammaproteobacteria	o__Pseudomonadales	f__Halieaceae	g__Haliea	s__
P1994_130_bin133	mOTU_106	98.9329	4.369	57.2495	90.3559	4521	3.96195	4.00468	water_column	d__Bacteria	p__Proteobacteria	c__Alphaproteobacteria	o__Rhodobacterales	f__Rhodobacteraceae	g__SW4	s__
P1994_119_bin196	mOTU_308	98.9097	0.260903	56.4613	93.7619	2557	2.4806	2.50794	water_column	d__Bacteria	p__Proteobacteria	c__Gammaproteobacteria	o__Burkholderiales	f__Burkholderiaceae	g__CAINMN01	s__
P1994_106_bin104	mOTU_028	98.8855	2.11246	55.3089	89.6856	4951	4.54238	4.59358	water_column	d__Bacteria	p__Proteobacteria	c__Alphaproteobacteria	o__Rhodobacterales	f__Rhodobacteraceae	g__UBA5972	s__UBA5972
SRR3727516_bin268	mOTU_060	98.8821	1.32114	45.6746	91.9506	2259	1.97502	1.99735	water_column	d__Bacteria	p__Proteobacteria	c__Gammaproteobacteria	o__Burkholderiales	f__UBA3031	g__UBA3031	s__UBA3031
P1994_113_bin158	mOTU_302	98.8806	2.73632	56.5288	91.3726	3766	3.4592	3.49837	water_column	d__Bacteria	p__Proteobacteria	c__Alphaproteobacteria	o__Rhodospirillales	f__Casp-alpha2	g__UBA4479	s__
P1994_120_bin146	mOTU_235	98.8509	0.869565	66.0221	92.0925	4187	4.34871	4.39926	water_column	d__Bacteria	p__Proteobacteria	c__Alphaproteobacteria	o__Bin95	f__Bin95	g__VMCJ01	s__
P1994_123_bin88	mOTU_028	98.8349	1.73057	55.3972	89.9916	4461	4.06202	4.1099	water_column	d__Bacteria	p__Proteobacteria	c__Alphaproteobacteria	o__Rhodobacterales	f__Rhodobacteraceae	g__UBA5972	s__UBA5972
P1994_126_bin195	mOTU_028	98.8349	0.987842	55.2908	89.9685	3970	3.65371	3.69678	water_column	d__Bacteria	p__Proteobacteria	c__Alphaproteobacteria	o__Rhodobacterales	f__Rhodobacteraceae	g__UBA5972	s__UBA5972
P1994_113_bin101	mOTU_207	98.8152	0.998314	51.9628	90.7749	2963	2.85123	2.88542	water_column	d__Bacteria	p__Proteobacteria	c__Gammaproteobacteria	o__Burkholderiales	f__Burkholderiaceae	g__SCGC-AAA027-K21	s__
P1994_130_bin176	mOTU_026	98.8006	1.95411	54.1364	90.7387	3005	2.87908	2.91403	water_column	d__Bacteria	p__Proteobacteria	c__Gammaproteobacteria	o__Burkholderiales	f__Burkholderiaceae	g__RS62	s__RS62
SRR3727516_bin97	mOTU_103	98.7991	2.69287	49.6833	89.0987	2703	2.63115	2.66313	water_column	d__Bacteria	p__Proteobacteria	c__Alphaproteobacteria	o__Puniceispirillales	f__Puniceispirillaceae	g__UBA3439	s__
P4201_104_bin82	mOTU_060	98.7805	1.21951	45.6177	91.9855	2128	2.03552	2.06065	water_column	d__Bacteria	p__Proteobacteria	c__Gammaproteobacteria	o__Burkholderiales	f__UBA3031	g__UBA3031	s__UBA3031
P1994_110_bin124	mOTU_065	98.7805	2.3374	45.5844	92.0024	2263	1.98341	2.0079	water_column	d__Bacteria	p__Proteobacteria	c__Gammaproteobacteria	o__Burkholderiales	f__UBA3031	g__UBA3031	s__
P6071_511_bin192	mOTU_096	98.7608	2.4754	63.7142	88.3667	3826	3.44507	3.48829	water_column	d__Bacteria	p__Proteobacteria	c__Alphaproteobacteria	o__Caulobacterales	f__Hyphomonadaceae	g__Hyphomonas	s__
P1994_104_bin95	mOTU_266	98.7273	0.340909	58.7194	88.6633	4212	3.8308	3.88018	water_column	d__Bacteria	p__Proteobacteria	c__Alphaproteobacteria	o__Rhodobacterales	f__Rhodobacteraceae	g__CAIYZT01	s__
P1994_125_bin76	mOTU_127	98.7098	3.99702	51.4258	90.2287	3736	3.49994	3.54568	water_column	d__Bacteria	p__Proteobacteria	c__Gammaproteobacteria	o__Burkholderiales	f__Burkholderiaceae	g__SCGC-AAA027-K21	s__
P6071_512_bin172	mOTU_096	98.7067	1.52597	63.5892	88.1708	3936	3.5931	3.64018	water_column	d__Bacteria	p__Proteobacteria	c__Alphaproteobacteria	o__Caulobacterales	f__Hyphomonadaceae	g__Hyphomonas	s__
P1994_129_bin82	mOTU_028	98.6829	1.95948	55.2146	89.5554	5338	4.82735	4.89178	water_column	d__Bacteria	p__Proteobacteria	c__Alphaproteobacteria	o__Rhodobacterales	f__Rhodobacteraceae	g__UBA5972	s__UBA5972
P1994_130_bin0	mOTU_028	98.6829	1.84514	55.3282	89.6527	4605	4.25762	4.31445	water_column	d__Bacteria	p__Proteobacteria	c__Alphaproteobacteria	o__Rhodobacterales	f__Rhodobacteraceae	g__UBA5972	s__UBA5972
P4201_123_bin152	mOTU_060	98.6789	0.609756	45.5882	91.6017	2132	2.04489	2.07226	water_column	d__Bacteria	p__Proteobacteria	c__Gammaproteobacteria	o__Burkholderiales	f__UBA3031	g__UBA3031	s__UBA3031
P1994_105_bin115	mOTU_026	98.6514	0.461095	54.0583	90.6321	2898	2.87791	2.91726	water_column	d__Bacteria	p__Proteobacteria	c__Gammaproteobacteria	o__Burkholderiales	f__Burkholderiaceae	g__RS62	s__RS62
P2236_111_bin119	mOTU_243	98.6474	1.45221	54.266	90.1405	3299	3.11548	3.1582	water_column	d__Bacteria	p__Proteobacteria	c__Alphaproteobacteria	o__Rhodobacterales	f__Rhodobacteraceae	g__Planktomarina	s__Planktomarina
SRR3727525_bin33	mOTU_032	98.628	2.7439	58.1724	93.6005	2839	2.49321	2.52789	water_column	d__Bacteria	p__Proteobacteria	c__Gammaproteobacteria	o__Burkholderiales	f__Burkholderiaceae	g__	s__
P2236_102_bin82	mOTU_060	98.628	2.59485	45.6803	91.9344	2064	1.98156	2.00912	water_column	d__Bacteria	p__Proteobacteria	c__Gammaproteobacteria	o__Burkholderiales	f__UBA3031	g__UBA3031	s__UBA3031
P4201_103_bin41	mOTU_028	98.6069	0.791443	55.159	89.9177	4045	3.68804	3.74015	water_column	d__Bacteria	p__Proteobacteria	c__Alphaproteobacteria	o__Rhodobacterales	f__Rhodobacteraceae	g__UBA5972	s__UBA5972
P2236_102_bin63	mOTU_028	98.5816	2.76739	55.3175	90.141	4377	3.94462	4.00138	water_column	d__Bacteria	p__Proteobacteria	c__Alphaproteobacteria	o__Rhodobacterales	f__Rhodobacteraceae	g__UBA5972	s__UBA5972
P4201_104_bin107	mOTU_028	98.5816	2.15299	55.1443	89.7923	4118	3.7828	3.83722	water_column	d__Bacteria	p__Proteobacteria	c__Alphaproteobacteria	o__Rhodobacterales	f__Rhodobacteraceae	g__UBA5972	s__UBA5972
P1994_130_bin121	mOTU_093	98.5782	2.28061	46.2266	91.3944	3005	3.01625	3.05975	water_column	d__Bacteria	p__Proteobacteria	c__Gammaproteobacteria	o__Burkholderiales	f__Burkholderiaceae	g__SCGC-AAA027-K21	s__
P1994_128_bin17	mOTU_207	98.4992	2.22828	51.9524	90.8956	2893	2.88021	2.9241	water_column	d__Bacteria	p__Proteobacteria	c__Gammaproteobacteria	o__Burkholderiales	f__Burkholderiaceae	g__SCGC-AAA027-K21	s__
P4201_103_bin101	mOTU_060	98.4756	0.609756	45.6079	91.7656	2118	2.03528	2.06678	water_column	d__Bacteria	p__Proteobacteria	c__Gammaproteobacteria	o__Burkholderiales	f__UBA3031	g__UBA3031	s__UBA3031
P6071_525_bin19	mOTU_096	98.447	1.14255	63.5038	87.7589	4063	3.59564	3.65237	water_column	d__Bacteria	p__Proteobacteria	c__Alphaproteobacteria	o__Caulobacterales	f__Hyphomonadaceae	g__Hyphomonas	s__
P4201_105_bin41	mOTU_021	98.4127	4.11255	31.7196	95.31	1670	1.30729	1.32838	water_column	d__Bacteria	p__Proteobacteria	c__Alphaproteobacteria	o__Pelagibacterales	f__Pelagibacteraceae	g__IMCC9063	s__IMCC9063
P1994_119_bin33	mOTU_207	98.3649	3.76088	51.8262	90.8992	3033	2.94572	2.99468	water_column	d__Bacteria	p__Proteobacteria	c__Gammaproteobacteria	o__Burkholderiales	f__Burkholderiaceae	g__SCGC-AAA027-K21	s__
SRR3727511_bin72	mOTU_040	98.3333	0.740741	50.7769	90.4825	2627	2.7312	2.77749	water_column	d__Bacteria	p__Proteobacteria	c__Gammaproteobacteria	o__Pseudomonadales	f__Porticoccaceae	g__HTCC2207	s__HTCC2207
P4201_120_bin54	mOTU_040	98.3333	0.493827	50.7906	90.0265	2588	2.6927	2.73834	water_column	d__Bacteria	p__Proteobacteria	c__Gammaproteobacteria	o__Pseudomonadales	f__Porticoccaceae	g__HTCC2207	s__HTCC2207
SRR3727517_bin73	mOTU_040	98.3333	0.555556	51.2596	90.9359	2342	2.3995	2.44017	water_column	d__Bacteria	p__Proteobacteria	c__Gammaproteobacteria	o__Pseudomonadales	f__Porticoccaceae	g__HTCC2207	s__HTCC2207
P1994_115_bin127	mOTU_243	98.2421	2.3215	54.2913	90.966	3634	3.39129	3.45197	water_column	d__Bacteria	p__Proteobacteria	c__Alphaproteobacteria	o__Rhodobacterales	f__Rhodobacteraceae	g__Planktomarina	s__Planktomarina
P1994_119_bin152	mOTU_235	98.2277	2.14097	65.9968	92.0062	4691	4.32879	4.40689	water_column	d__Bacteria	p__Proteobacteria	c__Alphaproteobacteria	o__Bin95	f__Bin95	g__VMCJ01	s__
P4201_124_bin66	mOTU_028	98.227	0.980605	55.3099	90.3104	4480	4.01412	4.08658	water_column	d__Bacteria	p__Proteobacteria	c__Alphaproteobacteria	o__Rhodobacterales	f__Rhodobacteraceae	g__UBA5972	s__UBA5972
P1994_101_bin152	mOTU_243	98.2084	1.94681	53.2608	89.1957	4672	4.35992	4.43946	water_column	d__Bacteria	p__Proteobacteria	c__Alphaproteobacteria	o__Rhodobacterales	f__Rhodobacteraceae	g__Planktomarina	s__Planktomarina
P4201_103_bin31	mOTU_110	98.1776	3.75051	56.2915	91.6551	3446	3.03922	3.09563	water_column	d__Bacteria	p__Proteobacteria	c__Gammaproteobacteria	o__Burkholderiales	f__Burkholderiaceae	g__RS62	s__RS62
P4201_124_bin131	mOTU_060	98.1707	4.5393	45.5746	91.7334	2227	2.00574	2.04311	water_column	d__Bacteria	p__Proteobacteria	c__Gammaproteobacteria	o__Burkholderiales	f__UBA3031	g__UBA3031	s__UBA3031
442_bin-01	mOTU_034	98.1675	4.63418	65.8766	93.08	3734	3.60448	3.67177	sediments	d__Bacteria	p__Proteobacteria	c__Gammaproteobacteria	o__Burkholderiales	f__SG8-39	g__SG8-39	s__
P4201_107_bin81	mOTU_040	98.1481	0.493827	50.1641	89.5109	2941	3.03488	3.09214	water_column	d__Bacteria	p__Proteobacteria	c__Gammaproteobacteria	o__Pseudomonadales	f__Porticoccaceae	g__HTCC2207	s__HTCC2207
P1994_127_bin76	mOTU_150	98.1481	0.37037	45.8622	89.5737	2745	2.87422	2.92845	water_column	d__Bacteria	p__Proteobacteria	c__Gammaproteobacteria	o__Pseudomonadales	f__Porticoccaceae	g__HTCC2207	s__HTCC2207
P1994_104_bin18	mOTU_040	98.1481	0.802469	50.9281	90.5265	2754	2.82417	2.87746	water_column	d__Bacteria	p__Proteobacteria	c__Gammaproteobacteria	o__Pseudomonadales	f__Porticoccaceae	g__HTCC2207	s__HTCC2207
P4201_101_bin41	mOTU_150	98.1481	0.740741	45.9714	90.203	2326	2.49066	2.53765	water_column	d__Bacteria	p__Proteobacteria	c__Gammaproteobacteria	o__Pseudomonadales	f__Porticoccaceae	g__HTCC2207	s__HTCC2207
SRR3727516_bin151	mOTU_040	98.1481	0.37037	51.1545	91.0035	2369	2.47071	2.51733	water_column	d__Bacteria	p__Proteobacteria	c__Gammaproteobacteria	o__Pseudomonadales	f__Porticoccaceae	g__HTCC2207	s__HTCC2207
442_bin-18	mOTU_068	98.1369	2.13415	62.3608	85.6109	3586	3.64122	3.71035	sediments	d__Bacteria	p__Proteobacteria	c__Gammaproteobacteria	o__Burkholderiales	f__SG8-41	g__SG8-41	s__
SRR3727516_bin63	mOTU_118	98.1308	2.13201	56.1365	93.5713	3121	2.89197	2.94706	water_column	d__Bacteria	p__Proteobacteria	c__Gammaproteobacteria	o__Burkholderiales	f__Burkholderiaceae	g__RS62	s__
P2236_113_bin12	mOTU_202	98.1236	4.67991	37.9626	92.9194	1829	1.4945	1.52308	water_column	d__Bacteria	p__Proteobacteria	c__Gammaproteobacteria	o__PS1	f__Thioglobaceae	g__Thioglobus_A	s__
P1994_104_bin131	mOTU_086	98.0808	1.38889	57.0303	91.6233	3273	3.22283	3.28589	water_column	d__Bacteria	p__Proteobacteria	c__Alphaproteobacteria	o__Rhodobacterales	f__Rhodobacteraceae	g__LNNU-3342	s__
SRR3727508_bin42	mOTU_003	98.0707	3.95534	61.4639	90.3987	4203	3.72102	3.79422	water_column	d__Bacteria	p__Proteobacteria	c__Alphaproteobacteria	o__Rhodobacterales	f__Rhodobacteraceae	g__Roseicyclus	s__
SRR3727507_bin219	mOTU_029	98.0349	3.57212	38.1849	92.8397	1746	1.56888	1.60033	water_column	d__Bacteria	p__Proteobacteria	c__Gammaproteobacteria	o__Burkholderiales	f__Methylophilaceae	g__BACL14	s__BACL14
P4201_102_bin173	mOTU_029	98.0349	2.91067	39.0913	93.6349	1776	1.54827	1.57931	water_column	d__Bacteria	p__Proteobacteria	c__Gammaproteobacteria	o__Burkholderiales	f__Methylophilaceae	g__BACL14	s__BACL14
P6071_508_bin78	mOTU_029	98.0349	2.88474	37.7644	92.6916	1763	1.53848	1.56932	water_column	d__Bacteria	p__Proteobacteria	c__Gammaproteobacteria	o__Burkholderiales	f__Methylophilaceae	g__BACL14	s__BACL14
P4201_101_bin163	mOTU_029	98.0349	2.65497	38.3383	94.3282	1613	1.42338	1.45192	water_column	d__Bacteria	p__Proteobacteria	c__Gammaproteobacteria	o__Burkholderiales	f__Methylophilaceae	g__BACL14	s__BACL14
P4201_102_bin115	mOTU_035	98.0349	3.09316	38.3731	94.9135	1417	1.29877	1.3248	water_column	d__Bacteria	p__Proteobacteria	c__Gammaproteobacteria	o__Burkholderiales	f__Methylophilaceae	g__BACL14	s__BACL14
P2236_102_bin118	mOTU_035	98.0349	2.38355	38.1561	94.9647	1324	1.19592	1.21989	water_column	d__Bacteria	p__Proteobacteria	c__Gammaproteobacteria	o__Burkholderiales	f__Methylophilaceae	g__BACL14	s__BACL14
P1994_128_bin154	mOTU_086	98.0303	1.44619	57.3764	91.8093	3465	3.27099	3.33672	water_column	d__Bacteria	p__Proteobacteria	c__Alphaproteobacteria	o__Rhodobacterales	f__Rhodobacteraceae	g__LNNU-3342	s__
P4201_114_bin152	mOTU_028	98.0142	0.937183	55.2786	90.0951	4133	3.77725	3.85378	water_column	d__Bacteria	p__Proteobacteria	c__Alphaproteobacteria	o__Rhodobacterales	f__Rhodobacteraceae	g__UBA5972	s__UBA5972
SRR3727511_bin257	mOTU_029	98.0076	3.52074	37.8914	93.2494	1628	1.48734	1.51757	water_column	d__Bacteria	p__Proteobacteria	c__Gammaproteobacteria	o__Burkholderiales	f__Methylophilaceae	g__BACL14	s__BACL14
P1994_119_bin154	mOTU_029	98.0076	3.79965	38.4169	93.2954	1647	1.47763	1.50767	water_column	d__Bacteria	p__Proteobacteria	c__Gammaproteobacteria	o__Burkholderiales	f__Methylophilaceae	g__BACL14	s__BACL14
P6071_534_bin116	mOTU_029	97.9803	2.93271	39.0414	88.6172	1663	1.5313	1.56287	water_column	d__Bacteria	p__Proteobacteria	c__Gammaproteobacteria	o__Burkholderiales	f__Methylophilaceae	g__BACL14	s__BACL14
P6071_532_bin225	mOTU_029	97.9803	2.67146	37.6952	92.5982	1691	1.44752	1.47735	water_column	d__Bacteria	p__Proteobacteria	c__Gammaproteobacteria	o__Burkholderiales	f__Methylophilaceae	g__BACL14	s__BACL14
P1994_121_bin14	mOTU_028	97.9737	1.49009	55.1977	89.7684	4949	4.5594	4.6537	water_column	d__Bacteria	p__Proteobacteria	c__Alphaproteobacteria	o__Rhodobacterales	f__Rhodobacteraceae	g__UBA5972	s__UBA5972
P6071_516_bin261	mOTU_040	97.963	0.679012	50.8776	90.3284	2767	2.84649	2.90568	water_column	d__Bacteria	p__Proteobacteria	c__Gammaproteobacteria	o__Pseudomonadales	f__Porticoccaceae	g__HTCC2207	s__HTCC2207
P1994_114_bin210	mOTU_207	97.9463	1.38164	52.0087	90.8934	2971	2.72331	2.78041	water_column	d__Bacteria	p__Proteobacteria	c__Gammaproteobacteria	o__Burkholderiales	f__Burkholderiaceae	g__SCGC-AAA027-K21	s__
419_bin-03	mOTU_081	97.923	0.748598	59.1421	91.2552	3385	3.35605	3.42723	sediments	d__Bacteria	p__Proteobacteria	c__Alphaproteobacteria	o__Rhodobacterales	f__Rhodobacteraceae	g__Yoonia	s__
P6071_502_bin27	mOTU_182	97.8986	0.869565	52.4393	93.4552	1829	1.69445	1.73082	water_column	d__Bacteria	p__Proteobacteria	c__Alphaproteobacteria	o__Parvibaculales	f__RS24	g__UBA8337	s__
P2236_112_bin156	mOTU_288	97.8929	4.45687	56.3336	91.7459	3036	2.8879	2.95006	water_column	d__Bacteria	p__Proteobacteria	c__Alphaproteobacteria	o__Rhodobacterales	f__Rhodobacteraceae	g__Lentibacter	s__Lentibacter
P1994_110_bin114	mOTU_019	97.8261	2.37319	57.754	91.4754	3724	3.74305	3.82623	water_column	d__Bacteria	p__Proteobacteria	c__Gammaproteobacteria	o__Pseudomonadales	f__Halieaceae	g__Haliea	s__
P1994_127_bin13	mOTU_060	97.8252	1.54472	45.6666	91.9746	2176	1.91585	1.95844	water_column	d__Bacteria	p__Proteobacteria	c__Gammaproteobacteria	o__Burkholderiales	f__UBA3031	g__UBA3031	s__UBA3031
P1994_113_bin9	mOTU_040	97.7778	0.185185	51.0237	90.7921	2457	2.56683	2.62516	water_column	d__Bacteria	p__Proteobacteria	c__Gammaproteobacteria	o__Pseudomonadales	f__Porticoccaceae	g__HTCC2207	s__HTCC2207
P1994_130_bin86	mOTU_150	97.7346	1.48148	46.3595	90.5267	2579	2.63036	2.69133	water_column	d__Bacteria	p__Proteobacteria	c__Gammaproteobacteria	o__Pseudomonadales	f__Porticoccaceae	g__HTCC2207	s__HTCC2207
P1994_117_bin72	mOTU_207	97.683	2.61006	51.8954	90.4346	2982	2.82865	2.89574	water_column	d__Bacteria	p__Proteobacteria	c__Gammaproteobacteria	o__Burkholderiales	f__Burkholderiaceae	g__SCGC-AAA027-K21	s__
P4201_116_bin9	mOTU_028	97.6697	1.0375	55.2482	90.1757	4028	3.64271	3.72962	water_column	d__Bacteria	p__Proteobacteria	c__Alphaproteobacteria	o__Rhodobacterales	f__Rhodobacteraceae	g__UBA5972	s__UBA5972
SRR3727517_bin80	mOTU_070	97.6109	3.98601	54.9951	92.0368	3050	2.84905	2.91878	water_column	d__Bacteria	p__Proteobacteria	c__Alphaproteobacteria	o__Sphingomonadales	f__Sphingomonadaceae	g__Sphingorhabdus_B	s__Sphingorhabdus_B
P1994_114_bin122	mOTU_029	97.5983	4.07739	37.8382	93.4518	1634	1.4871	1.52369	water_column	d__Bacteria	p__Proteobacteria	c__Gammaproteobacteria	o__Burkholderiales	f__Methylophilaceae	g__BACL14	s__BACL14
P4201_106_bin51	mOTU_029	97.5983	3.2934	38.1754	93.8063	1560	1.41679	1.45165	water_column	d__Bacteria	p__Proteobacteria	c__Gammaproteobacteria	o__Burkholderiales	f__Methylophilaceae	g__BACL14	s__BACL14
P4201_116_bin73	mOTU_029	97.5983	3.21644	38.4651	93.6442	1587	1.40729	1.44192	water_column	d__Bacteria	p__Proteobacteria	c__Gammaproteobacteria	o__Burkholderiales	f__Methylophilaceae	g__BACL14	s__BACL14
P4201_103_bin29	mOTU_029	97.5983	2.92459	38.7506	94.428	1514	1.37321	1.407	water_column	d__Bacteria	p__Proteobacteria	c__Gammaproteobacteria	o__Burkholderiales	f__Methylophilaceae	g__BACL14	s__BACL14
P1994_122_bin185	mOTU_029	97.5983	2.74006	38.5037	93.7814	1524	1.37175	1.4055	water_column	d__Bacteria	p__Proteobacteria	c__Gammaproteobacteria	o__Burkholderiales	f__Methylophilaceae	g__BACL14	s__BACL14
P1994_116_bin212	mOTU_029	97.5983	2.98238	38.5133	94.1007	1497	1.35301	1.3863	water_column	d__Bacteria	p__Proteobacteria	c__Gammaproteobacteria	o__Burkholderiales	f__Methylophilaceae	g__BACL14	s__BACL14
P1994_127_bin25	mOTU_035	97.5983	2.06353	38.4792	95.043	1437	1.31249	1.34479	water_column	d__Bacteria	p__Proteobacteria	c__Gammaproteobacteria	o__Burkholderiales	f__Methylophilaceae	g__BACL14	s__BACL14
P4201_106_bin77	mOTU_040	97.5926	0.85512	50.9279	90.3185	2626	2.62188	2.68655	water_column	d__Bacteria	p__Proteobacteria	c__Gammaproteobacteria	o__Pseudomonadales	f__Porticoccaceae	g__HTCC2207	s__HTCC2207
SRR3727525_bin17	mOTU_040	97.5926	0.185185	50.868	90.7423	2514	2.6209	2.68555	water_column	d__Bacteria	p__Proteobacteria	c__Gammaproteobacteria	o__Pseudomonadales	f__Porticoccaceae	g__HTCC2207	s__HTCC2207
P4201_101_bin90	mOTU_040	97.5926	0.802469	51.5929	91.0817	2293	2.23255	2.28762	water_column	d__Bacteria	p__Proteobacteria	c__Gammaproteobacteria	o__Pseudomonadales	f__Porticoccaceae	g__HTCC2207	s__HTCC2207
P6071_504_bin197	mOTU_096	97.592	1.87771	63.692	88.3794	3865	3.48621	3.57223	water_column	d__Bacteria	p__Proteobacteria	c__Alphaproteobacteria	o__Caulobacterales	f__Hyphomonadaceae	g__Hyphomonas	s__
SRR3727507_bin173	mOTU_110	97.5821	4.76759	56.1552	91.082	3407	3.07167	3.14778	water_column	d__Bacteria	p__Proteobacteria	c__Gammaproteobacteria	o__Burkholderiales	f__Burkholderiaceae	g__RS62	s__RS62
P6071_509_bin89	mOTU_029	97.571	1.71695	37.7537	92.3879	1772	1.53977	1.5781	water_column	d__Bacteria	p__Proteobacteria	c__Gammaproteobacteria	o__Burkholderiales	f__Methylophilaceae	g__BACL14	s__BACL14
P1994_120_bin58	mOTU_029	97.571	2.49442	38.4306	94.1457	1424	1.30027	1.33264	water_column	d__Bacteria	p__Proteobacteria	c__Gammaproteobacteria	o__Burkholderiales	f__Methylophilaceae	g__BACL14	s__BACL14
SRR3727521_bin101	mOTU_022	97.5513	1.83309	29.6788	95.7769	1532	1.24236	1.27354	water_column	d__Bacteria	p__Proteobacteria	c__Alphaproteobacteria	o__Pelagibacterales	f__Pelagibacteraceae	g__Pelagibacter	s__Pelagibacter
SRR3727512_bin93	mOTU_039	97.4741	1.47826	51.8973	91.6227	3006	2.85106	2.92494	water_column	d__Bacteria	p__Proteobacteria	c__Gammaproteobacteria	o__Pseudomonadales	f__Halieaceae	g__IMCC3088	s__IMCC3088
P4201_103_bin51	mOTU_150	97.4074	0.37037	46.0348	90.0394	2582	2.7501	2.8233	water_column	d__Bacteria	p__Proteobacteria	c__Gammaproteobacteria	o__Pseudomonadales	f__Porticoccaceae	g__HTCC2207	s__HTCC2207
SRR3727503_bin38	mOTU_029	97.3928	1.37703	38.2335	94.7974	1426	1.28575	1.32017	water_column	d__Bacteria	p__Proteobacteria	c__Gammaproteobacteria	o__Burkholderiales	f__Methylophilaceae	g__BACL14	s__BACL14
P4201_105_bin114	mOTU_029	97.3799	1.70294	38.0686	93.4971	1781	1.56314	1.60519	water_column	d__Bacteria	p__Proteobacteria	c__Gammaproteobacteria	o__Burkholderiales	f__Methylophilaceae	g__BACL14	s__BACL14
P1994_122_bin140	mOTU_290	97.3785	2.1274	59.7986	90.8225	3430	2.90995	2.98829	water_column	d__Bacteria	p__Proteobacteria	c__Gammaproteobacteria	o__Burkholderiales	f__Burkholderiaceae	g__Limnohabitans_A	s__
450_bin-09	mOTU_034	97.3577	2.7439	65.9363	93.1895	3642	3.53574	3.6317	sediments	d__Bacteria	p__Proteobacteria	c__Gammaproteobacteria	o__Burkholderiales	f__SG8-39	g__SG8-39	s__
P4201_109_bin152	mOTU_029	97.3526	2.11063	38.0877	94.1519	1532	1.34247	1.37898	water_column	d__Bacteria	p__Proteobacteria	c__Gammaproteobacteria	o__Burkholderiales	f__Methylophilaceae	g__BACL14	s__BACL14
P4201_102_bin79	mOTU_028	97.3151	2.38095	55.294	90.2454	3881	3.41336	3.50753	water_column	d__Bacteria	p__Proteobacteria	c__Alphaproteobacteria	o__Rhodobacterales	f__Rhodobacteraceae	g__UBA5972	s__UBA5972
P1994_129_bin144	mOTU_093	97.3144	3.08809	46.5562	92.1771	2931	2.81186	2.88946	water_column	d__Bacteria	p__Proteobacteria	c__Gammaproteobacteria	o__Burkholderiales	f__Burkholderiaceae	g__SCGC-AAA027-K21	s__
P1994_105_bin28	mOTU_106	97.2343	0.284553	57.0923	90.1041	4296	3.9721	4.08509	water_column	d__Bacteria	p__Proteobacteria	c__Alphaproteobacteria	o__Rhodobacterales	f__Rhodobacteraceae	g__SW4	s__
P4201_124_bin29	mOTU_029	97.2256	3.26022	37.7529	94.3948	1610	1.35436	1.39301	water_column	d__Bacteria	p__Proteobacteria	c__Gammaproteobacteria	o__Burkholderiales	f__Methylophilaceae	g__BACL14	s__BACL14
P6071_513_bin250	mOTU_040	97.2222	1.48148	50.9179	89.7067	2827	2.63598	2.71129	water_column	d__Bacteria	p__Proteobacteria	c__Gammaproteobacteria	o__Pseudomonadales	f__Porticoccaceae	g__HTCC2207	s__HTCC2207
SRR3727507_bin313	mOTU_040	97.2222	1.66667	51.0115	90.8864	2544	2.47958	2.55042	water_column	d__Bacteria	p__Proteobacteria	c__Gammaproteobacteria	o__Pseudomonadales	f__Porticoccaceae	g__HTCC2207	s__HTCC2207
P4201_106_bin92	mOTU_021	97.2222	2.93375	31.5346	95.3659	1462	1.15568	1.1887	water_column	d__Bacteria	p__Proteobacteria	c__Alphaproteobacteria	o__Pelagibacterales	f__Pelagibacteraceae	g__IMCC9063	s__IMCC9063
P1994_128_bin116	mOTU_131	97.197	4.26551	63.5895	90.8183	4126	3.87317	3.98486	water_column	d__Bacteria	p__Proteobacteria	c__Alphaproteobacteria	o__Rhodobacterales	f__Rhodobacteraceae	g__Roseicyclus	s__
SRR3727511_bin76	mOTU_118	97.1963	4.472	56.3409	93.8662	2973	2.7801	2.8603	water_column	d__Bacteria	p__Proteobacteria	c__Gammaproteobacteria	o__Burkholderiales	f__Burkholderiaceae	g__RS62	s__
P6071_505_bin48	mOTU_103	97.1616	3.63901	49.6161	88.3021	3218	2.76967	2.85058	water_column	d__Bacteria	p__Proteobacteria	c__Alphaproteobacteria	o__Puniceispirillales	f__Puniceispirillaceae	g__UBA3439	s__
P6071_501_bin173	mOTU_029	97.1616	3.40997	37.3407	92.5769	1897	1.66723	1.71594	water_column	d__Bacteria	p__Proteobacteria	c__Gammaproteobacteria	o__Burkholderiales	f__Methylophilaceae	g__BACL14	s__BACL14
P4201_107_bin147	mOTU_029	97.1616	3.3008	38.0184	93.3568	1806	1.5985	1.6452	water_column	d__Bacteria	p__Proteobacteria	c__Gammaproteobacteria	o__Burkholderiales	f__Methylophilaceae	g__BACL14	s__BACL14
P4201_120_bin151	mOTU_029	97.1616	3.21731	38.7494	91.7712	1523	1.40203	1.44299	water_column	d__Bacteria	p__Proteobacteria	c__Gammaproteobacteria	o__Burkholderiales	f__Methylophilaceae	g__BACL14	s__BACL14
P6071_514_bin160	mOTU_029	97.1616	0.491266	37.781	93.5397	1621	1.38813	1.42868	water_column	d__Bacteria	p__Proteobacteria	c__Gammaproteobacteria	o__Burkholderiales	f__Methylophilaceae	g__BACL14	s__BACL14
P4201_119_bin136	mOTU_029	97.1616	1.44651	38.2102	94.3312	1466	1.3501	1.38954	water_column	d__Bacteria	p__Proteobacteria	c__Gammaproteobacteria	o__Burkholderiales	f__Methylophilaceae	g__BACL14	s__BACL14
P4201_108_bin55	mOTU_029	97.1343	1.71364	38.017	94.2645	1590	1.38874	1.42971	water_column	d__Bacteria	p__Proteobacteria	c__Gammaproteobacteria	o__Burkholderiales	f__Methylophilaceae	g__BACL14	s__BACL14
P4201_124_bin67	mOTU_021	97.1342	4.6696	31.5514	95.376	1436	1.12495	1.15814	water_column	d__Bacteria	p__Proteobacteria	c__Alphaproteobacteria	o__Pelagibacterales	f__Pelagibacteraceae	g__IMCC9063	s__IMCC9063
P1994_129_bin57	mOTU_026	97.1217	1.73481	54.3935	91.2	2917	2.68887	2.76855	water_column	d__Bacteria	p__Proteobacteria	c__Gammaproteobacteria	o__Burkholderiales	f__Burkholderiaceae	g__RS62	s__RS62
P4201_105_bin217	mOTU_035	97.107	0.400291	38.3501	94.7035	1333	1.20622	1.24216	water_column	d__Bacteria	p__Proteobacteria	c__Gammaproteobacteria	o__Burkholderiales	f__Methylophilaceae	g__BACL14	s__BACL14
P1994_112_bin98	mOTU_243	97.0703	4.3494	54.2059	90.6644	3318	3.24618	3.34415	water_column	d__Bacteria	p__Proteobacteria	c__Alphaproteobacteria	o__Rhodobacterales	f__Rhodobacteraceae	g__Planktomarina	s__Planktomarina
P4201_121_bin37	mOTU_029	97.0524	0.926342	38.4697	92.9699	1451	1.32692	1.36722	water_column	d__Bacteria	p__Proteobacteria	c__Gammaproteobacteria	o__Burkholderiales	f__Methylophilaceae	g__BACL14	s__BACL14
P1994_113_bin22	mOTU_096	97.0501	3.28786	63.737	88.2905	3980	3.46688	3.57226	water_column	d__Bacteria	p__Proteobacteria	c__Alphaproteobacteria	o__Caulobacterales	f__Hyphomonadaceae	g__Hyphomonas	s__
P4201_105_bin222	mOTU_150	97.037	0.925926	46.0584	90.046	2555	2.66183	2.74311	water_column	d__Bacteria	p__Proteobacteria	c__Gammaproteobacteria	o__Pseudomonadales	f__Porticoccaceae	g__HTCC2207	s__HTCC2207
P6071_525_bin53	mOTU_040	96.9753	1.79012	51.0133	90.3022	2639	2.44444	2.52068	water_column	d__Bacteria	p__Proteobacteria	c__Gammaproteobacteria	o__Pseudomonadales	f__Porticoccaceae	g__HTCC2207	s__HTCC2207
P1994_124_bin41	mOTU_000	96.9697	0.565657	49.9835	88.5255	3451	3.26419	3.3662	water_column	d__Bacteria	p__Proteobacteria	c__Alphaproteobacteria	o__Rhodobacterales	f__Rhodobacteraceae	g__UBA10365	s__UBA10365
P6071_506_bin12	mOTU_029	96.9432	2.83274	37.3998	91.2732	2003	1.6104	1.66118	water_column	d__Bacteria	p__Proteobacteria	c__Gammaproteobacteria	o__Burkholderiales	f__Methylophilaceae	g__BACL14	s__BACL14
SRR3727521_bin60	mOTU_029	96.9432	1.85108	38.3217	94.3639	1429	1.28596	1.32651	water_column	d__Bacteria	p__Proteobacteria	c__Gammaproteobacteria	o__Burkholderiales	f__Methylophilaceae	g__BACL14	s__BACL14
P1994_107_bin169	mOTU_223	96.9315	0.0292056	42.2161	91.9806	2307	2.32713	2.4008	water_column	d__Bacteria	p__Proteobacteria	c__Gammaproteobacteria	o__Burkholderiales	f__Burkholderiaceae	g__Rhodoferax	s__
P1994_122_bin110	mOTU_131	96.9184	3.91379	63.349	90.6914	4342	4.03232	4.16053	water_column	d__Bacteria	p__Proteobacteria	c__Alphaproteobacteria	o__Rhodobacterales	f__Rhodobacteraceae	g__Roseicyclus	s__
P1994_118_bin186	mOTU_029	96.9159	2.39596	38.3634	94.6738	1456	1.22679	1.26583	water_column	d__Bacteria	p__Proteobacteria	c__Gammaproteobacteria	o__Burkholderiales	f__Methylophilaceae	g__BACL14	s__BACL14
P6071_522_bin15	mOTU_021	96.9156	2.54329	31.2925	92.6692	2395	1.75039	1.8061	water_column	d__Bacteria	p__Proteobacteria	c__Alphaproteobacteria	o__Pelagibacterales	f__Pelagibacteraceae	g__IMCC9063	s__IMCC9063
P1994_120_bin198	mOTU_131	96.9091	4.38167	63.4016	90.764	4400	4.0522	4.18144	water_column	d__Bacteria	p__Proteobacteria	c__Alphaproteobacteria	o__Rhodobacterales	f__Rhodobacteraceae	g__Roseicyclus	s__
P4201_109_bin153	mOTU_131	96.8939	1.64619	63.7231	91.0487	3742	3.53824	3.65167	water_column	d__Bacteria	p__Proteobacteria	c__Alphaproteobacteria	o__Rhodobacterales	f__Rhodobacteraceae	g__Roseicyclus	s__
P6071_503_bin228	mOTU_129	96.8925	1.14875	70.0742	90.5456	4094	4.08274	4.21368	water_column	d__Bacteria	p__Proteobacteria	c__Gammaproteobacteria	o__Burkholderiales	f__Burkholderiaceae	g__Rubrivivax	s__
P1994_113_bin40	mOTU_131	96.8759	3.94139	63.5912	90.7956	4556	4.09074	4.22266	water_column	d__Bacteria	p__Proteobacteria	c__Alphaproteobacteria	o__Rhodobacterales	f__Rhodobacteraceae	g__Roseicyclus	s__
P6071_510_bin81	mOTU_129	96.8491	1.40187	70.0311	90.3996	4198	4.14703	4.28195	water_column	d__Bacteria	p__Proteobacteria	c__Gammaproteobacteria	o__Burkholderiales	f__Burkholderiaceae	g__Rubrivivax	s__
P1994_130_bin105	mOTU_014	96.8491	1.63296	66.3691	92.0009	4782	4.62476	4.77522	water_column	d__Bacteria	p__Proteobacteria	c__Alphaproteobacteria	o__SP197	f__SP197	g__	s__
SRR3727511_bin262	mOTU_103	96.8341	2.18341	49.7831	89.4775	2666	2.37143	2.44896	water_column	d__Bacteria	p__Proteobacteria	c__Alphaproteobacteria	o__Puniceispirillales	f__Puniceispirillaceae	g__UBA3439	s__
P6071_514_bin22	mOTU_131	96.8314	4.94073	63.386	90.1806	4671	4.12013	4.25495	water_column	d__Bacteria	p__Proteobacteria	c__Alphaproteobacteria	o__Rhodobacterales	f__Rhodobacteraceae	g__Roseicyclus	s__
P6071_505_bin5	mOTU_029	96.8068	4.20413	37.8384	92.3994	1869	1.61579	1.66908	water_column	d__Bacteria	p__Proteobacteria	c__Gammaproteobacteria	o__Burkholderiales	f__Methylophilaceae	g__BACL14	s__BACL14
P1994_127_bin229	mOTU_040	96.7901	1.2963	51.3806	90.7568	2469	2.45039	2.53166	water_column	d__Bacteria	p__Proteobacteria	c__Gammaproteobacteria	o__Pseudomonadales	f__Porticoccaceae	g__HTCC2207	s__HTCC2207
352_bin-06	mOTU_034	96.7457	4.99861	65.87	92.9952	3697	3.5601	3.67985	sediments	d__Bacteria	p__Proteobacteria	c__Gammaproteobacteria	o__Burkholderiales	f__SG8-39	g__SG8-39	s__
P4201_104_bin159	mOTU_029	96.7249	3.45876	38.1982	93.6824	1750	1.59324	1.64718	water_column	d__Bacteria	p__Proteobacteria	c__Gammaproteobacteria	o__Burkholderiales	f__Methylophilaceae	g__BACL14	s__BACL14
SRR3727525_bin251	mOTU_029	96.7249	2.04373	38.1244	94.2832	1639	1.49763	1.54834	water_column	d__Bacteria	p__Proteobacteria	c__Gammaproteobacteria	o__Burkholderiales	f__Methylophilaceae	g__BACL14	s__BACL14
P4201_112_bin101	mOTU_025	96.7249	4.21215	36.3565	95.5881	1489	1.26038	1.30305	water_column	d__Bacteria	p__Proteobacteria	c__Gammaproteobacteria	o__Burkholderiales	f__Methylophilaceae	g__BACL14	s__
P6071_528_bin207	mOTU_131	96.7012	2.79076	63.5496	90.4435	4203	3.68907	3.81492	water_column	d__Bacteria	p__Proteobacteria	c__Alphaproteobacteria	o__Rhodobacterales	f__Rhodobacteraceae	g__Roseicyclus	s__
P1994_123_bin66	mOTU_000	96.6991	1.83897	51.103	90.088	3115	2.87817	2.97642	water_column	d__Bacteria	p__Proteobacteria	c__Alphaproteobacteria	o__Rhodobacterales	f__Rhodobacteraceae	g__UBA10365	s__UBA10365
P6071_505_bin206	mOTU_040	96.6821	0.37037	50.6885	89.5183	2982	2.82263	2.9195	water_column	d__Bacteria	p__Proteobacteria	c__Gammaproteobacteria	o__Pseudomonadales	f__Porticoccaceae	g__HTCC2207	s__HTCC2207
P1994_130_bin165	mOTU_000	96.6667	4.50758	49.7989	88.2018	4771	4.33262	4.48202	water_column	d__Bacteria	p__Proteobacteria	c__Alphaproteobacteria	o__Rhodobacterales	f__Rhodobacteraceae	g__UBA10365	s__UBA10365
P4201_116_bin47	mOTU_000	96.6667	4.22064	49.769	88.1528	3874	3.47823	3.59816	water_column	d__Bacteria	p__Proteobacteria	c__Alphaproteobacteria	o__Rhodobacterales	f__Rhodobacteraceae	g__UBA10365	s__UBA10365
P4201_104_bin26	mOTU_150	96.6667	0.37037	45.883	89.9792	2350	2.49811	2.58425	water_column	d__Bacteria	p__Proteobacteria	c__Gammaproteobacteria	o__Pseudomonadales	f__Porticoccaceae	g__HTCC2207	s__HTCC2207
P1994_119_bin143	mOTU_040	96.6358	1.50327	51.3992	91.2626	2499	2.36278	2.44503	water_column	d__Bacteria	p__Proteobacteria	c__Gammaproteobacteria	o__Pseudomonadales	f__Porticoccaceae	g__HTCC2207	s__HTCC2207
P4201_121_bin148	mOTU_118	96.6118	3.79053	56.8343	94.1857	2614	2.22405	2.30204	water_column	d__Bacteria	p__Proteobacteria	c__Gammaproteobacteria	o__Burkholderiales	f__Burkholderiaceae	g__RS62	s__
P6071_517_bin162	mOTU_040	96.6049	1.79012	51.0556	90.3849	2692	2.58865	2.67963	water_column	d__Bacteria	p__Proteobacteria	c__Gammaproteobacteria	o__Pseudomonadales	f__Porticoccaceae	g__HTCC2207	s__HTCC2207
P1994_116_bin146	mOTU_009	96.587	1.8216	55.1326	91.9044	2709	2.52297	2.61212	water_column	d__Bacteria	p__Proteobacteria	c__Alphaproteobacteria	o__Sphingomonadales	f__Sphingomonadaceae	g__Sphingorhabdus_B	s__
P4201_107_bin150	mOTU_107	96.5796	3.49864	60.3187	91.1406	4753	4.44144	4.59874	water_column	d__Bacteria	p__Proteobacteria	c__Alphaproteobacteria	o__MPNO01	f__MPNO01	g__GCA-2689465	s__
P6071_531_bin66	mOTU_029	96.5066	2.45673	37.6918	93.1547	1734	1.5067	1.56124	water_column	d__Bacteria	p__Proteobacteria	c__Gammaproteobacteria	o__Burkholderiales	f__Methylophilaceae	g__BACL14	s__BACL14
SRR3727507_bin41	mOTU_035	96.5066	0.764192	38.1271	95.143	1295	1.19963	1.24306	water_column	d__Bacteria	p__Proteobacteria	c__Gammaproteobacteria	o__Burkholderiales	f__Methylophilaceae	g__BACL14	s__BACL14
P1994_110_bin2	mOTU_040	96.4695	4.57985	51.495	91.0791	2324	2.35113	2.43717	water_column	d__Bacteria	p__Proteobacteria	c__Gammaproteobacteria	o__Pseudomonadales	f__Porticoccaceae	g__HTCC2207	s__HTCC2207
P1994_120_bin217	mOTU_205	96.4479	1.08696	52.2696	89.4684	3378	3.53813	3.66844	water_column	d__Bacteria	p__Proteobacteria	c__Gammaproteobacteria	o__Pseudomonadales	f__Halieaceae	g__Halioglobus	s__
P1994_121_bin4	mOTU_205	96.4479	1.31837	52.3509	89.7282	3346	3.44881	3.57583	water_column	d__Bacteria	p__Proteobacteria	c__Gammaproteobacteria	o__Pseudomonadales	f__Halieaceae	g__Halioglobus	s__
P4201_121_bin39	mOTU_021	96.4307	3.44092	31.4556	95.5784	1502	1.14882	1.19134	water_column	d__Bacteria	p__Proteobacteria	c__Alphaproteobacteria	o__Pelagibacterales	f__Pelagibacteraceae	g__IMCC9063	s__IMCC9063
P1994_113_bin147	mOTU_164	96.4276	3.68796	60.2698	90.868	4057	3.43906	3.56647	water_column	d__Bacteria	p__Proteobacteria	c__Alphaproteobacteria	o__Rhodobacterales	f__Rhodobacteraceae	g__Yoonia	s__
P6071_502_bin9	mOTU_003	96.4226	3.70106	61.5829	90.4765	4398	3.77686	3.91699	water_column	d__Bacteria	p__Proteobacteria	c__Alphaproteobacteria	o__Rhodobacterales	f__Rhodobacteraceae	g__Roseicyclus	s__
SRR3727521_bin104	mOTU_110	96.3813	4.24773	56.3774	91.7516	3111	2.81969	2.92555	water_column	d__Bacteria	p__Proteobacteria	c__Gammaproteobacteria	o__Burkholderiales	f__Burkholderiaceae	g__RS62	s__RS62
P4201_123_bin57	mOTU_025	96.3792	4.62154	36.3543	95.6181	1483	1.24458	1.29133	water_column	d__Bacteria	p__Proteobacteria	c__Gammaproteobacteria	o__Burkholderiales	f__Methylophilaceae	g__BACL14	s__
P6071_534_bin49	mOTU_182	96.3768	0.449275	52.4048	93.3731	1801	1.70633	1.77048	water_column	d__Bacteria	p__Proteobacteria	c__Alphaproteobacteria	o__Parvibaculales	f__RS24	g__UBA8337	s__
P6071_532_bin82	mOTU_103	96.361	4.79952	49.6695	88.4448	3138	2.55519	2.65168	water_column	d__Bacteria	p__Proteobacteria	c__Alphaproteobacteria	o__Puniceispirillales	f__Puniceispirillaceae	g__UBA3439	s__
P1994_126_bin187	mOTU_035	96.3532	1.34322	38.3654	95.0397	1402	1.22383	1.27015	water_column	d__Bacteria	p__Proteobacteria	c__Gammaproteobacteria	o__Burkholderiales	f__Methylophilaceae	g__BACL14	s__BACL14
452_bin-40	mOTU_034	96.3415	3.35366	65.8616	93.0166	3575	3.51564	3.64915	sediments	d__Bacteria	p__Proteobacteria	c__Gammaproteobacteria	o__Burkholderiales	f__SG8-39	g__SG8-39	s__
P1994_107_bin6	mOTU_000	96.3131	0.643939	50.2163	88.9939	3165	2.94994	3.06286	water_column	d__Bacteria	p__Proteobacteria	c__Alphaproteobacteria	o__Rhodobacterales	f__Rhodobacteraceae	g__UBA10365	s__UBA10365
P4201_116_bin41	mOTU_150	96.2963	0.85512	45.9826	90.171	2473	2.55416	2.65239	water_column	d__Bacteria	p__Proteobacteria	c__Gammaproteobacteria	o__Pseudomonadales	f__Porticoccaceae	g__HTCC2207	s__HTCC2207
P6071_530_bin3	mOTU_029	96.2882	1.40272	37.7155	92.6227	1674	1.45134	1.50729	water_column	d__Bacteria	p__Proteobacteria	c__Gammaproteobacteria	o__Burkholderiales	f__Methylophilaceae	g__BACL14	s__BACL14
P6071_510_bin236	mOTU_103	96.2737	3.44269	49.6737	88.7935	2947	2.55021	2.64891	water_column	d__Bacteria	p__Proteobacteria	c__Alphaproteobacteria	o__Puniceispirillales	f__Puniceispirillaceae	g__UBA3439	s__
451_bin-14	mOTU_035	96.248	2.52765	59.253	91.0313	3153	3.04923	3.1681	sediments	d__Bacteria	p__Proteobacteria	c__Gammaproteobacteria	o__Burkholderiales	f__SG8-41	g__Ga0077527	s__
354_bin-07	mOTU_035	96.2349	3.34541	59.2034	91.0194	3073	2.95687	3.07255	sediments	d__Bacteria	p__Proteobacteria	c__Gammaproteobacteria	o__Burkholderiales	f__SG8-41	g__Ga0077527	s__
P1994_129_bin32	mOTU_000	96.2121	1.91919	50.2403	88.4873	3980	3.6611	3.80523	water_column	d__Bacteria	p__Proteobacteria	c__Alphaproteobacteria	o__Rhodobacterales	f__Rhodobacteraceae	g__UBA10365	s__UBA10365
P2236_101_bin40	mOTU_202	96.1921	3.03532	38.05	93.0737	1611	1.35141	1.40491	water_column	d__Bacteria	p__Proteobacteria	c__Gammaproteobacteria	o__PS1	f__Thioglobaceae	g__Thioglobus_A	s__
418_bin-10	mOTU_081	96.1538	1.43444	59.1823	91.272	3300	3.25157	3.38163	sediments	d__Bacteria	p__Proteobacteria	c__Alphaproteobacteria	o__Rhodobacterales	f__Rhodobacteraceae	g__Yoonia	s__
SRR3727517_bin162	mOTU_118	96.1272	2.43575	56.433	93.8903	2696	2.5425	2.64494	water_column	d__Bacteria	p__Proteobacteria	c__Gammaproteobacteria	o__Burkholderiales	f__Burkholderiaceae	g__RS62	s__
P1994_125_bin49	mOTU_021	96.1039	0.931585	31.6353	95.5671	1700	1.31285	1.36607	water_column	d__Bacteria	p__Proteobacteria	c__Alphaproteobacteria	o__Pelagibacterales	f__Pelagibacteraceae	g__IMCC9063	s__IMCC9063
SRR3727503_bin82	mOTU_000	96.0859	3.93118	49.9873	88.6069	3591	3.22388	3.3552	water_column	d__Bacteria	p__Proteobacteria	c__Alphaproteobacteria	o__Rhodobacterales	f__Rhodobacteraceae	g__UBA10365	s__UBA10365
SRR3727511_bin152	mOTU_035	96.0806	1.22817	38.0724	94.9117	1314	1.14744	1.19425	water_column	d__Bacteria	p__Proteobacteria	c__Gammaproteobacteria	o__Burkholderiales	f__Methylophilaceae	g__BACL14	s__BACL14
P6071_503_bin55	mOTU_230	96.0725	3.47826	62.2806	89.7885	5300	4.78916	4.98495	water_column	d__Bacteria	p__Proteobacteria	c__Alphaproteobacteria	o__Thalassobaculales	f__Thalassobaculaceae	g__	s__
P4201_118_bin29	mOTU_029	96.0699	4.65793	38.4282	94.2481	1442	1.21986	1.26976	water_column	d__Bacteria	p__Proteobacteria	c__Gammaproteobacteria	o__Burkholderiales	f__Methylophilaceae	g__BACL14	s__BACL14
P1994_119_bin55	mOTU_131	96.0245	4.34495	63.3026	90.6433	4631	4.29697	4.47486	water_column	d__Bacteria	p__Proteobacteria	c__Alphaproteobacteria	o__Rhodobacterales	f__Rhodobacteraceae	g__Roseicyclus	s__
P6071_509_bin99	mOTU_021	96.0137	4.97411	31.5154	94.3219	2062	1.5053	1.56779	water_column	d__Bacteria	p__Proteobacteria	c__Alphaproteobacteria	o__Pelagibacterales	f__Pelagibacteraceae	g__IMCC9063	s__IMCC9063
P4201_114_bin7	mOTU_029	95.988	1.42541	38.3663	94.7561	1417	1.23712	1.28882	water_column	d__Bacteria	p__Proteobacteria	c__Gammaproteobacteria	o__Burkholderiales	f__Methylophilaceae	g__BACL14	s__BACL14
P6071_508_bin15	mOTU_040	95.9877	1.22411	50.9194	89.5715	2920	2.50874	2.61361	water_column	d__Bacteria	p__Proteobacteria	c__Gammaproteobacteria	o__Pseudomonadales	f__Porticoccaceae	g__HTCC2207	s__HTCC2207
P1994_126_bin167	mOTU_000	95.9596	2.9122	49.8676	88.6139	4033	3.59255	3.74382	water_column	d__Bacteria	p__Proteobacteria	c__Alphaproteobacteria	o__Rhodobacterales	f__Rhodobacteraceae	g__UBA10365	s__UBA10365
P4201_116_bin55	mOTU_035	95.9243	0.80389	38.1587	94.9274	1351	1.17033	1.22005	water_column	d__Bacteria	p__Proteobacteria	c__Gammaproteobacteria	o__Burkholderiales	f__Methylophilaceae	g__BACL14	s__BACL14
P1994_114_bin71	mOTU_243	95.8865	1.38682	53.4637	89.3135	4227	3.99857	4.17011	water_column	d__Bacteria	p__Proteobacteria	c__Alphaproteobacteria	o__Rhodobacterales	f__Rhodobacteraceae	g__Planktomarina	s__Planktomarina
P1994_106_bin199	mOTU_060	95.8841	1.44309	45.901	92.5336	2035	1.84056	1.91956	water_column	d__Bacteria	p__Proteobacteria	c__Gammaproteobacteria	o__Burkholderiales	f__UBA3031	g__UBA3031	s__UBA3031
P1994_108_bin213	mOTU_223	95.8411	0.0603583	42.1743	91.8399	2344	2.38374	2.48718	water_column	d__Bacteria	p__Proteobacteria	c__Gammaproteobacteria	o__Burkholderiales	f__Burkholderiaceae	g__Rhodoferax	s__
P6071_501_bin12	mOTU_182	95.809	0.474308	52.4591	93.4041	1887	1.65199	1.72425	water_column	d__Bacteria	p__Proteobacteria	c__Alphaproteobacteria	o__Parvibaculales	f__RS24	g__UBA8337	s__
SRR3727525_bin91	mOTU_035	95.7969	1.96507	38.149	95.0366	1322	1.15811	1.20893	water_column	d__Bacteria	p__Proteobacteria	c__Gammaproteobacteria	o__Burkholderiales	f__Methylophilaceae	g__BACL14	s__BACL14
P1994_119_bin14	mOTU_185	95.7669	3.35447	53.1113	91.894	3220	2.64202	2.7588	water_column	d__Bacteria	p__Proteobacteria	c__Gammaproteobacteria	o__Burkholderiales	f__Burkholderiaceae	g__CAINMN01	s__
451_bin-34	mOTU_034	95.7662	2.82797	65.7993	93.0457	3625	3.52534	3.68119	sediments	d__Bacteria	p__Proteobacteria	c__Gammaproteobacteria	o__Burkholderiales	f__SG8-39	g__SG8-39	s__
SRR3727526_bin162	mOTU_086	95.7576	4.69697	57.188	92.0049	3296	2.96419	3.09551	water_column	d__Bacteria	p__Proteobacteria	c__Alphaproteobacteria	o__Rhodobacterales	f__Rhodobacteraceae	g__LNNU-3342	s__
P4201_101_bin152	mOTU_166	95.7407	3.95062	52.8272	88.7978	3600	3.94954	4.12525	water_column	d__Bacteria	p__Proteobacteria	c__Gammaproteobacteria	o__Pseudomonadales	f__HTCC2089	g__UBA4582	s__UBA4582
SRR3727512_bin168	mOTU_040	95.7407	1.94444	51.2836	91.0021	2491	2.33949	2.44357	water_column	d__Bacteria	p__Proteobacteria	c__Gammaproteobacteria	o__Pseudomonadales	f__Porticoccaceae	g__HTCC2207	s__HTCC2207
P1994_101_bin146	mOTU_029	95.702	3.34049	37.9514	94.7028	1507	1.2546	1.31094	water_column	d__Bacteria	p__Proteobacteria	c__Gammaproteobacteria	o__Burkholderiales	f__Methylophilaceae	g__BACL14	s__BACL14
P6071_505_bin209	mOTU_021	95.6933	4.61548	31.4005	93.2843	2282	1.64735	1.72148	water_column	d__Bacteria	p__Proteobacteria	c__Alphaproteobacteria	o__Pelagibacterales	f__Pelagibacteraceae	g__IMCC9063	s__IMCC9063
P1994_119_bin203	mOTU_086	95.6566	1.79099	57.1533	91.9778	3206	2.95268	3.08675	water_column	d__Bacteria	p__Proteobacteria	c__Alphaproteobacteria	o__Rhodobacterales	f__Rhodobacteraceae	g__LNNU-3342	s__
SRR3727517_bin152	mOTU_003	95.6537	4.07407	61.8016	91.0246	3767	3.23346	3.38038	water_column	d__Bacteria	p__Proteobacteria	c__Alphaproteobacteria	o__Rhodobacterales	f__Rhodobacteraceae	g__Roseicyclus	s__
P4201_104_bin121	mOTU_166	95.6173	4.56442	52.819	88.6359	3983	3.97385	4.15599	water_column	d__Bacteria	p__Proteobacteria	c__Gammaproteobacteria	o__Pseudomonadales	f__HTCC2089	g__UBA4582	s__UBA4582
P1994_104_bin17	mOTU_127	95.6161	1.40078	51.648	90.1382	3350	3.06029	3.2006	water_column	d__Bacteria	p__Proteobacteria	c__Gammaproteobacteria	o__Burkholderiales	f__Burkholderiaceae	g__SCGC-AAA027-K21	s__
P1994_105_bin93	mOTU_000	95.6061	1.09848	49.8599	88.3203	3637	3.42994	3.58757	water_column	d__Bacteria	p__Proteobacteria	c__Alphaproteobacteria	o__Rhodobacterales	f__Rhodobacteraceae	g__UBA10365	s__UBA10365
SRR3727511_bin84	mOTU_174	95.5958	3.60615	59.5913	91.4131	3689	3.25671	3.40675	water_column	d__Bacteria	p__Proteobacteria	c__Gammaproteobacteria	o__Burkholderiales	f__Burkholderiaceae	g__Limnohabitans_A	s__
P6071_525_bin132	mOTU_032	95.5793	3.13347	58.5954	93.6103	2682	2.28148	2.38701	water_column	d__Bacteria	p__Proteobacteria	c__Gammaproteobacteria	o__Burkholderiales	f__Burkholderiaceae	g__	s__
P4201_103_bin76	mOTU_035	95.5786	0.655022	38.3899	94.8479	1328	1.21224	1.26831	water_column	d__Bacteria	p__Proteobacteria	c__Gammaproteobacteria	o__Burkholderiales	f__Methylophilaceae	g__BACL14	s__BACL14
SRR3727508_bin140	mOTU_067	95.5556	4.4508	51.9566	89.0549	3401	3.37314	3.53003	water_column	d__Bacteria	p__Proteobacteria	c__Gammaproteobacteria	o__Pseudomonadales	f__Pseudohongiellaceae	g__OM182	s__OM182
445_bin-18	mOTU_054	95.4727	2.32453	65.5254	91.2755	3756	3.99626	4.18576	sediments	d__Bacteria	p__Proteobacteria	c__Gammaproteobacteria	o__Burkholderiales	f__Casimicrobiaceae	g__VBCG01	s__
P1994_130_bin189	mOTU_205	95.4334	1.14607	52.3235	89.4926	3538	3.58826	3.75997	water_column	d__Bacteria	p__Proteobacteria	c__Gammaproteobacteria	o__Pseudomonadales	f__Halieaceae	g__Halioglobus	s__
P1994_104_bin172	mOTU_067	95.4321	4.84895	52.5924	89.6437	3268	3.17576	3.32777	water_column	d__Bacteria	p__Proteobacteria	c__Gammaproteobacteria	o__Pseudomonadales	f__Pseudohongiellaceae	g__OM182	s__OM182
P1994_108_bin208	mOTU_000	95.4293	3.42172	49.8693	88.086	4144	3.81122	3.99376	water_column	d__Bacteria	p__Proteobacteria	c__Alphaproteobacteria	o__Rhodobacterales	f__Rhodobacteraceae	g__UBA10365	s__UBA10365
453_bin-12	mOTU_035	95.4186	4.23813	59.1959	91.2043	3035	2.91706	3.05712	sediments	d__Bacteria	p__Proteobacteria	c__Gammaproteobacteria	o__Burkholderiales	f__SG8-41	g__Ga0077527	s__
P6071_521_bin251	mOTU_328	95.4143	0.775862	59.8445	94.1	1807	1.82428	1.91196	water_column	d__Bacteria	p__Proteobacteria	c__Gammaproteobacteria	o__Xanthomonadales	f__Xanthomonadaceae	g__Arenimonas	s__
P1994_118_bin139	mOTU_243	95.4079	1.01438	54.2995	90.4081	3127	3.05328	3.20024	water_column	d__Bacteria	p__Proteobacteria	c__Alphaproteobacteria	o__Rhodobacterales	f__Rhodobacteraceae	g__Planktomarina	s__Planktomarina
P1994_122_bin200	mOTU_093	95.3953	4.51896	46.1546	91.6857	3055	2.86308	3.00128	water_column	d__Bacteria	p__Proteobacteria	c__Gammaproteobacteria	o__Burkholderiales	f__Burkholderiaceae	g__SCGC-AAA027-K21	s__
P1994_123_bin91	mOTU_205	95.3293	1.77174	52.6419	90.1509	3490	3.3868	3.55274	water_column	d__Bacteria	p__Proteobacteria	c__Gammaproteobacteria	o__Pseudomonadales	f__Halieaceae	g__Halioglobus	s__
P4201_103_bin118	mOTU_166	95.3086	4.07407	52.8146	88.6608	3809	4.0094	4.20675	water_column	d__Bacteria	p__Proteobacteria	c__Gammaproteobacteria	o__Pseudomonadales	f__HTCC2089	g__UBA4582	s__UBA4582
P2236_110_bin59	mOTU_295	95.243	2.13085	54.304	90.6912	2666	2.75622	2.89388	water_column	d__Bacteria	p__Proteobacteria	c__Gammaproteobacteria	o__Pseudomonadales	f__Halieaceae	g__Luminiphilus	s__
P4201_109_bin51	mOTU_039	95.1988	4.89567	51.9992	92.0983	3005	2.76134	2.90061	water_column	d__Bacteria	p__Proteobacteria	c__Gammaproteobacteria	o__Pseudomonadales	f__Halieaceae	g__IMCC3088	s__IMCC3088
452_bin-25	mOTU_035	95.1422	3.40969	59.1771	90.8368	3174	3.02618	3.18069	sediments	d__Bacteria	p__Proteobacteria	c__Gammaproteobacteria	o__Burkholderiales	f__SG8-41	g__Ga0077527	s__
P1994_126_bin60	mOTU_156	95.1417	2.43574	65.3284	92.4441	4526	4.19321	4.40733	water_column	d__Bacteria	p__Proteobacteria	c__Alphaproteobacteria	o__Reyranellales	f__Reyranellaceae	g__Reyranella	s__
P6071_504_bin34	mOTU_040	95.0926	0.925926	51.0116	89.9184	2637	2.43651	2.56225	water_column	d__Bacteria	p__Proteobacteria	c__Gammaproteobacteria	o__Pseudomonadales	f__Porticoccaceae	g__HTCC2207	s__HTCC2207
P6071_531_bin233	mOTU_182	95.0837	1.08696	52.3264	92.885	2099	1.64339	1.72837	water_column	d__Bacteria	p__Proteobacteria	c__Alphaproteobacteria	o__Parvibaculales	f__RS24	g__UBA8337	s__
P6071_531_bin153	mOTU_103	95.0821	4.22125	49.6668	88.1688	3152	2.53372	2.66477	water_column	d__Bacteria	p__Proteobacteria	c__Alphaproteobacteria	o__Puniceispirillales	f__Puniceispirillaceae	g__UBA3439	s__
P6071_513_bin135	mOTU_096	95.0541	3.74705	63.5104	87.1205	4400	3.47306	3.65377	water_column	d__Bacteria	p__Proteobacteria	c__Alphaproteobacteria	o__Caulobacterales	f__Hyphomonadaceae	g__Hyphomonas	s__
P6071_507_bin114	mOTU_040	95.0498	2.28395	50.9384	89.4271	2830	2.4257	2.55203	water_column	d__Bacteria	p__Proteobacteria	c__Gammaproteobacteria	o__Pseudomonadales	f__Porticoccaceae	g__HTCC2207	s__HTCC2207
P4201_105_bin147	mOTU_026	95.0494	3.50324	54.1251	91.1833	3050	2.62569	2.76245	water_column	d__Bacteria	p__Proteobacteria	c__Gammaproteobacteria	o__Burkholderiales	f__Burkholderiaceae	g__RS62	s__RS62
P1994_129_bin166	mOTU_205	95.0432	1.17674	52.5574	90.1249	3513	3.36232	3.53768	water_column	d__Bacteria	p__Proteobacteria	c__Gammaproteobacteria	o__Pseudomonadales	f__Halieaceae	g__Halioglobus	s__
346_bin-04	mOTU_034	95.0079	4.76823	65.9252	93.1462	3729	3.5369	3.72274	sediments	d__Bacteria	p__Proteobacteria	c__Gammaproteobacteria	o__Burkholderiales	f__SG8-39	g__SG8-39	s__
SRR3727526_bin183	mOTU_067	95	3.24074	52.3768	89.5257	2988	3.05175	3.21237	water_column	d__Bacteria	p__Proteobacteria	c__Gammaproteobacteria	o__Pseudomonadales	f__Pseudohongiellaceae	g__OM182	s__OM182
P2236_112_bin168	mOTU_067	95	0.839073	52.4298	89.8406	2773	2.95807	3.11375	water_column	d__Bacteria	p__Proteobacteria	c__Gammaproteobacteria	o__Pseudomonadales	f__Pseudohongiellaceae	g__OM182	s__OM182
SRR3727522_bin52	mOTU_067	95	3.2716	52.5213	89.6815	2930	2.94214	3.09699	water_column	d__Bacteria	p__Proteobacteria	c__Gammaproteobacteria	o__Pseudomonadales	f__Pseudohongiellaceae	g__OM182	s__OM182
P1994_108_bin231	mOTU_156	94.9834	1.02612	65.2411	92.232	4718	4.49596	4.73341	water_column	d__Bacteria	p__Proteobacteria	c__Alphaproteobacteria	o__Reyranellales	f__Reyranellaceae	g__Reyranella	s__
P6071_516_bin286	mOTU_067	94.9782	3.74118	52.3653	89.2463	3199	3.12276	3.28787	water_column	d__Bacteria	p__Proteobacteria	c__Gammaproteobacteria	o__Pseudomonadales	f__Pseudohongiellaceae	g__OM182	s__OM182
P6071_523_bin81	mOTU_039	94.9777	3.08287	51.8666	91.1378	3160	2.73708	2.88181	water_column	d__Bacteria	p__Proteobacteria	c__Gammaproteobacteria	o__Pseudomonadales	f__Halieaceae	g__IMCC3088	s__IMCC3088
P4201_120_bin70	mOTU_003	94.9747	4.03719	61.8841	91.074	3942	3.47868	3.66275	water_column	d__Bacteria	p__Proteobacteria	c__Alphaproteobacteria	o__Rhodobacterales	f__Rhodobacteraceae	g__Roseicyclus	s__
P4201_111_bin22	mOTU_067	94.9383	4.78123	52.8829	90.0981	3057	2.99439	3.15404	water_column	d__Bacteria	p__Proteobacteria	c__Gammaproteobacteria	o__Pseudomonadales	f__Pseudohongiellaceae	g__OM182	s__OM182
SRR3727517_bin34	mOTU_067	94.9044	3.21424	52.1586	89.2795	3192	3.19466	3.36619	water_column	d__Bacteria	p__Proteobacteria	c__Gammaproteobacteria	o__Pseudomonadales	f__Pseudohongiellaceae	g__OM182	s__OM182
P1994_129_bin105	mOTU_014	94.8553	4.46725	66.4403	92.1542	4735	4.57994	4.82835	water_column	d__Bacteria	p__Proteobacteria	c__Alphaproteobacteria	o__SP197	f__SP197	g__	s__
P4201_109_bin106	mOTU_022	94.8494	4.85262	29.9061	95.6761	1578	1.25429	1.32241	water_column	d__Bacteria	p__Proteobacteria	c__Alphaproteobacteria	o__Pelagibacterales	f__Pelagibacteraceae	g__Pelagibacter	s__Pelagibacter
P1994_113_bin145	mOTU_009	94.8491	1.68536	55.1618	92.3769	2680	2.43042	2.56241	water_column	d__Bacteria	p__Proteobacteria	c__Alphaproteobacteria	o__Sphingomonadales	f__Sphingomonadaceae	g__Sphingorhabdus_B	s__
P4201_116_bin202	mOTU_025	94.8352	4.3925	36.4358	95.5798	1478	1.17966	1.24391	water_column	d__Bacteria	p__Proteobacteria	c__Gammaproteobacteria	o__Burkholderiales	f__Methylophilaceae	g__BACL14	s__
P1994_106_bin19	mOTU_166	94.8148	4.84568	52.9217	88.8749	3695	3.93568	4.15091	water_column	d__Bacteria	p__Proteobacteria	c__Gammaproteobacteria	o__Pseudomonadales	f__HTCC2089	g__UBA4582	s__UBA4582
P2236_112_bin161	mOTU_243	94.8085	1.62007	53.6671	89.5769	3695	3.50065	3.69234	water_column	d__Bacteria	p__Proteobacteria	c__Alphaproteobacteria	o__Rhodobacterales	f__Rhodobacteraceae	g__Planktomarina	s__Planktomarina
P4201_123_bin100	mOTU_029	94.7974	1.78642	37.8457	94.53	1565	1.28341	1.35384	water_column	d__Bacteria	p__Proteobacteria	c__Gammaproteobacteria	o__Burkholderiales	f__Methylophilaceae	g__BACL14	s__BACL14
P6071_527_bin151	mOTU_038	94.7917	3.6647	66.5986	93.2615	3140	2.9767	3.14025	water_column	d__Bacteria	p__Proteobacteria	c__Gammaproteobacteria	o__Steroidobacterales	f__Steroidobacteraceae	g__UBA964	s__
P6071_512_bin139	mOTU_129	94.7664	2.33645	70.1274	90.3424	4138	3.94412	4.16194	water_column	d__Bacteria	p__Proteobacteria	c__Gammaproteobacteria	o__Burkholderiales	f__Burkholderiaceae	g__Rubrivivax	s__
SRR3727525_bin46	mOTU_140	94.7531	1.03175	53.2377	93.7527	2384	2.17234	2.29263	water_column	d__Bacteria	p__Proteobacteria	c__Gammaproteobacteria	o__Pseudomonadales	f__Litoricolaceae	g__HIMB30	s__
P6071_511_bin111	mOTU_129	94.7469	2.72586	70.1834	90.1844	3995	3.79246	4.00273	water_column	d__Bacteria	p__Proteobacteria	c__Gammaproteobacteria	o__Burkholderiales	f__Burkholderiaceae	g__Rubrivivax	s__
P6071_514_bin13	mOTU_096	94.724	2.4066	63.6142	87.3025	4224	3.39098	3.57986	water_column	d__Bacteria	p__Proteobacteria	c__Alphaproteobacteria	o__Caulobacterales	f__Hyphomonadaceae	g__Hyphomonas	s__
P4201_118_bin56	mOTU_000	94.7222	4.37698	50.0558	88.6226	3770	3.30545	3.48963	water_column	d__Bacteria	p__Proteobacteria	c__Alphaproteobacteria	o__Rhodobacterales	f__Rhodobacteraceae	g__UBA10365	s__UBA10365
P1994_128_bin71	mOTU_038	94.7011	2.45773	66.9478	94.4592	2776	2.77536	2.93066	water_column	d__Bacteria	p__Proteobacteria	c__Gammaproteobacteria	o__Steroidobacterales	f__Steroidobacteraceae	g__UBA964	s__
P4201_108_bin49	mOTU_103	94.6943	2.56186	49.8897	89.5721	2724	2.39128	2.52526	water_column	d__Bacteria	p__Proteobacteria	c__Alphaproteobacteria	o__Puniceispirillales	f__Puniceispirillaceae	g__UBA3439	s__
301_bin-28	mOTU_007	94.689	3.33887	63.4265	92.5668	3227	3.31814	3.50425	sediments	d__Bacteria	p__Proteobacteria	c__Gammaproteobacteria	o__GCA-2729495	f__GCA-2729495	g__SHZI01	s__
P4201_114_bin43	mOTU_000	94.6843	1.60354	50.1329	88.4866	3380	3.00025	3.16869	water_column	d__Bacteria	p__Proteobacteria	c__Alphaproteobacteria	o__Rhodobacterales	f__Rhodobacteraceae	g__UBA10365	s__UBA10365
348_bin-10	mOTU_034	94.6443	1.82927	65.8581	92.9227	3568	3.4381	3.63265	sediments	d__Bacteria	p__Proteobacteria	c__Gammaproteobacteria	o__Burkholderiales	f__SG8-39	g__SG8-39	s__
SRR3727503_bin69	mOTU_067	94.6296	2.00617	52.5064	89.445	2949	2.98243	3.15169	water_column	d__Bacteria	p__Proteobacteria	c__Gammaproteobacteria	o__Pseudomonadales	f__Pseudohongiellaceae	g__OM182	s__OM182
SRR3727503_bin100	mOTU_035	94.5961	0.649232	38.0787	94.968	1350	1.15137	1.21714	water_column	d__Bacteria	p__Proteobacteria	c__Gammaproteobacteria	o__Burkholderiales	f__Methylophilaceae	g__BACL14	s__BACL14
P1994_122_bin95	mOTU_038	94.5803	4.10628	66.8999	94.0533	2744	2.77589	2.93495	water_column	d__Bacteria	p__Proteobacteria	c__Gammaproteobacteria	o__Steroidobacterales	f__Steroidobacteraceae	g__UBA964	s__
P6071_525_bin162	mOTU_128	94.5783	0.109529	32.5841	95.211	1689	1.42995	1.51192	water_column	d__Bacteria	p__Proteobacteria	c__Alphaproteobacteria	o__HIMB59	f__HIMB59	g__HIMB59	s__HIMB59
P6071_504_bin238	mOTU_029	94.5548	2.00476	37.6262	93.0563	1696	1.32072	1.39678	water_column	d__Bacteria	p__Proteobacteria	c__Gammaproteobacteria	o__Burkholderiales	f__Methylophilaceae	g__BACL14	s__BACL14
437_bin-08	mOTU_054	94.5219	1.74035	65.6378	91.3927	3525	3.72281	3.93856	sediments	d__Bacteria	p__Proteobacteria	c__Gammaproteobacteria	o__Burkholderiales	f__Casimicrobiaceae	g__VBCG01	s__
P1994_119_bin146	mOTU_038	94.5199	3.97386	66.671	94.0958	3023	2.95343	3.12466	water_column	d__Bacteria	p__Proteobacteria	c__Gammaproteobacteria	o__Steroidobacterales	f__Steroidobacteraceae	g__UBA964	s__
P4201_114_bin123	mOTU_244	94.5003	3.93432	63.8643	90.1904	3688	3.40407	3.60217	water_column	d__Bacteria	p__Proteobacteria	c__Gammaproteobacteria	o__Pseudomonadales	f__Alcanivoracaceae	g__Alcanivorax	s__
SRR3727525_bin104	mOTU_298	94.4928	1.44928	46.1841	91.3855	1919	1.7638	1.8666	water_column	d__Bacteria	p__Proteobacteria	c__Alphaproteobacteria	o__Parvibaculales	f__RS24	g__	s__
P1994_110_bin31	mOTU_302	94.4821	3.27906	56.5551	91.4447	3701	3.20742	3.39473	water_column	d__Bacteria	p__Proteobacteria	c__Alphaproteobacteria	o__Rhodospirillales	f__Casp-alpha2	g__UBA4479	s__
P4201_108_bin183	mOTU_164	94.4548	3.93102	60.2358	90.983	4164	3.4985	3.70389	water_column	d__Bacteria	p__Proteobacteria	c__Alphaproteobacteria	o__Rhodobacterales	f__Rhodobacteraceae	g__Yoonia	s__
P1994_130_bin3	mOTU_166	94.4372	4.01235	52.9384	88.9766	3838	3.8761	4.10443	water_column	d__Bacteria	p__Proteobacteria	c__Gammaproteobacteria	o__Pseudomonadales	f__HTCC2089	g__UBA4582	s__UBA4582
P1994_118_bin10	mOTU_207	94.4323	4.82175	52.0445	91.0167	3068	2.63124	2.78638	water_column	d__Bacteria	p__Proteobacteria	c__Gammaproteobacteria	o__Burkholderiales	f__Burkholderiaceae	g__SCGC-AAA027-K21	s__
P1994_116_bin163	mOTU_038	94.4293	1.15238	66.9214	94.4487	2678	2.7187	2.87908	water_column	d__Bacteria	p__Proteobacteria	c__Gammaproteobacteria	o__Steroidobacterales	f__Steroidobacteraceae	g__UBA964	s__
P6071_512_bin199	mOTU_038	94.3992	2.92874	66.6271	93.3574	3160	2.93585	3.11003	water_column	d__Bacteria	p__Proteobacteria	c__Gammaproteobacteria	o__Steroidobacterales	f__Steroidobacteraceae	g__UBA964	s__
P4201_102_bin107	mOTU_218	94.3519	0.123457	41.6283	91.3374	1359	1.4127	1.49727	water_column	d__Bacteria	p__Proteobacteria	c__Gammaproteobacteria	o__Pseudomonadales	f__Porticoccaceae	g__Porticoccus	s__
P4201_112_bin184	mOTU_021	94.3182	3.06213	31.8252	94.9982	1870	1.45066	1.53805	water_column	d__Bacteria	p__Proteobacteria	c__Alphaproteobacteria	o__Pelagibacterales	f__Pelagibacteraceae	g__IMCC9063	s__IMCC9063
P4201_110_bin163	mOTU_021	94.3182	3.08442	31.6004	95.1513	1490	1.17186	1.24245	water_column	d__Bacteria	p__Proteobacteria	c__Alphaproteobacteria	o__Pelagibacterales	f__Pelagibacteraceae	g__IMCC9063	s__IMCC9063
348_bin-02	mOTU_007	94.2542	3.00423	63.3265	92.4511	3264	3.36658	3.57181	sediments	d__Bacteria	p__Proteobacteria	c__Gammaproteobacteria	o__GCA-2729495	f__GCA-2729495	g__SHZI01	s__
P6071_531_bin95	mOTU_206	94.2029	0.434783	63.0793	90.6145	2813	2.52633	2.6818	water_column	d__Bacteria	p__Proteobacteria	c__Alphaproteobacteria	o__Micropepsales	f__Micropepsaceae	g__Rhizomicrobium	s__
P4201_109_bin23	mOTU_038	94.1576	3.14915	66.9425	94.486	2703	2.71953	2.88827	water_column	d__Bacteria	p__Proteobacteria	c__Gammaproteobacteria	o__Steroidobacterales	f__Steroidobacteraceae	g__UBA964	s__
P4201_102_bin16	mOTU_166	94.1547	4.44444	52.8828	88.9116	3863	3.80124	4.03723	water_column	d__Bacteria	p__Proteobacteria	c__Gammaproteobacteria	o__Pseudomonadales	f__HTCC2089	g__UBA4582	s__UBA4582
P6071_512_bin148	mOTU_029	94.1246	3.52074	37.7505	92.5213	1736	1.39958	1.48695	water_column	d__Bacteria	p__Proteobacteria	c__Gammaproteobacteria	o__Burkholderiales	f__Methylophilaceae	g__BACL14	s__BACL14
SRR3727521_bin105	mOTU_067	94.0741	2.19136	52.6283	89.9042	2834	2.86701	3.04761	water_column	d__Bacteria	p__Proteobacteria	c__Gammaproteobacteria	o__Pseudomonadales	f__Pseudohongiellaceae	g__OM182	s__OM182
P4201_101_bin110	mOTU_067	94.0741	2.99383	52.8115	89.9118	2873	2.83664	3.01533	water_column	d__Bacteria	p__Proteobacteria	c__Gammaproteobacteria	o__Pseudomonadales	f__Pseudohongiellaceae	g__OM182	s__OM182
P4201_122_bin79	mOTU_067	94.0123	4.75883	52.6911	89.8295	3012	2.8554	3.03726	water_column	d__Bacteria	p__Proteobacteria	c__Gammaproteobacteria	o__Pseudomonadales	f__Pseudohongiellaceae	g__OM182	s__OM182
P6071_534_bin142	mOTU_109	94.0049	3.42469	52.0213	91.5998	3068	2.60332	2.76934	water_column	d__Bacteria	p__Proteobacteria	c__Gammaproteobacteria	o__Pseudomonadales	f__Halieaceae	g__Luminiphilus	s__
P4201_122_bin18	mOTU_021	93.9776	3.10033	31.7144	94.9103	1684	1.29471	1.37768	water_column	d__Bacteria	p__Proteobacteria	c__Alphaproteobacteria	o__Pelagibacterales	f__Pelagibacteraceae	g__IMCC9063	s__IMCC9063
P1994_120_bin197	mOTU_040	93.9198	0.0217865	51.2815	90.9395	2513	2.3416	2.49319	water_column	d__Bacteria	p__Proteobacteria	c__Gammaproteobacteria	o__Pseudomonadales	f__Porticoccaceae	g__HTCC2207	s__HTCC2207
P4201_114_bin176	mOTU_060	93.9024	1.34485	45.6175	91.7607	2228	1.94713	2.07356	water_column	d__Bacteria	p__Proteobacteria	c__Gammaproteobacteria	o__Burkholderiales	f__UBA3031	g__UBA3031	s__UBA3031
P4201_104_bin117	mOTU_110	93.8955	4.26402	56.4907	91.9955	3127	2.64373	2.81561	water_column	d__Bacteria	p__Proteobacteria	c__Gammaproteobacteria	o__Burkholderiales	f__Burkholderiaceae	g__RS62	s__RS62
P6071_511_bin140	mOTU_057	93.8889	1.04938	46.9382	88.2099	3678	3.97463	4.23334	water_column	d__Bacteria	p__Proteobacteria	c__Gammaproteobacteria	o__Pseudomonadales	f__Pseudohongiellaceae	g__	s__
P6071_512_bin3	mOTU_057	93.8889	1.41975	46.9032	88.0601	3677	3.9305	4.18633	water_column	d__Bacteria	p__Proteobacteria	c__Gammaproteobacteria	o__Pseudomonadales	f__Pseudohongiellaceae	g__	s__
P6071_511_bin61	mOTU_038	93.8617	3.43196	66.7467	93.5608	3127	2.88937	3.07833	water_column	d__Bacteria	p__Proteobacteria	c__Gammaproteobacteria	o__Steroidobacterales	f__Steroidobacteraceae	g__UBA964	s__
P1994_119_bin36	mOTU_230	93.8379	2.73518	62.8038	90.5495	4836	4.32421	4.60817	water_column	d__Bacteria	p__Proteobacteria	c__Alphaproteobacteria	o__Thalassobaculales	f__Thalassobaculaceae	g__	s__
P4201_112_bin160	mOTU_029	93.8095	3.6647	37.9675	94.2523	1561	1.34145	1.42997	water_column	d__Bacteria	p__Proteobacteria	c__Gammaproteobacteria	o__Burkholderiales	f__Methylophilaceae	g__BACL14	s__BACL14
353_bin-11	mOTU_007	93.7832	3.15519	63.4023	92.3516	3259	3.36072	3.5835	sediments	d__Bacteria	p__Proteobacteria	c__Gammaproteobacteria	o__GCA-2729495	f__GCA-2729495	g__SHZI01	s__
P6071_521_bin33	mOTU_040	93.7346	2.59259	51.2967	90.4202	2776	2.27389	2.42588	water_column	d__Bacteria	p__Proteobacteria	c__Gammaproteobacteria	o__Pseudomonadales	f__Porticoccaceae	g__HTCC2207	s__HTCC2207
P6071_509_bin119	mOTU_103	93.6763	3.01641	49.6386	88.3233	3170	2.57171	2.74532	water_column	d__Bacteria	p__Proteobacteria	c__Alphaproteobacteria	o__Puniceispirillales	f__Puniceispirillaceae	g__UBA3439	s__
P1994_128_bin123	mOTU_110	93.6404	3.63	57.0247	92.9255	2994	2.5639	2.73802	water_column	d__Bacteria	p__Proteobacteria	c__Gammaproteobacteria	o__Burkholderiales	f__Burkholderiaceae	g__RS62	s__RS62
P1994_120_bin171	mOTU_038	93.6141	3.21055	66.8634	94.2234	2878	2.84054	3.0343	water_column	d__Bacteria	p__Proteobacteria	c__Gammaproteobacteria	o__Steroidobacterales	f__Steroidobacteraceae	g__UBA964	s__
P6071_511_bin177	mOTU_296	93.5802	3.69489	52.526	88.2722	3748	3.78601	4.04574	water_column	d__Bacteria	p__Proteobacteria	c__Gammaproteobacteria	o__Pseudomonadales	f__HTCC2089	g__UBA4582	s__
P6071_501_bin139	mOTU_031	93.5743	0.109529	30.5385	93.9415	1856	1.44576	1.54504	water_column	d__Bacteria	p__Proteobacteria	c__Alphaproteobacteria	o__HIMB59	f__HIMB59	g__HIMB59	s__
P4201_101_bin77	mOTU_028	93.5664	2.30786	55.3809	90.5776	3803	3.22794	3.4499	water_column	d__Bacteria	p__Proteobacteria	c__Alphaproteobacteria	o__Rhodobacterales	f__Rhodobacteraceae	g__UBA5972	s__UBA5972
P1994_125_bin139	mOTU_000	93.5354	4.7096	50.4373	89.1773	3363	2.98692	3.19336	water_column	d__Bacteria	p__Proteobacteria	c__Alphaproteobacteria	o__Rhodobacterales	f__Rhodobacteraceae	g__UBA10365	s__UBA10365
P4201_124_bin41	mOTU_000	93.5354	3.36674	50.2334	88.7713	3423	2.98508	3.19139	water_column	d__Bacteria	p__Proteobacteria	c__Alphaproteobacteria	o__Rhodobacterales	f__Rhodobacteraceae	g__UBA10365	s__UBA10365
426_bin-11	mOTU_054	93.4904	3.5175	65.6321	91.1864	3618	3.79867	4.06316	sediments	d__Bacteria	p__Proteobacteria	c__Gammaproteobacteria	o__Burkholderiales	f__Casimicrobiaceae	g__VBCG01	s__
P4201_102_bin65	mOTU_110	93.4326	3.90894	56.5841	92.1002	3101	2.55154	2.73088	water_column	d__Bacteria	p__Proteobacteria	c__Gammaproteobacteria	o__Burkholderiales	f__Burkholderiaceae	g__RS62	s__RS62
P1994_116_bin178	mOTU_011	93.4259	4.01772	53.0801	88.0658	3886	3.82424	4.09334	water_column	d__Bacteria	p__Proteobacteria	c__Gammaproteobacteria	o__Pseudomonadales	f__HTCC2089	g__UBA9926	s__UBA9926
302_bin-43	mOTU_054	93.3953	2.91695	65.4446	90.9852	3763	4.02816	4.31302	sediments	d__Bacteria	p__Proteobacteria	c__Gammaproteobacteria	o__Burkholderiales	f__Casimicrobiaceae	g__VBCG01	s__
SRR3727516_bin281	mOTU_032	93.3943	1.05691	59.6834	95.1982	2069	1.72983	1.85217	water_column	d__Bacteria	p__Proteobacteria	c__Gammaproteobacteria	o__Burkholderiales	f__Burkholderiaceae	g__	s__
P6071_520_bin13	mOTU_040	93.3887	2.4313	51.2542	90.2375	2721	2.2271	2.38476	water_column	d__Bacteria	p__Proteobacteria	c__Gammaproteobacteria	o__Pseudomonadales	f__Porticoccaceae	g__HTCC2207	s__HTCC2207
P1994_113_bin76	mOTU_000	93.3611	4.82359	50.573	89.3763	3347	2.86708	3.07096	water_column	d__Bacteria	p__Proteobacteria	c__Alphaproteobacteria	o__Rhodobacterales	f__Rhodobacteraceae	g__UBA10365	s__UBA10365
SRR3727507_bin38	mOTU_289	93.2116	2.3752	60.1493	95.2231	2408	2.44903	2.62739	water_column	d__Bacteria	p__Proteobacteria	c__Gammaproteobacteria	o__Steroidobacterales	f__Steroidobacteraceae	g__UBA964	s__
P4201_119_bin20	mOTU_000	93.2071	2.7399	50.1367	88.86	3405	2.98541	3.20298	water_column	d__Bacteria	p__Proteobacteria	c__Alphaproteobacteria	o__Rhodobacterales	f__Rhodobacteraceae	g__UBA10365	s__UBA10365
351_bin-19	mOTU_007	93.1992	2.62213	63.2473	92.282	3473	3.47612	3.72977	sediments	d__Bacteria	p__Proteobacteria	c__Gammaproteobacteria	o__GCA-2729495	f__GCA-2729495	g__SHZI01	s__
SRR3727507_bin16	mOTU_298	93.1884	0.942029	46.0366	90.992	1918	1.8404	1.97492	water_column	d__Bacteria	p__Proteobacteria	c__Alphaproteobacteria	o__Parvibaculales	f__RS24	g__	s__
P4201_121_bin10	mOTU_040	93.1878	4.69136	51.5359	91.1937	2389	2.04541	2.19493	water_column	d__Bacteria	p__Proteobacteria	c__Gammaproteobacteria	o__Pseudomonadales	f__Porticoccaceae	g__HTCC2207	s__HTCC2207
P6071_508_bin151	mOTU_000	93.1818	4.99301	49.75	87.3841	4263	3.38743	3.63529	water_column	d__Bacteria	p__Proteobacteria	c__Alphaproteobacteria	o__Rhodobacterales	f__Rhodobacteraceae	g__UBA10365	s__UBA10365
453_bin-06	mOTU_074	93.1512	4.25725	64.4044	94.8852	2517	2.57398	2.76322	sediments	d__Bacteria	p__Proteobacteria	c__Gammaproteobacteria	o__Steroidobacterales	f__Steroidobacteraceae	g__SCUD01	s__
P6071_510_bin70	mOTU_057	93.1481	1.76213	46.849	87.8446	3875	3.79338	4.07241	water_column	d__Bacteria	p__Proteobacteria	c__Gammaproteobacteria	o__Pseudomonadales	f__Pseudohongiellaceae	g__	s__
P6071_524_bin34	mOTU_067	93.1481	3.04067	52.4523	88.5391	3283	3.04298	3.26682	water_column	d__Bacteria	p__Proteobacteria	c__Gammaproteobacteria	o__Pseudomonadales	f__Pseudohongiellaceae	g__OM182	s__OM182
P4201_108_bin23	mOTU_011	93.1173	4.57985	52.9468	88.0085	3924	3.91718	4.20672	water_column	d__Bacteria	p__Proteobacteria	c__Gammaproteobacteria	o__Pseudomonadales	f__HTCC2089	g__UBA9926	s__UBA9926
SRR3727511_bin190	mOTU_289	93.0707	2.8281	60.1313	95.0662	2391	2.45668	2.63959	water_column	d__Bacteria	p__Proteobacteria	c__Gammaproteobacteria	o__Steroidobacterales	f__Steroidobacteraceae	g__UBA964	s__
P6071_514_bin217	mOTU_038	93.0103	3.2961	66.7163	93.4086	3090	2.82359	3.03578	water_column	d__Bacteria	p__Proteobacteria	c__Gammaproteobacteria	o__Steroidobacterales	f__Steroidobacteraceae	g__UBA964	s__
SRR3727517_bin39	mOTU_060	92.9031	1.42276	45.6104	91.8275	2224	1.83432	1.97445	water_column	d__Bacteria	p__Proteobacteria	c__Gammaproteobacteria	o__Burkholderiales	f__UBA3031	g__UBA3031	s__UBA3031
P6071_518_bin267	mOTU_067	92.9012	4.59877	52.5107	89.1657	3356	2.9191	3.14216	water_column	d__Bacteria	p__Proteobacteria	c__Gammaproteobacteria	o__Pseudomonadales	f__Pseudohongiellaceae	g__OM182	s__OM182
447_bin-05	mOTU_007	92.8472	3.83454	63.4048	92.3734	3242	3.34465	3.60231	sediments	d__Bacteria	p__Proteobacteria	c__Gammaproteobacteria	o__GCA-2729495	f__GCA-2729495	g__SHZI01	s__
P4201_121_bin125	mOTU_003	92.8357	4.66284	62.4383	91.6229	3384	2.71925	2.9291	water_column	d__Bacteria	p__Proteobacteria	c__Alphaproteobacteria	o__Rhodobacterales	f__Rhodobacteraceae	g__Roseicyclus	s__
P1994_121_bin104	mOTU_055	92.7489	3.08229	33.5033	94.3786	1706	1.31069	1.41316	water_column	d__Bacteria	p__Proteobacteria	c__Alphaproteobacteria	o__Pelagibacterales	f__Pelagibacteraceae	g__IMCC9063	s__
P6071_512_bin217	mOTU_296	92.7315	4.44444	52.4921	88.0276	3875	3.79963	4.09746	water_column	d__Bacteria	p__Proteobacteria	c__Gammaproteobacteria	o__Pseudomonadales	f__HTCC2089	g__UBA4582	s__
P2236_104_bin74	mOTU_028	92.7073	1.20453	55.4704	90.6776	3872	3.17422	3.42391	water_column	d__Bacteria	p__Proteobacteria	c__Alphaproteobacteria	o__Rhodobacterales	f__Rhodobacteraceae	g__UBA5972	s__UBA5972
P1994_121_bin55	mOTU_029	92.6882	3.08406	38.0244	94.7408	1545	1.24492	1.34313	water_column	d__Bacteria	p__Proteobacteria	c__Gammaproteobacteria	o__Burkholderiales	f__Methylophilaceae	g__BACL14	s__BACL14
P6071_528_bin35	mOTU_032	92.6829	4.26829	59.2547	93.7262	2452	1.93661	2.0895	water_column	d__Bacteria	p__Proteobacteria	c__Gammaproteobacteria	o__Burkholderiales	f__Burkholderiaceae	g__	s__
347_bin-07	mOTU_007	92.66	2.56643	63.3657	92.1368	3294	3.38627	3.65451	sediments	d__Bacteria	p__Proteobacteria	c__Gammaproteobacteria	o__GCA-2729495	f__GCA-2729495	g__SHZI01	s__
P4201_119_bin128	mOTU_067	92.6543	4.68863	52.7552	89.8684	2984	2.75752	2.97614	water_column	d__Bacteria	p__Proteobacteria	c__Gammaproteobacteria	o__Pseudomonadales	f__Pseudohongiellaceae	g__OM182	s__OM182
P6071_510_bin155	mOTU_038	92.6479	1.74819	66.6592	93.25	3175	2.80116	3.02345	water_column	d__Bacteria	p__Proteobacteria	c__Gammaproteobacteria	o__Steroidobacterales	f__Steroidobacteraceae	g__UBA964	s__
P6071_508_bin152	mOTU_178	92.6436	3.24074	38.4474	86.1935	2308	1.80054	1.94351	water_column	d__Bacteria	p__Proteobacteria	c__Gammaproteobacteria	o__Burkholderiales	f__Nitrosomonadaceae	g__GCA-2721545	s__
SRR3727517_bin16	mOTU_032	92.6321	1.84282	59.6699	95.1485	2103	1.74995	1.88914	water_column	d__Bacteria	p__Proteobacteria	c__Gammaproteobacteria	o__Burkholderiales	f__Burkholderiaceae	g__	s__
P1994_127_bin100	mOTU_029	92.5322	2.8898	38.0948	94.5708	1569	1.30738	1.41289	water_column	d__Bacteria	p__Proteobacteria	c__Gammaproteobacteria	o__Burkholderiales	f__Methylophilaceae	g__BACL14	s__BACL14
P1994_111_bin131	mOTU_065	92.5305	2.02575	45.5759	92.231	2229	1.83465	1.98275	water_column	d__Bacteria	p__Proteobacteria	c__Gammaproteobacteria	o__Burkholderiales	f__UBA3031	g__UBA3031	s__
346_bin-17	mOTU_007	92.5151	2.63386	63.3806	92.4109	3322	3.40096	3.67611	sediments	d__Bacteria	p__Proteobacteria	c__Gammaproteobacteria	o__GCA-2729495	f__GCA-2729495	g__SHZI01	s__
P1994_129_bin88	mOTU_166	92.4628	4.03413	53.1388	89.4655	3786	3.6351	3.93142	water_column	d__Bacteria	p__Proteobacteria	c__Gammaproteobacteria	o__Pseudomonadales	f__HTCC2089	g__UBA4582	s__UBA4582
P6071_534_bin174	mOTU_021	92.3723	4.57729	31.361	93.0943	2443	1.76196	1.90745	water_column	d__Bacteria	p__Proteobacteria	c__Alphaproteobacteria	o__Pelagibacterales	f__Pelagibacteraceae	g__IMCC9063	s__IMCC9063
P6071_509_bin106	mOTU_040	92.3492	2.46914	51.072	89.5384	2868	2.35702	2.55229	water_column	d__Bacteria	p__Proteobacteria	c__Gammaproteobacteria	o__Pseudomonadales	f__Porticoccaceae	g__HTCC2207	s__HTCC2207
P6071_501_bin169	mOTU_140	92.3457	4.21235	53.0597	92.8734	2725	2.22848	2.4132	water_column	d__Bacteria	p__Proteobacteria	c__Gammaproteobacteria	o__Pseudomonadales	f__Litoricolaceae	g__HIMB30	s__
442_bin-06	mOTU_007	92.3407	2.61171	63.5063	92.6377	3258	3.32901	3.60514	sediments	d__Bacteria	p__Proteobacteria	c__Gammaproteobacteria	o__GCA-2729495	f__GCA-2729495	g__SHZI01	s__
P1994_108_bin210	mOTU_251	92.2497	3.82716	54.1025	90.9123	2995	2.51792	2.72946	water_column	d__Bacteria	p__Proteobacteria	c__Gammaproteobacteria	o__Burkholderiales	f__Burkholderiaceae	g__RS62	s__
P6071_520_bin128	mOTU_032	92.2256	0.982385	59.1576	94.104	2470	1.97247	2.13874	water_column	d__Bacteria	p__Proteobacteria	c__Gammaproteobacteria	o__Burkholderiales	f__Burkholderiaceae	g__UBA2463	s__
P4201_120_bin123	mOTU_011	92.2222	3.7963	52.9246	87.8875	3969	3.77632	4.0948	water_column	d__Bacteria	p__Proteobacteria	c__Gammaproteobacteria	o__Pseudomonadales	f__HTCC2089	g__UBA9926	s__UBA9926
P6071_528_bin186	mOTU_038	92.183	3.09984	66.6563	93.7687	2894	2.74776	2.98076	water_column	d__Bacteria	p__Proteobacteria	c__Gammaproteobacteria	o__Steroidobacterales	f__Steroidobacteraceae	g__UBA964	s__
SRR3727511_bin222	mOTU_221	92.0916	3.49345	34.3572	95.6422	1325	1.21183	1.31589	water_column	d__Bacteria	p__Proteobacteria	c__Gammaproteobacteria	o__Burkholderiales	f__Methylophilaceae	g__BACL14	s__
P6071_501_bin205	mOTU_247	92.0795	4.63749	54.3962	90.2503	3914	3.07756	3.34229	water_column	d__Bacteria	p__Proteobacteria	c__Alphaproteobacteria	o__Rhodobacterales	f__Rhodobacteraceae	g__Planktomarina	s__
P1994_120_bin209	mOTU_110	92.0582	4.27765	56.6257	92.0791	3212	2.58401	2.80693	water_column	d__Bacteria	p__Proteobacteria	c__Gammaproteobacteria	o__Burkholderiales	f__Burkholderiaceae	g__RS62	s__RS62
P6071_520_bin218	mOTU_174	91.9817	4.48565	59.4173	90.399	4153	3.11911	3.39101	water_column	d__Bacteria	p__Proteobacteria	c__Gammaproteobacteria	o__Burkholderiales	f__Burkholderiaceae	g__Limnohabitans_A	s__
SRR3727503_bin31	mOTU_217	91.9617	4.69178	54.9695	93.332	2748	2.22851	2.4233	water_column	d__Bacteria	p__Proteobacteria	c__Gammaproteobacteria	o__Burkholderiales	f__Burkholderiaceae	g__	s__
P6071_504_bin86	mOTU_039	91.9524	4.32924	51.6688	90.8974	3131	2.62787	2.85786	water_column	d__Bacteria	p__Proteobacteria	c__Gammaproteobacteria	o__Pseudomonadales	f__Halieaceae	g__IMCC3088	s__IMCC3088
P4201_103_bin114	mOTU_218	91.9444	1.55556	41.7082	91.433	1421	1.35966	1.47879	water_column	d__Bacteria	p__Proteobacteria	c__Gammaproteobacteria	o__Pseudomonadales	f__Porticoccaceae	g__Porticoccus	s__
P4201_122_bin200	mOTU_032	91.8699	3.03184	59.7816	95.0399	2126	1.76633	1.92264	water_column	d__Bacteria	p__Proteobacteria	c__Gammaproteobacteria	o__Burkholderiales	f__Burkholderiaceae	g__	s__
P6071_530_bin91	mOTU_110	91.8475	4.19376	56.2612	90.8424	3620	2.72998	2.9723	water_column	d__Bacteria	p__Proteobacteria	c__Gammaproteobacteria	o__Burkholderiales	f__Burkholderiaceae	g__RS62	s__RS62
P6071_513_bin212	mOTU_025	91.7031	3.69905	36.1446	94.5683	1648	1.22197	1.33253	water_column	d__Bacteria	p__Proteobacteria	c__Gammaproteobacteria	o__Burkholderiales	f__Methylophilaceae	g__BACL14	s__
P1994_120_bin75	mOTU_086	91.6414	2.16783	57.1015	92.0957	3148	2.78225	3.03602	water_column	d__Bacteria	p__Proteobacteria	c__Alphaproteobacteria	o__Rhodobacterales	f__Rhodobacteraceae	g__JACIYW01	s__
P6071_505_bin64	mOTU_000	91.636	4.39019	49.9317	87.8508	3913	3.08346	3.3649	water_column	d__Bacteria	p__Proteobacteria	c__Alphaproteobacteria	o__Rhodobacterales	f__Rhodobacteraceae	g__UBA10365	s__UBA10365
327_bin-14	mOTU_007	91.6307	2.20307	63.2396	92.1419	3507	3.45442	3.76993	sediments	d__Bacteria	p__Proteobacteria	c__Gammaproteobacteria	o__GCA-2729495	f__GCA-2729495	g__SHZI01	s__
P6071_518_bin60	mOTU_032	91.6159	4.82724	59.2218	93.7776	2387	1.8404	2.00883	water_column	d__Bacteria	p__Proteobacteria	c__Gammaproteobacteria	o__Burkholderiales	f__Burkholderiaceae	g__	s__
P6071_532_bin81	mOTU_128	91.5663	4.92881	32.8403	94.4563	2078	1.5392	1.68097	water_column	d__Bacteria	p__Proteobacteria	c__Alphaproteobacteria	o__HIMB59	f__HIMB59	g__HIMB59	s__HIMB59
P6071_526_bin216	mOTU_067	91.5614	2.77157	52.7359	89.4408	3009	2.62748	2.86964	water_column	d__Bacteria	p__Proteobacteria	c__Gammaproteobacteria	o__Pseudomonadales	f__Pseudohongiellaceae	g__OM182	s__OM182
P6071_512_bin147	mOTU_131	91.5156	4.09987	63.5183	90.459	4482	3.49492	3.81893	water_column	d__Bacteria	p__Proteobacteria	c__Alphaproteobacteria	o__Rhodobacterales	f__Rhodobacteraceae	g__Roseicyclus	s__
P6071_532_bin23	mOTU_039	91.4962	3.62802	51.6265	90.5895	3260	2.66259	2.91005	water_column	d__Bacteria	p__Proteobacteria	c__Gammaproteobacteria	o__Pseudomonadales	f__Halieaceae	g__IMCC3088	s__IMCC3088
P4201_120_bin71	mOTU_195	91.4683	2.21861	30.9959	95.6126	1671	1.24661	1.36289	water_column	d__Bacteria	p__Proteobacteria	c__Alphaproteobacteria	o__Pelagibacterales	f__Pelagibacteraceae	g__IMCC9063	s__IMCC9063
P4201_103_bin73	mOTU_021	91.4502	4.52317	31.8344	95.4139	1405	1.094	1.19627	water_column	d__Bacteria	p__Proteobacteria	c__Alphaproteobacteria	o__Pelagibacterales	f__Pelagibacteraceae	g__IMCC9063	s__IMCC9063
P6071_532_bin190	mOTU_110	91.3988	4.20648	56.2417	90.6518	3673	2.75476	3.014	water_column	d__Bacteria	p__Proteobacteria	c__Gammaproteobacteria	o__Burkholderiales	f__Burkholderiaceae	g__RS62	s__RS62
P1994_104_bin30	mOTU_000	91.3781	4.40615	50.9209	90.249	3007	2.49568	2.73116	water_column	d__Bacteria	p__Proteobacteria	c__Alphaproteobacteria	o__Rhodobacterales	f__Rhodobacteraceae	g__UBA10365	s__UBA10365
P4201_104_bin4	mOTU_021	91.36	2.70563	31.6102	95.3175	1405	1.09123	1.19443	water_column	d__Bacteria	p__Proteobacteria	c__Alphaproteobacteria	o__Pelagibacterales	f__Pelagibacteraceae	g__IMCC9063	s__IMCC9063
SRR3727516_bin191	mOTU_085	91.3357	0.216049	52.3234	91.0302	2201	2.37929	2.605	water_column	d__Bacteria	p__Proteobacteria	c__Gammaproteobacteria	o__Pseudomonadales	f__Pseudohongiellaceae	g__OM182	s__
P4201_116_bin52	mOTU_020	91.3251	0.15942	30.6859	92.7351	2626	2.41034	2.6393	water_column	d__Bacteria	p__Proteobacteria	c__Alphaproteobacteria	o__Puniceispirillales	f__AAA536-G10	g__	s__
P4201_104_bin99	mOTU_035	91.3119	1.14629	38.2095	95.0419	1323	1.07043	1.17228	water_column	d__Bacteria	p__Proteobacteria	c__Gammaproteobacteria	o__Burkholderiales	f__Methylophilaceae	g__BACL14	s__BACL14
P1994_123_bin100	mOTU_026	91.2487	2.83879	54.6552	92.0132	2784	2.4475	2.68223	water_column	d__Bacteria	p__Proteobacteria	c__Gammaproteobacteria	o__Burkholderiales	f__Burkholderiaceae	g__RS62	s__RS62
446_bin-03	mOTU_007	91.2356	1.95163	63.424	92.3174	3189	3.28788	3.60373	sediments	d__Bacteria	p__Proteobacteria	c__Gammaproteobacteria	o__GCA-2729495	f__GCA-2729495	g__SHZI01	s__
P4201_124_bin39	mOTU_025	91.1994	3.63901	36.5064	95.2606	1438	1.15786	1.26959	water_column	d__Bacteria	p__Proteobacteria	c__Gammaproteobacteria	o__Burkholderiales	f__Methylophilaceae	g__BACL14	s__
P6071_533_bin85	mOTU_103	91.1936	2.12518	49.8058	88.4633	2834	2.21927	2.43358	water_column	d__Bacteria	p__Proteobacteria	c__Alphaproteobacteria	o__Puniceispirillales	f__Puniceispirillaceae	g__UBA3439	s__
349_bin-15	mOTU_007	91.1745	2.49094	63.393	92.4987	3116	3.21243	3.52338	sediments	d__Bacteria	p__Proteobacteria	c__Gammaproteobacteria	o__GCA-2729495	f__GCA-2729495	g__SHZI01	s__
P4201_112_bin32	mOTU_000	91.1364	2.45491	50.4515	89.1789	3233	2.71247	2.97627	water_column	d__Bacteria	p__Proteobacteria	c__Alphaproteobacteria	o__Rhodobacterales	f__Rhodobacteraceae	g__UBA10365	s__UBA10365
P1994_121_bin28	mOTU_076	91.0863	1.99906	51.6223	89.0848	2826	2.65987	2.92017	water_column	d__Bacteria	p__Proteobacteria	c__Alphaproteobacteria	o__Rhodobacterales	f__Rhodobacteraceae	g__Planktomarina	s__
P6071_527_bin77	mOTU_096	90.947	3.41991	63.6006	87.3603	4294	3.24125	3.56389	water_column	d__Bacteria	p__Proteobacteria	c__Alphaproteobacteria	o__Caulobacterales	f__Hyphomonadaceae	g__Hyphomonas	s__
P6071_506_bin107	mOTU_040	90.9205	3.26592	50.9664	88.8637	3063	2.28459	2.51273	water_column	d__Bacteria	p__Proteobacteria	c__Gammaproteobacteria	o__Pseudomonadales	f__Porticoccaceae	g__HTCC2207	s__HTCC2207
P4201_124_bin64	mOTU_011	90.8951	4.9537	53.1031	88.3089	3811	3.46413	3.81113	water_column	d__Bacteria	p__Proteobacteria	c__Gammaproteobacteria	o__Pseudomonadales	f__HTCC2089	g__UBA9926	s__UBA9926
P4201_102_bin85	mOTU_223	90.8503	1.82827	42.2187	91.565	2437	2.23918	2.4647	water_column	d__Bacteria	p__Proteobacteria	c__Gammaproteobacteria	o__Burkholderiales	f__Burkholderiaceae	g__Rhodoferax	s__
P6071_531_bin1	mOTU_031	90.8361	0	30.2599	93.2003	1836	1.36038	1.49762	water_column	d__Bacteria	p__Proteobacteria	c__Alphaproteobacteria	o__HIMB59	f__HIMB59	g__HIMB59	s__
P6071_513_bin58	mOTU_103	90.79	2.99854	49.7284	88.2915	2932	2.26828	2.49838	water_column	d__Bacteria	p__Proteobacteria	c__Alphaproteobacteria	o__Puniceispirillales	f__Puniceispirillaceae	g__UBA3439	s__
P6071_504_bin116	mOTU_032	90.7012	0.70122	59.4129	94.1821	2354	1.83325	2.0212	water_column	d__Bacteria	p__Proteobacteria	c__Gammaproteobacteria	o__Burkholderiales	f__Burkholderiaceae	g__UBA2463	s__
P6071_506_bin63	mOTU_000	90.6778	4.45607	49.7753	86.8699	4290	3.26034	3.59552	water_column	d__Bacteria	p__Proteobacteria	c__Alphaproteobacteria	o__Rhodobacterales	f__Rhodobacteraceae	g__UBA10365	s__UBA10365
P6071_504_bin59	mOTU_140	90.4938	4.17989	53.1883	93.2079	2606	2.0205	2.23274	water_column	d__Bacteria	p__Proteobacteria	c__Gammaproteobacteria	o__Pseudomonadales	f__Litoricolaceae	g__HIMB30	s__
P1994_104_bin73	mOTU_333	90.4255	2.55516	55.5962	91.915	2911	2.64903	2.92952	water_column	d__Bacteria	p__Proteobacteria	c__Alphaproteobacteria	o__Rhodobacterales	f__Rhodobacteraceae	g__Yoonia	s__Yoonia
P4201_102_bin166	mOTU_020	90.2381	0.144928	31.0247	93.288	2464	2.23492	2.47669	water_column	d__Bacteria	p__Proteobacteria	c__Alphaproteobacteria	o__Puniceispirillales	f__AAA536-G10	g__	s__
P1994_113_bin99	mOTU_021	90.23	3.72952	31.71	95.4708	1624	1.24694	1.38196	water_column	d__Bacteria	p__Proteobacteria	c__Alphaproteobacteria	o__Pelagibacterales	f__Pelagibacteraceae	g__IMCC9063	s__IMCC9063
P6071_511_bin51	mOTU_338	90.2054	4.40382	30.1722	94.8604	1559	1.13044	1.25319	water_column	d__Bacteria	p__Proteobacteria	c__Alphaproteobacteria	o__Pelagibacterales	f__Pelagibacteraceae	g__Pelagibacter	s__Pelagibacter
P1994_119_bin60	mOTU_011	90.1852	4.30556	53.227	88.6736	3719	3.44012	3.8145	water_column	d__Bacteria	p__Proteobacteria	c__Gammaproteobacteria	o__Pseudomonadales	f__HTCC2089	g__UBA9926	s__UBA9926
303_bin-57	mOTU_054	90.1659	1.53464	65.5136	91.1133	3623	3.87148	4.29373	sediments	d__Bacteria	p__Proteobacteria	c__Gammaproteobacteria	o__Burkholderiales	f__Casimicrobiaceae	g__VBCG01	s__
P1994_129_bin67	mOTU_106	90.0846	3.72713	57.4986	90.6812	3345	2.99111	3.32033	water_column	d__Bacteria	p__Proteobacteria	c__Alphaproteobacteria	o__Rhodobacterales	f__Rhodobacteraceae	g__SW4	s__
352_bin-03	mOTU_068	90.0703	3.99603	62.6997	86.5203	3234	3.22109	3.57619	sediments	d__Bacteria	p__Proteobacteria	c__Gammaproteobacteria	o__Burkholderiales	f__SG8-41	g__SG8-41	s__
P1994_119_bin71	mOTU_218	89.9691	1.4724	41.7547	91.7337	1421	1.30571	1.45128	water_column	d__Bacteria	p__Proteobacteria	c__Gammaproteobacteria	o__Pseudomonadales	f__Porticoccaceae	g__Porticoccus	s__
P1994_110_bin182	mOTU_031	89.9598	2.40964	30.5297	95.4297	1765	1.3726	1.52579	water_column	d__Bacteria	p__Proteobacteria	c__Alphaproteobacteria	o__HIMB59	f__HIMB59	g__HIMB59	s__
P6071_505_bin240	mOTU_031	89.9598	1.91676	30.4023	93.1851	1848	1.35677	1.50819	water_column	d__Bacteria	p__Proteobacteria	c__Alphaproteobacteria	o__HIMB59	f__HIMB59	g__HIMB59	s__
P1994_121_bin79	mOTU_291	89.9451	4.86833	65.1346	91.7835	5951	4.83356	5.3739	water_column	d__Bacteria	p__Proteobacteria	c__Alphaproteobacteria	o__Reyranellales	f__Reyranellaceae	g__Reyranella	s__
SRR3727516_bin76	mOTU_004	89.8863	2.04894	49.8907	94.2129	1918	1.72624	1.92047	water_column	d__Bacteria	p__Proteobacteria	c__Gammaproteobacteria	o__Enterobacterales	f__Alteromonadaceae	g__Pseudidiomarina	s__
P4201_105_bin24	mOTU_110	89.7502	4.90566	56.5638	92.1021	3040	2.39585	2.66947	water_column	d__Bacteria	p__Proteobacteria	c__Gammaproteobacteria	o__Burkholderiales	f__Burkholderiaceae	g__RS62	s__RS62
345_bin-02	mOTU_007	89.7172	3.69867	63.4295	92.8184	3081	3.08012	3.43315	sediments	d__Bacteria	p__Proteobacteria	c__Gammaproteobacteria	o__GCA-2729495	f__GCA-2729495	g__SHZI01	s__
P2236_102_bin24	mOTU_020	89.6584	0.289855	30.74	93.5355	2272	2.05694	2.2942	water_column	d__Bacteria	p__Proteobacteria	c__Alphaproteobacteria	o__Puniceispirillales	f__AAA536-G10	g__	s__
439_bin-01	mOTU_007	89.6552	4.21456	63.3629	92.0886	3531	3.59592	4.01083	sediments	d__Bacteria	p__Proteobacteria	c__Gammaproteobacteria	o__GCA-2729495	f__GCA-2729495	g__SHZI01	s__
349_bin-07	mOTU_034	89.5644	2.35512	65.8954	93.166	3567	3.48895	3.89546	sediments	d__Bacteria	p__Proteobacteria	c__Gammaproteobacteria	o__Burkholderiales	f__SG8-39	g__SG8-39	s__
448_bin-04	mOTU_007	89.4922	2.31808	63.4618	92.4519	3192	3.30884	3.69735	sediments	d__Bacteria	p__Proteobacteria	c__Gammaproteobacteria	o__GCA-2729495	f__GCA-2729495	g__SHZI01	s__
SRR3727511_bin247	mOTU_060	89.4749	2.03252	45.62	92.0688	2189	1.75669	1.96333	water_column	d__Bacteria	p__Proteobacteria	c__Gammaproteobacteria	o__Burkholderiales	f__UBA3031	g__UBA3031	s__UBA3031
P6071_521_bin27	mOTU_212	89.4524	2.9096	36.0901	94.3721	1497	1.12038	1.25249	water_column	d__Bacteria	p__Proteobacteria	c__Gammaproteobacteria	o__Burkholderiales	f__Methylophilaceae	g__BACL14	s__
P1994_113_bin116	mOTU_109	89.3016	3.49008	52.2688	92.9327	2760	2.28594	2.5598	water_column	d__Bacteria	p__Proteobacteria	c__Gammaproteobacteria	o__Pseudomonadales	f__Halieaceae	g__Luminiphilus	s__
P1994_122_bin41	mOTU_035	89.222	2.18341	38.3646	95.2778	1345	1.0954	1.22772	water_column	d__Bacteria	p__Proteobacteria	c__Gammaproteobacteria	o__Burkholderiales	f__Methylophilaceae	g__BACL14	s__BACL14
P6071_517_bin143	mOTU_032	89.1362	3.70935	59.5212	94.0805	2312	1.81837	2.03999	water_column	d__Bacteria	p__Proteobacteria	c__Gammaproteobacteria	o__Burkholderiales	f__Burkholderiaceae	g__	s__
P4201_103_bin59	mOTU_313	89.1044	4.90741	49.1302	88.4745	3576	3.26809	3.66771	water_column	d__Bacteria	p__Proteobacteria	c__Gammaproteobacteria	o__Pseudomonadales	f__Pseudohongiellaceae	g__UBA9145	s__
P4201_114_bin57	mOTU_021	89.0236	3.67965	31.5213	95.5543	1282	0.946138	1.06279	water_column	d__Bacteria	p__Proteobacteria	c__Alphaproteobacteria	o__Pelagibacterales	f__Pelagibacteraceae	g__IMCC9063	s__IMCC9063
450_bin-03	mOTU_007	89.0227	2.88659	63.4245	92.3052	3236	3.32308	3.73285	sediments	d__Bacteria	p__Proteobacteria	c__Gammaproteobacteria	o__GCA-2729495	f__GCA-2729495	g__SHZI01	s__
347_bin-10	mOTU_000	88.9965	4.81084	55.4521	93.5434	3346	3.38624	3.80491	sediments	d__Bacteria	p__Proteobacteria	c__Gammaproteobacteria	o__Woeseiales	f__Woeseiaceae	g__UBA1847	s__
P1994_106_bin49	mOTU_000	88.9783	1.75253	51.546	91.1757	2660	2.26177	2.54194	water_column	d__Bacteria	p__Proteobacteria	c__Alphaproteobacteria	o__Rhodobacterales	f__Rhodobacteraceae	g__UBA10365	s__UBA10365
441_bin-05	mOTU_007	88.9221	4.61957	63.382	92.0923	3533	3.5132	3.95087	sediments	d__Bacteria	p__Proteobacteria	c__Gammaproteobacteria	o__GCA-2729495	f__GCA-2729495	g__SHZI01	s__
P6071_506_bin11	mOTU_103	88.8969	4.40254	49.5897	87.331	3262	2.35961	2.65432	water_column	d__Bacteria	p__Proteobacteria	c__Alphaproteobacteria	o__Puniceispirillales	f__Puniceispirillaceae	g__UBA3439	s__
351_bin-26	mOTU_000	88.8314	3.52113	55.5835	93.7391	3193	3.33283	3.75186	sediments	d__Bacteria	p__Proteobacteria	c__Gammaproteobacteria	o__Woeseiales	f__Woeseiaceae	g__UBA1847	s__
446_bin-01	mOTU_000	88.7324	3.90258	55.4701	93.4251	3268	3.34727	3.77231	sediments	d__Bacteria	p__Proteobacteria	c__Gammaproteobacteria	o__Woeseiales	f__Woeseiaceae	g__UBA1847	s__
P4201_111_bin187	mOTU_011	88.7313	4.4045	53.3001	88.909	3642	3.33551	3.75911	water_column	d__Bacteria	p__Proteobacteria	c__Gammaproteobacteria	o__Pseudomonadales	f__HTCC2089	g__UBA9926	s__UBA9926
P6071_503_bin139	mOTU_032	88.7195	1.62602	59.5764	94.2535	2232	1.66323	1.87471	water_column	d__Bacteria	p__Proteobacteria	c__Gammaproteobacteria	o__Burkholderiales	f__Burkholderiaceae	g__	s__
P6071_512_bin92	mOTU_110	88.7107	2.80831	56.2241	90.7406	3589	2.64517	2.9818	water_column	d__Bacteria	p__Proteobacteria	c__Gammaproteobacteria	o__Burkholderiales	f__Burkholderiaceae	g__RS62	s__RS62
352_bin-18	mOTU_007	88.6706	2.76088	63.4029	92.317	3221	3.318	3.74194	sediments	d__Bacteria	p__Proteobacteria	c__Gammaproteobacteria	o__GCA-2729495	f__GCA-2729495	g__SHZI01	s__
P6071_502_bin81	mOTU_230	88.6469	2.21344	62.6684	90.1505	4973	4.01484	4.52902	water_column	d__Bacteria	p__Proteobacteria	c__Alphaproteobacteria	o__Thalassobaculales	f__Thalassobaculaceae	g__	s__
350_bin-05	mOTU_000	88.5857	4.07864	55.4987	93.7594	3210	3.2024	3.61503	sediments	d__Bacteria	p__Proteobacteria	c__Gammaproteobacteria	o__Woeseiales	f__Woeseiaceae	g__UBA1847	s__
P1994_105_bin66	mOTU_150	88.5756	1.48148	46.073	90.4092	2545	2.17404	2.45445	water_column	d__Bacteria	p__Proteobacteria	c__Gammaproteobacteria	o__Pseudomonadales	f__Porticoccaceae	g__HTCC2207	s__HTCC2207
SRR3727511_bin140	mOTU_085	88.5687	1.94444	52.3261	91.045	2479	2.29902	2.59575	water_column	d__Bacteria	p__Proteobacteria	c__Gammaproteobacteria	o__Pseudomonadales	f__Pseudohongiellaceae	g__OM182	s__
302_bin-12	mOTU_007	88.5606	3.6385	63.2161	92.0241	3378	3.46362	3.91102	sediments	d__Bacteria	p__Proteobacteria	c__Gammaproteobacteria	o__GCA-2729495	f__GCA-2729495	g__SHZI01	s__
P4201_102_bin45	mOTU_150	88.5185	0.37037	46.1139	91.3754	1864	1.98247	2.23961	water_column	d__Bacteria	p__Proteobacteria	c__Gammaproteobacteria	o__Pseudomonadales	f__Porticoccaceae	g__HTCC2207	s__HTCC2207
P6071_528_bin27	mOTU_039	88.4582	4.72418	51.8394	90.7284	3581	2.77864	3.14119	water_column	d__Bacteria	p__Proteobacteria	c__Gammaproteobacteria	o__Pseudomonadales	f__Halieaceae	g__IMCC3088	s__
P6071_530_bin93	mOTU_032	88.4451	3.2893	59.3708	93.837	2353	1.76982	2.00104	water_column	d__Bacteria	p__Proteobacteria	c__Gammaproteobacteria	o__Burkholderiales	f__Burkholderiaceae	g__	s__
444_bin-03	mOTU_000	88.4096	4.40141	55.4432	93.6539	3234	3.32903	3.76546	sediments	d__Bacteria	p__Proteobacteria	c__Gammaproteobacteria	o__Woeseiales	f__Woeseiaceae	g__UBA1847	s__
P6071_534_bin50	mOTU_140	88.3519	2.90799	53.1553	93.0258	2745	1.9749	2.23526	water_column	d__Bacteria	p__Proteobacteria	c__Gammaproteobacteria	o__Pseudomonadales	f__Litoricolaceae	g__HIMB30	s__
P6071_531_bin164	mOTU_000	88.1755	4.67172	50.0099	87.6557	3753	2.88208	3.26857	water_column	d__Bacteria	p__Proteobacteria	c__Alphaproteobacteria	o__Rhodobacterales	f__Rhodobacteraceae	g__UBA10365	s__
SRR3727525_bin84	mOTU_174	88.1129	4.38494	59.6936	91.4038	3736	3.07947	3.49491	water_column	d__Bacteria	p__Proteobacteria	c__Gammaproteobacteria	o__Burkholderiales	f__Burkholderiaceae	g__Limnohabitans_A	s__
P6071_534_bin4	mOTU_128	88.0431	4.39727	32.9481	94.4985	1823	1.36527	1.55068	water_column	d__Bacteria	p__Proteobacteria	c__Alphaproteobacteria	o__HIMB59	f__HIMB59	g__HIMB59	s__HIMB59
P4201_123_bin78	mOTU_221	87.9861	2.90542	34.9195	95.6086	1461	1.11844	1.27115	water_column	d__Bacteria	p__Proteobacteria	c__Gammaproteobacteria	o__Burkholderiales	f__Methylophilaceae	g__BACL14	s__
P6071_513_bin167	mOTU_039	87.9592	2.54874	51.6283	90.8105	3109	2.34901	2.67057	water_column	d__Bacteria	p__Proteobacteria	c__Gammaproteobacteria	o__Pseudomonadales	f__Halieaceae	g__IMCC3088	s__
P6071_517_bin250	mOTU_067	87.8395	4.84471	52.7537	89.2345	3253	2.69243	3.06517	water_column	d__Bacteria	p__Proteobacteria	c__Gammaproteobacteria	o__Pseudomonadales	f__Pseudohongiellaceae	g__OM182	s__OM182
P1994_120_bin91	mOTU_028	87.82	1.08272	55.4136	90.6756	3772	2.98927	3.40386	water_column	d__Bacteria	p__Proteobacteria	c__Alphaproteobacteria	o__Rhodobacterales	f__Rhodobacteraceae	g__UBA5972	s__UBA5972
445_bin-03	mOTU_007	87.7903	1.91828	63.4742	92.3734	3170	3.262	3.71567	sediments	d__Bacteria	p__Proteobacteria	c__Gammaproteobacteria	o__GCA-2729495	f__GCA-2729495	g__SHZI01	s__
P6071_527_bin21	mOTU_128	87.7327	4.41767	32.2092	95.2438	1762	1.32242	1.50733	water_column	d__Bacteria	p__Proteobacteria	c__Alphaproteobacteria	o__HIMB59	f__HIMB59	g__HIMB59	s__HIMB59
P6071_521_bin192	mOTU_294	87.6608	3.42478	59.6292	95.2963	2738	2.33489	2.66355	water_column	d__Bacteria	p__Proteobacteria	c__Gammaproteobacteria	o__Steroidobacterales	f__Steroidobacteraceae	g__UBA964	s__
P4201_109_bin190	mOTU_140	87.6543	1.67902	53.3539	94.0571	2440	1.92437	2.19541	water_column	d__Bacteria	p__Proteobacteria	c__Gammaproteobacteria	o__Pseudomonadales	f__Litoricolaceae	g__HIMB30	s__
SRR3727512_bin107	mOTU_118	87.6396	3.27191	56.6802	94.1537	2506	1.97179	2.24988	water_column	d__Bacteria	p__Proteobacteria	c__Gammaproteobacteria	o__Burkholderiales	f__Burkholderiaceae	g__RS62	s__
P6071_508_bin16	mOTU_031	87.5266	1.31435	30.3229	93.0707	1815	1.33165	1.52142	water_column	d__Bacteria	p__Proteobacteria	c__Alphaproteobacteria	o__HIMB59	f__HIMB59	g__HIMB59	s__
P6071_511_bin236	mOTU_103	87.5003	2.63464	49.9593	89.1576	2659	2.13984	2.44552	water_column	d__Bacteria	p__Proteobacteria	c__Alphaproteobacteria	o__Puniceispirillales	f__Puniceispirillaceae	g__UBA3439	s__
P1994_101_bin44	mOTU_293	87.4845	2.66271	30.505	92.9863	2398	1.97102	2.253	water_column	d__Bacteria	p__Proteobacteria	c__Alphaproteobacteria	o__Puniceispirillales	f__AAA536-G10	g__	s__
411_bin-14	mOTU_007	87.4124	4.1405	63.2946	91.7384	3468	3.39267	3.88122	sediments	d__Bacteria	p__Proteobacteria	c__Gammaproteobacteria	o__GCA-2729495	f__GCA-2729495	g__SHZI01	s__
P1994_118_bin192	mOTU_000	87.3986	2.83586	50.8772	90.2918	2885	2.36309	2.70381	water_column	d__Bacteria	p__Proteobacteria	c__Alphaproteobacteria	o__Rhodobacterales	f__Rhodobacteraceae	g__UBA10365	s__UBA10365
P6071_534_bin251	mOTU_118	87.3966	4.55802	56.4644	93.104	2903	2.15568	2.46655	water_column	d__Bacteria	p__Proteobacteria	c__Gammaproteobacteria	o__Burkholderiales	f__Burkholderiaceae	g__RS62	s__
P6071_531_bin234	mOTU_324	87.3505	2.55072	62.4696	91.2443	4315	3.08367	3.53023	water_column	d__Bacteria	p__Proteobacteria	c__Alphaproteobacteria	o__SHVP01	f__SHVP01	g__	s__
438_bin-14	mOTU_034	87.2435	4.8344	66.1842	93.3584	3054	2.86581	3.28484	sediments	d__Bacteria	p__Proteobacteria	c__Gammaproteobacteria	o__Burkholderiales	f__SG8-39	g__SG8-39	s__
P6071_533_bin131	mOTU_040	87.0579	1.82412	51.1109	89.782	2782	2.11198	2.42594	water_column	d__Bacteria	p__Proteobacteria	c__Gammaproteobacteria	o__Pseudomonadales	f__Porticoccaceae	g__HTCC2207	s__HTCC2207
SRR3727504_bin86	mOTU_067	87.0286	2.36997	52.97	90.2236	2746	2.4841	2.85435	water_column	d__Bacteria	p__Proteobacteria	c__Gammaproteobacteria	o__Pseudomonadales	f__Pseudohongiellaceae	g__OM182	s__OM182
SRR3727517_bin13	mOTU_085	86.9907	1.91086	52.2747	90.9937	2535	2.32862	2.67686	water_column	d__Bacteria	p__Proteobacteria	c__Gammaproteobacteria	o__Pseudomonadales	f__Pseudohongiellaceae	g__OM182	s__
P6071_502_bin58	mOTU_140	86.9637	4.16667	53.1265	93.3374	2585	1.90157	2.18662	water_column	d__Bacteria	p__Proteobacteria	c__Gammaproteobacteria	o__Pseudomonadales	f__Litoricolaceae	g__HIMB30	s__
P4201_105_bin208	mOTU_313	86.9535	3.2955	49.2404	88.6533	3397	3.09694	3.56161	water_column	d__Bacteria	p__Proteobacteria	c__Gammaproteobacteria	o__Pseudomonadales	f__Pseudohongiellaceae	g__UBA9145	s__
P6071_507_bin160	mOTU_011	86.9444	4.6589	52.8498	87.1866	4294	3.4321	3.94746	water_column	d__Bacteria	p__Proteobacteria	c__Gammaproteobacteria	o__Pseudomonadales	f__HTCC2089	g__UBA9926	s__UBA9926
P6071_517_bin244	mOTU_118	86.9387	4.38791	56.6144	93.6292	2777	2.02879	2.33358	water_column	d__Bacteria	p__Proteobacteria	c__Gammaproteobacteria	o__Burkholderiales	f__Burkholderiaceae	g__RS62	s__
P6071_531_bin21	mOTU_296	86.8959	4.76503	52.4214	87.8496	4033	3.20303	3.68605	water_column	d__Bacteria	p__Proteobacteria	c__Gammaproteobacteria	o__Pseudomonadales	f__HTCC2089	g__UBA4582	s__
P6071_518_bin85	mOTU_038	86.6697	3.29106	66.7427	93.2312	3246	2.66505	3.07495	water_column	d__Bacteria	p__Proteobacteria	c__Gammaproteobacteria	o__Steroidobacterales	f__Steroidobacteraceae	g__UBA964	s__
P6071_504_bin200	mOTU_129	86.5793	1.19743	69.9259	90.2304	3803	3.42471	3.95557	water_column	d__Bacteria	p__Proteobacteria	c__Gammaproteobacteria	o__Burkholderiales	f__Burkholderiaceae	g__Rubrivivax	s__
P6071_511_bin124	mOTU_118	86.5694	2.8641	56.5589	93.5784	2690	1.97777	2.2846	water_column	d__Bacteria	p__Proteobacteria	c__Gammaproteobacteria	o__Burkholderiales	f__Burkholderiaceae	g__RS62	s__
303_bin-59	mOTU_007	86.5579	4.85222	63.2327	91.9203	3227	3.27756	3.78655	sediments	d__Bacteria	p__Proteobacteria	c__Gammaproteobacteria	o__GCA-2729495	f__GCA-2729495	g__SHZI01	s__
P6071_503_bin80	mOTU_057	86.5309	3.24996	46.869	88.0473	4093	3.70301	4.2794	water_column	d__Bacteria	p__Proteobacteria	c__Gammaproteobacteria	o__Pseudomonadales	f__Pseudohongiellaceae	g__UBA9145	s__
P4201_112_bin168	mOTU_067	86.5263	3.59219	53.0444	90.4159	2729	2.40967	2.7849	water_column	d__Bacteria	p__Proteobacteria	c__Gammaproteobacteria	o__Pseudomonadales	f__Pseudohongiellaceae	g__OM182	s__OM182
SRR3727522_bin119	mOTU_086	86.4923	2.37179	57.0262	91.8712	3058	2.48481	2.87286	water_column	d__Bacteria	p__Proteobacteria	c__Alphaproteobacteria	o__Rhodobacterales	f__Rhodobacteraceae	g__LNNU-3342	s__
SRR3727503_bin11	mOTU_040	86.4334	1.53413	51.4944	91.1764	2398	1.98469	2.29621	water_column	d__Bacteria	p__Proteobacteria	c__Gammaproteobacteria	o__Pseudomonadales	f__Porticoccaceae	g__HTCC2207	s__HTCC2207
P6071_504_bin132	mOTU_230	86.3233	2.23188	62.5374	89.6082	5219	4.03143	4.67015	water_column	d__Bacteria	p__Proteobacteria	c__Alphaproteobacteria	o__Thalassobaculales	f__Thalassobaculaceae	g__	s__
322_bin-02	mOTU_000	86.3142	4.58113	55.5706	93.5923	3275	3.19062	3.69651	sediments	d__Bacteria	p__Proteobacteria	c__Gammaproteobacteria	o__Woeseiales	f__Woeseiaceae	g__UBA1847	s__
P6071_534_bin54	mOTU_025	86.0834	4.60205	36.4462	93.9725	1537	1.11089	1.29048	water_column	d__Bacteria	p__Proteobacteria	c__Gammaproteobacteria	o__Burkholderiales	f__Methylophilaceae	g__BACL14	s__
P4201_123_bin144	mOTU_000	86.057	2.96717	50.6323	89.5574	2970	2.40856	2.79879	water_column	d__Bacteria	p__Proteobacteria	c__Alphaproteobacteria	o__Rhodobacterales	f__Rhodobacteraceae	g__UBA10365	s__UBA10365
P6071_533_bin107	mOTU_025	86.0106	3.7044	36.4134	93.2209	1556	1.0876	1.2645	water_column	d__Bacteria	p__Proteobacteria	c__Gammaproteobacteria	o__Burkholderiales	f__Methylophilaceae	g__BACL14	s__
P6071_532_bin109	mOTU_182	85.9855	1.93808	52.3124	92.6785	2088	1.54162	1.79288	water_column	d__Bacteria	p__Proteobacteria	c__Alphaproteobacteria	o__Parvibaculales	f__RS24	g__UBA8337	s__
SRR3727516_bin196	mOTU_003	85.9438	3.15557	61.849	91.2729	3509	2.72178	3.16693	water_column	d__Bacteria	p__Proteobacteria	c__Alphaproteobacteria	o__Rhodobacterales	f__Rhodobacteraceae	g__Roseicyclus	s__
P4201_111_bin208	mOTU_060	85.9079	2.57453	46.213	92.6679	1944	1.63515	1.90338	water_column	d__Bacteria	p__Proteobacteria	c__Gammaproteobacteria	o__Burkholderiales	f__UBA3031	g__UBA3031	s__UBA3031
P1994_128_bin156	mOTU_067	85.9049	4.54975	53.6684	91.8234	2534	2.31751	2.69776	water_column	d__Bacteria	p__Proteobacteria	c__Gammaproteobacteria	o__Pseudomonadales	f__Pseudohongiellaceae	g__OM182	s__OM182
P4201_107_bin143	mOTU_342	85.8672	3.55263	54.2623	94.4127	2742	2.10658	2.45329	water_column	d__Bacteria	p__Proteobacteria	c__Gammaproteobacteria	o__Burkholderiales	f__Burkholderiaceae	g__CAINMN01	s__
P6071_534_bin9	mOTU_032	85.8498	4.71582	59.5902	94.0447	2315	1.71814	2.00133	water_column	d__Bacteria	p__Proteobacteria	c__Gammaproteobacteria	o__Burkholderiales	f__Burkholderiaceae	g__UBA2463	s__
SRR3727511_bin238	mOTU_215	85.7382	3.13704	35.1024	96.2895	1231	1.015	1.18383	water_column	d__Bacteria	p__Proteobacteria	c__Gammaproteobacteria	o__Burkholderiales	f__Methylophilaceae	g__BACL14	s__
P6071_532_bin30	mOTU_011	85.7187	4.03624	52.8441	87.116	4300	3.47142	4.04978	water_column	d__Bacteria	p__Proteobacteria	c__Gammaproteobacteria	o__Pseudomonadales	f__HTCC2089	g__UBA9926	s__UBA9926
P6071_502_bin53	mOTU_000	85.5877	2.49278	50.1053	88.6759	3242	2.47453	2.89122	water_column	d__Bacteria	p__Proteobacteria	c__Alphaproteobacteria	o__Rhodobacterales	f__Rhodobacteraceae	g__UBA10365	s__UBA10365
424_bin-10	mOTU_007	85.5603	3.71308	63.4162	92.3647	3345	3.40421	3.97872	sediments	d__Bacteria	p__Proteobacteria	c__Gammaproteobacteria	o__GCA-2729495	f__GCA-2729495	g__SHZI01	s__
P6071_520_bin195	mOTU_212	85.5481	1.46437	36.1271	93.5756	1435	1.0526	1.23042	water_column	d__Bacteria	p__Proteobacteria	c__Gammaproteobacteria	o__Burkholderiales	f__Methylophilaceae	g__BACL14	s__
P6071_503_bin102	mOTU_140	85.5401	4.63603	53.1783	93.546	2505	1.87583	2.19293	water_column	d__Bacteria	p__Proteobacteria	c__Gammaproteobacteria	o__Pseudomonadales	f__Litoricolaceae	g__HIMB30	s__
P6071_524_bin38	mOTU_025	85.1979	2.72926	36.3786	94.338	1558	1.12345	1.31863	water_column	d__Bacteria	p__Proteobacteria	c__Gammaproteobacteria	o__Burkholderiales	f__Methylophilaceae	g__BACL14	s__
P1994_114_bin92	mOTU_055	85.1774	3.74756	33.6076	95.5166	1571	1.13519	1.33274	water_column	d__Bacteria	p__Proteobacteria	c__Alphaproteobacteria	o__Pelagibacterales	f__Pelagibacteraceae	g__IMCC9063	s__
P6071_507_bin33	mOTU_031	85.1406	4.81928	30.4483	92.6505	1786	1.2332	1.44842	water_column	d__Bacteria	p__Proteobacteria	c__Alphaproteobacteria	o__HIMB59	f__HIMB59	g__HIMB59	s__
410_bin-05	mOTU_000	85.1342	4.74756	55.534	93.7031	3243	3.24077	3.80666	sediments	d__Bacteria	p__Proteobacteria	c__Gammaproteobacteria	o__Woeseiales	f__Woeseiaceae	g__UBA1847	s__
P1994_110_bin153	mOTU_082	85.0879	4.12559	32.103	95.404	1451	1.08873	1.27953	water_column	d__Bacteria	p__Proteobacteria	c__Alphaproteobacteria	o__Pelagibacterales	f__AG-422-B15	g__CACCCN01	s__
P1994_116_bin90	mOTU_040	84.9999	2.46914	51.7966	91.5238	2304	1.86942	2.19933	water_column	d__Bacteria	p__Proteobacteria	c__Gammaproteobacteria	o__Pseudomonadales	f__Porticoccaceae	g__HTCC2207	s__HTCC2207
P6071_531_bin58	mOTU_140	84.9726	4.19405	52.9234	92.0051	2824	2.00354	2.35786	water_column	d__Bacteria	p__Proteobacteria	c__Gammaproteobacteria	o__Pseudomonadales	f__Litoricolaceae	g__HIMB30	s__
P4201_105_bin94	mOTU_067	84.9228	3.47509	52.9011	90.1613	2830	2.43857	2.87151	water_column	d__Bacteria	p__Proteobacteria	c__Gammaproteobacteria	o__Pseudomonadales	f__Pseudohongiellaceae	g__OM182	s__OM182
P6071_515_bin242	mOTU_211	84.9138	3.41635	39.2159	94.0051	1928	1.72096	2.02671	water_column	d__Bacteria	p__Proteobacteria	c__Gammaproteobacteria	o__SAR86	f__D2472	g__D2472	s__D2472
P6071_513_bin221	mOTU_038	84.8596	4.05495	66.5816	92.5666	3299	2.50551	2.95254	water_column	d__Bacteria	p__Proteobacteria	c__Gammaproteobacteria	o__Steroidobacterales	f__Steroidobacteraceae	g__UBA964	s__
P6071_512_bin187	mOTU_140	84.8333	3.9317	53.1189	92.8318	2559	1.87705	2.21263	water_column	d__Bacteria	p__Proteobacteria	c__Gammaproteobacteria	o__Pseudomonadales	f__Litoricolaceae	g__HIMB30	s__
P6071_503_bin5	mOTU_038	84.8048	3.33887	66.9676	93.9493	3027	2.44004	2.87724	water_column	d__Bacteria	p__Proteobacteria	c__Gammaproteobacteria	o__Steroidobacterales	f__Steroidobacteraceae	g__UBA964	s__
P6071_534_bin83	mOTU_011	84.7062	3.54031	53.0767	87.7452	3722	3.05665	3.60852	water_column	d__Bacteria	p__Proteobacteria	c__Gammaproteobacteria	o__Pseudomonadales	f__HTCC2089	g__UBA9926	s__UBA9926
P1994_122_bin6	mOTU_086	84.5076	3.34749	57.1181	92.1958	3067	2.40788	2.8493	water_column	d__Bacteria	p__Proteobacteria	c__Alphaproteobacteria	o__Rhodobacterales	f__Rhodobacteraceae	g__LNNU-3342	s__
P1994_126_bin99	mOTU_009	84.2826	2.77344	55.2814	92.6632	2532	1.9142	2.27117	water_column	d__Bacteria	p__Proteobacteria	c__Alphaproteobacteria	o__Sphingomonadales	f__Sphingomonadaceae	g__Sphingorhabdus_B	s__
P6071_509_bin128	mOTU_003	84.2656	4.00888	61.7367	89.943	4142	2.87431	3.41101	water_column	d__Bacteria	p__Proteobacteria	c__Alphaproteobacteria	o__Rhodobacterales	f__Rhodobacteraceae	g__Roseicyclus	s__
P6071_510_bin209	mOTU_085	84.2295	3.50042	52.261	90.0555	2712	2.25274	2.67453	water_column	d__Bacteria	p__Proteobacteria	c__Gammaproteobacteria	o__Pseudomonadales	f__Pseudohongiellaceae	g__OM182	s__
SRR3727512_bin166	mOTU_164	84.0621	2.79498	60.5053	91.5481	3448	2.65087	3.15347	water_column	d__Bacteria	p__Proteobacteria	c__Alphaproteobacteria	o__Rhodobacterales	f__Rhodobacteraceae	g__Yoonia	s__
P4201_109_bin162	mOTU_003	84.0265	3.58038	62.146	91.1405	3544	2.7405	3.26147	water_column	d__Bacteria	p__Proteobacteria	c__Alphaproteobacteria	o__Rhodobacterales	f__Rhodobacteraceae	g__Roseicyclus	s__
P6071_519_bin93	mOTU_174	83.9352	4.99686	59.5008	90.5354	3672	2.7247	3.2462	water_column	d__Bacteria	p__Proteobacteria	c__Gammaproteobacteria	o__Burkholderiales	f__Burkholderiaceae	g__Limnohabitans_A	s__
P6071_529_bin42	mOTU_103	83.9331	3.24203	49.7721	88.2681	2759	2.01946	2.40604	water_column	d__Bacteria	p__Proteobacteria	c__Alphaproteobacteria	o__Puniceispirillales	f__Puniceispirillaceae	g__UBA3439	s__
P2236_104_bin26	mOTU_035	83.8831	2.18341	38.2216	95.3274	1330	1.01196	1.20639	water_column	d__Bacteria	p__Proteobacteria	c__Gammaproteobacteria	o__Burkholderiales	f__Methylophilaceae	g__BACL14	s__BACL14
P1994_113_bin95	mOTU_003	83.8701	4.44496	62.5006	91.6925	3287	2.45088	2.92223	water_column	d__Bacteria	p__Proteobacteria	c__Alphaproteobacteria	o__Rhodobacterales	f__Rhodobacteraceae	g__Roseicyclus	s__
P1994_114_bin44	mOTU_019	83.8298	2.34354	58.3341	92.2971	3455	2.80905	3.3509	water_column	d__Bacteria	p__Proteobacteria	c__Gammaproteobacteria	o__Pseudomonadales	f__Halieaceae	g__Haliea	s__
P6071_517_bin195	mOTU_211	83.7644	0.319285	39.6032	94.9082	1709	1.51372	1.80711	water_column	d__Bacteria	p__Proteobacteria	c__Gammaproteobacteria	o__SAR86	f__D2472	g__D2472	s__D2472
P1994_118_bin75	mOTU_067	83.7373	4.05243	53.1957	90.5792	2674	2.30227	2.7494	water_column	d__Bacteria	p__Proteobacteria	c__Gammaproteobacteria	o__Pseudomonadales	f__Pseudohongiellaceae	g__OM182	s__OM182
347_bin-11	mOTU_034	83.6902	4.73811	66.1669	93.4039	3176	2.93587	3.50802	sediments	d__Bacteria	p__Proteobacteria	c__Gammaproteobacteria	o__Burkholderiales	f__SG8-39	g__SG8-39	s__
P4201_103_bin145	mOTU_223	83.6402	0.46729	42.1849	92.2079	2260	1.92804	2.30516	water_column	d__Bacteria	p__Proteobacteria	c__Gammaproteobacteria	o__Burkholderiales	f__Burkholderiaceae	g__Rhodoferax	s__
P6071_534_bin185	mOTU_000	83.5833	3.43434	50.1106	88.3099	3491	2.6624	3.18533	water_column	d__Bacteria	p__Proteobacteria	c__Alphaproteobacteria	o__Rhodobacterales	f__Rhodobacteraceae	g__UBA10365	s__UBA10365
P1994_110_bin192	mOTU_189	83.5116	4.62901	41.5592	91.5529	1507	1.26025	1.50908	water_column	d__Bacteria	p__Proteobacteria	c__Gammaproteobacteria	o__Pseudomonadales	f__Porticoccaceae	g__Porticoccus	s__
P1994_127_bin145	mOTU_028	83.504	3.11862	55.5992	90.8308	3824	2.88636	3.45655	water_column	d__Bacteria	p__Proteobacteria	c__Alphaproteobacteria	o__Rhodobacterales	f__Rhodobacteraceae	g__UBA5972	s__UBA5972
SRR3727512_bin198	mOTU_032	83.4959	1.18564	59.8804	95.214	1988	1.53649	1.8402	water_column	d__Bacteria	p__Proteobacteria	c__Gammaproteobacteria	o__Burkholderiales	f__Burkholderiaceae	g__	s__
P2236_102_bin112	mOTU_000	83.4	2.51804	50.5301	89.5998	2927	2.31582	2.77676	water_column	d__Bacteria	p__Proteobacteria	c__Alphaproteobacteria	o__Rhodobacterales	f__Rhodobacteraceae	g__UBA10365	s__UBA10365
P6071_529_bin47	mOTU_118	83.3614	2.91631	56.4415	92.7022	2810	1.94605	2.33447	water_column	d__Bacteria	p__Proteobacteria	c__Gammaproteobacteria	o__Burkholderiales	f__Burkholderiaceae	g__RS62	s__
P4201_121_bin150	mOTU_195	83.3153	3.54915	31.0621	95.4494	1527	1.12762	1.35343	water_column	d__Bacteria	p__Proteobacteria	c__Alphaproteobacteria	o__Pelagibacterales	f__Pelagibacteraceae	g__IMCC9063	s__IMCC9063
P6071_511_bin53	mOTU_110	83.1915	3.1211	56.3919	91.3147	3277	2.39656	2.88078	water_column	d__Bacteria	p__Proteobacteria	c__Gammaproteobacteria	o__Burkholderiales	f__Burkholderiaceae	g__RS62	s__RS62
P1994_115_bin46	mOTU_211	83.1897	1.37692	40.1737	95.7367	1676	1.50549	1.80971	water_column	d__Bacteria	p__Proteobacteria	c__Gammaproteobacteria	o__SAR86	f__D2472	g__D2472	s__D2472
P1994_101_bin102	mOTU_258	83.1713	1.59091	61.669	91.0975	3198	2.92431	3.516	water_column	d__Bacteria	p__Proteobacteria	c__Alphaproteobacteria	o__Rhodobacterales	f__Rhodobacteraceae	g__Flavimaricola	s__
P4201_111_bin10	mOTU_110	83.1249	3.29347	56.7242	92.3481	2895	2.20986	2.65848	water_column	d__Bacteria	p__Proteobacteria	c__Gammaproteobacteria	o__Burkholderiales	f__Burkholderiaceae	g__RS62	s__RS62
P1994_108_bin233	mOTU_335	82.9947	1.48073	39.4626	95.5126	1464	1.32174	1.59256	water_column	d__Bacteria	p__Proteobacteria	c__Gammaproteobacteria	o__UBA11654	f__UBA11654	g__	s__
407_bin-11	mOTU_007	82.8915	4.68599	63.3398	92.3599	3261	3.20189	3.86274	sediments	d__Bacteria	p__Proteobacteria	c__Gammaproteobacteria	o__GCA-2729495	f__GCA-2729495	g__SHZI01	s__
P2236_114_bin91	mOTU_028	82.7479	1.76461	55.4537	90.5374	3735	2.77498	3.35354	water_column	d__Bacteria	p__Proteobacteria	c__Alphaproteobacteria	o__Rhodobacterales	f__Rhodobacteraceae	g__UBA5972	s__UBA5972
P6071_507_bin120	mOTU_247	82.6771	3.94877	54.4984	90.1084	3686	2.65942	3.21663	water_column	d__Bacteria	p__Proteobacteria	c__Alphaproteobacteria	o__Rhodobacterales	f__Rhodobacteraceae	g__Planktomarina	s__
SRR3727517_bin157	mOTU_195	82.5397	0.773491	31.226	95.593	1407	1.06947	1.2957	water_column	d__Bacteria	p__Proteobacteria	c__Alphaproteobacteria	o__Pelagibacterales	f__Pelagibacteraceae	g__IMCC9063	s__IMCC9063
SRR3727525_bin183	mOTU_207	82.5339	2.3374	52.1486	91.3171	2862	2.26333	2.7423	water_column	d__Bacteria	p__Proteobacteria	c__Gammaproteobacteria	o__Burkholderiales	f__Burkholderiaceae	g__SCGC-AAA027-K21	s__
301_bin-46	mOTU_036	82.4662	1.99891	42.2876	85.9654	1681	1.59361	1.93244	sediments	d__Bacteria	p__Proteobacteria	c__Gammaproteobacteria	o__Burkholderiales	f__Nitrosomonadaceae	g__GCA-2721545	s__GCA-2721545 sp004525885
P1994_108_bin206	mOTU_212	82.4464	0.800582	37.0007	95.9037	1228	0.99638	1.20852	water_column	d__Bacteria	p__Proteobacteria	c__Gammaproteobacteria	o__Burkholderiales	f__Methylophilaceae	g__BACL14	s__
P1994_110_bin185	mOTU_243	82.3954	3.00695	53.1829	88.9603	3824	3.64273	4.42104	water_column	d__Bacteria	p__Proteobacteria	c__Alphaproteobacteria	o__Rhodobacterales	f__Rhodobacteraceae	g__Planktomarina	s__Planktomarina
P4201_109_bin140	mOTU_011	82.0598	4.20599	53.2582	88.9534	3398	2.82179	3.4387	water_column	d__Bacteria	p__Proteobacteria	c__Gammaproteobacteria	o__Pseudomonadales	f__HTCC2089	g__UBA9926	s__UBA9926
316_bin-12	mOTU_000	81.8966	4.31034	55.5163	93.6774	3255	3.22519	3.93813	sediments	d__Bacteria	p__Proteobacteria	c__Gammaproteobacteria	o__Woeseiales	f__Woeseiaceae	g__UBA1847	s__
437_bin-32	mOTU_000	81.8966	3.44828	55.5597	93.6339	3231	3.18877	3.89366	sediments	d__Bacteria	p__Proteobacteria	c__Gammaproteobacteria	o__Woeseiales	f__Woeseiaceae	g__UBA1847	s__
P1994_104_bin71	mOTU_318	81.7682	4.94312	56.5215	92.6112	2309	1.75933	2.15161	water_column	d__Bacteria	p__Proteobacteria	c__Alphaproteobacteria	o__Sphingomonadales	f__Sphingomonadaceae	g__Sphingorhabdus_B	s__
P6071_534_bin62	mOTU_085	81.6169	2.71603	52.245	89.3957	2677	2.15414	2.63933	water_column	d__Bacteria	p__Proteobacteria	c__Gammaproteobacteria	o__Pseudomonadales	f__Pseudohongiellaceae	g__OM182	s__
P6071_508_bin42	mOTU_039	81.555	4.51652	51.658	90.1757	3261	2.33355	2.86132	water_column	d__Bacteria	p__Proteobacteria	c__Gammaproteobacteria	o__Pseudomonadales	f__Halieaceae	g__IMCC3088	s__
P6071_532_bin20	mOTU_032	81.5346	1.75474	59.5113	93.3042	2401	1.58715	1.9466	water_column	d__Bacteria	p__Proteobacteria	c__Gammaproteobacteria	o__Burkholderiales	f__Burkholderiaceae	g__	s__
P2236_110_bin81	mOTU_211	81.4176	3.43231	39.8543	95.6231	1674	1.444	1.77357	water_column	d__Bacteria	p__Proteobacteria	c__Gammaproteobacteria	o__SAR86	f__D2472	g__D2472	s__D2472
P1994_114_bin24	mOTU_131	81.1707	3.84851	63.8922	91.0927	3668	2.804	3.45445	water_column	d__Bacteria	p__Proteobacteria	c__Alphaproteobacteria	o__Rhodobacterales	f__Rhodobacteraceae	g__Roseicyclus	s__
P6071_501_bin101	mOTU_086	81.0951	4.14957	57.0493	91.0653	3270	2.35303	2.90156	water_column	d__Bacteria	p__Proteobacteria	c__Alphaproteobacteria	o__Rhodobacterales	f__Rhodobacteraceae	g__LNNU-3342	s__
P6071_522_bin67	mOTU_067	81.0675	2.53933	52.5948	88.8034	3103	2.35225	2.90159	water_column	d__Bacteria	p__Proteobacteria	c__Gammaproteobacteria	o__Pseudomonadales	f__Pseudohongiellaceae	g__OM182	s__OM182
P2236_104_bin6	mOTU_060	80.9993	1.15176	45.6444	92.0595	2068	1.57851	1.9488	water_column	d__Bacteria	p__Proteobacteria	c__Gammaproteobacteria	o__Burkholderiales	f__UBA3031	g__UBA3031	s__UBA3031
P6071_524_bin263	mOTU_058	80.8369	1.77536	70.1108	89.5488	6555	4.78693	5.92171	water_column	d__Bacteria	p__Proteobacteria	c__Alphaproteobacteria	o__Thalassobaculales	f__Thalassobaculaceae	g__Thalassobaculum_A	s__
P1994_124_bin26	mOTU_035	80.8055	2.12722	38.5437	94.7859	1264	0.980063	1.21287	water_column	d__Bacteria	p__Proteobacteria	c__Gammaproteobacteria	o__Burkholderiales	f__Methylophilaceae	g__BACL14	s__BACL14
P4201_117_bin36	mOTU_000	80.6559	2.17172	50.6324	89.7425	2931	2.27459	2.82012	water_column	d__Bacteria	p__Proteobacteria	c__Alphaproteobacteria	o__Rhodobacterales	f__Rhodobacteraceae	g__UBA10365	s__UBA10365
P4201_108_bin31	mOTU_173	80.6526	2.69395	57.4527	91.4886	3724	2.78027	3.44722	water_column	d__Bacteria	p__Proteobacteria	c__Alphaproteobacteria	o__Rhodospirillales	f__Casp-alpha2	g__UBA4479	s__
P6071_528_bin165	mOTU_025	80.4795	3.52074	36.2744	94.0031	1473	0.985688	1.22477	water_column	d__Bacteria	p__Proteobacteria	c__Gammaproteobacteria	o__Burkholderiales	f__Methylophilaceae	g__BACL14	s__
P6071_533_bin209	mOTU_319	80.3419	3.97813	62.9054	94.8041	1881	1.39589	1.73743	water_column	d__Bacteria	p__Proteobacteria	c__Gammaproteobacteria	o__Burkholderiales	f__Burkholderiaceae	g__UBA2463	s__
P1994_104_bin36	mOTU_231	80.285	3.12947	52.584	93.6875	2872	2.14714	2.6744	water_column	d__Bacteria	p__Proteobacteria	c__Gammaproteobacteria	o__Burkholderiales	f__Burkholderiaceae	g__NBD-18	s__
P6071_506_bin83	mOTU_031	80.1795	1.31435	30.3725	91.5138	1886	1.29103	1.61017	water_column	d__Bacteria	p__Proteobacteria	c__Alphaproteobacteria	o__HIMB59	f__HIMB59	g__HIMB59	s__
P6071_505_bin53	mOTU_247	80.0436	2.78992	54.7103	90.2675	3540	2.39228	2.98872	water_column	d__Bacteria	p__Proteobacteria	c__Alphaproteobacteria	o__Rhodobacterales	f__Rhodobacteraceae	g__Planktomarina	s__
P4201_122_bin164	mOTU_103	79.8688	2.51508	50.0748	89.5208	2335	1.79416	2.24638	water_column	d__Bacteria	p__Proteobacteria	c__Alphaproteobacteria	o__Puniceispirillales	f__Puniceispirillaceae	g__UBA3439	s__
SRR3727511_bin248	mOTU_173	79.79	2.31136	57.3477	91.3006	3631	2.7542	3.45181	water_column	d__Bacteria	p__Proteobacteria	c__Alphaproteobacteria	o__Rhodospirillales	f__Casp-alpha2	g__UBA4479	s__
P1994_120_bin116	mOTU_308	79.777	2.3345	56.6065	93.675	2681	1.95824	2.45464	water_column	d__Bacteria	p__Proteobacteria	c__Gammaproteobacteria	o__Burkholderiales	f__Burkholderiaceae	g__CAINMN01	s__
P6071_525_bin111	mOTU_110	79.7377	3.98082	56.3782	91.6512	2957	2.06351	2.58787	water_column	d__Bacteria	p__Proteobacteria	c__Gammaproteobacteria	o__Burkholderiales	f__Burkholderiaceae	g__RS62	s__RS62
P4201_119_bin10	mOTU_131	79.7035	2.37685	63.8755	91.3693	3528	2.60071	3.26298	water_column	d__Bacteria	p__Proteobacteria	c__Alphaproteobacteria	o__Rhodobacterales	f__Rhodobacteraceae	g__Roseicyclus	s__
P6071_528_bin113	mOTU_055	79.6887	2.07219	33.5178	94.0347	1503	0.954335	1.19758	water_column	d__Bacteria	p__Proteobacteria	c__Alphaproteobacteria	o__Pelagibacterales	f__Pelagibacteraceae	g__IMCC9063	s__
P6071_516_bin15	mOTU_294	79.5723	4.01462	59.9891	95.5308	1753	1.71745	2.15836	water_column	d__Bacteria	p__Proteobacteria	c__Gammaproteobacteria	o__Steroidobacterales	f__Steroidobacteraceae	g__UBA964	s__
P6071_507_bin102	mOTU_060	79.5325	1.74458	45.4443	89.429	2740	1.90381	2.39375	water_column	d__Bacteria	p__Proteobacteria	c__Gammaproteobacteria	o__Burkholderiales	f__UBA3031	g__UBA3031	s__UBA3031
P4201_112_bin115	mOTU_055	79.502	3.81971	34.079	95.2991	1376	0.984764	1.23867	water_column	d__Bacteria	p__Proteobacteria	c__Alphaproteobacteria	o__Pelagibacterales	f__Pelagibacteraceae	g__IMCC9063	s__
354_bin-09	mOTU_004	79.4489	3.48765	62.2281	93.7797	4015	3.81119	4.79703	sediments	d__Bacteria	p__Proteobacteria	c__Gammaproteobacteria	o__Pseudomonadales	f__HTCC2089	g__SZUA-521	s__
P4201_110_bin13	mOTU_128	79.3173	3.55325	32.9799	95.7239	1702	1.28339	1.61805	water_column	d__Bacteria	p__Proteobacteria	c__Alphaproteobacteria	o__HIMB59	f__HIMB59	g__HIMB59	s__HIMB59
P1994_116_bin177	mOTU_164	79.1696	4.55947	60.7399	91.8103	3634	2.70823	3.4208	water_column	d__Bacteria	p__Proteobacteria	c__Alphaproteobacteria	o__Rhodobacterales	f__Rhodobacteraceae	g__Yoonia	s__
P4201_122_bin17	mOTU_128	79.0982	2.8091	33.1648	95.3562	1675	1.26453	1.59869	water_column	d__Bacteria	p__Proteobacteria	c__Alphaproteobacteria	o__HIMB59	f__HIMB59	g__HIMB59	s__HIMB59
P6071_529_bin170	mOTU_038	79.0645	3.90097	66.5765	92.917	3321	2.42693	3.06955	water_column	d__Bacteria	p__Proteobacteria	c__Gammaproteobacteria	o__Steroidobacterales	f__Steroidobacteraceae	g__UBA964	s__
P1994_126_bin100	mOTU_217	79.0379	4.55285	55.5051	93.6852	2364	1.73194	2.19128	water_column	d__Bacteria	p__Proteobacteria	c__Gammaproteobacteria	o__Burkholderiales	f__Burkholderiaceae	g__	s__
SRR3727517_bin52	mOTU_128	78.9382	2.51917	33.2499	95.8315	1394	1.03616	1.31263	water_column	d__Bacteria	p__Proteobacteria	c__Alphaproteobacteria	o__HIMB59	f__HIMB59	g__HIMB59	s__HIMB59
P4201_114_bin137	mOTU_025	78.878	2.41106	36.6626	95.5211	1345	1.02198	1.29564	water_column	d__Bacteria	p__Proteobacteria	c__Gammaproteobacteria	o__Burkholderiales	f__Methylophilaceae	g__BACL14	s__
P6071_521_bin75	mOTU_039	78.7424	3.49271	51.6777	91.0648	2932	2.18633	2.77656	water_column	d__Bacteria	p__Proteobacteria	c__Gammaproteobacteria	o__Pseudomonadales	f__Halieaceae	g__IMCC3088	s__
P1994_114_bin56	mOTU_065	78.7398	3.04878	45.7535	92.3713	1910	1.41215	1.79344	water_column	d__Bacteria	p__Proteobacteria	c__Gammaproteobacteria	o__Burkholderiales	f__UBA3031	g__UBA3031	s__
P6071_532_bin84	mOTU_206	78.7253	3.82213	62.9952	90.0806	3149	2.15952	2.74311	water_column	d__Bacteria	p__Proteobacteria	c__Alphaproteobacteria	o__Micropepsales	f__Micropepsaceae	g__Rhizomicrobium	s__
P2236_110_bin96	mOTU_247	78.642	0.794451	55.1426	91.8844	2677	2.25055	2.86176	water_column	d__Bacteria	p__Proteobacteria	c__Alphaproteobacteria	o__Rhodobacterales	f__Rhodobacteraceae	g__Planktomarina	s__
P1994_126_bin6	mOTU_251	78.5851	4.20648	54.187	91.3381	2596	1.91739	2.4399	water_column	d__Bacteria	p__Proteobacteria	c__Gammaproteobacteria	o__Burkholderiales	f__Burkholderiaceae	g__RS62	s__
P1994_104_bin170	mOTU_110	78.5438	2.50429	56.9311	92.2642	2598	1.91119	2.43328	water_column	d__Bacteria	p__Proteobacteria	c__Gammaproteobacteria	o__Burkholderiales	f__Burkholderiaceae	g__RS62	s__RS62
P1994_128_bin94	mOTU_290	78.5156	3.17845	60.3308	91.7141	2894	2.22873	2.83859	water_column	d__Bacteria	p__Proteobacteria	c__Gammaproteobacteria	o__Burkholderiales	f__Burkholderiaceae	g__Limnohabitans_A	s__
SRR3727504_bin69	mOTU_110	78.4238	3.77726	56.7307	92.6984	2724	2.06603	2.63445	water_column	d__Bacteria	p__Proteobacteria	c__Gammaproteobacteria	o__Burkholderiales	f__Burkholderiaceae	g__RS62	s__RS62
P6071_526_bin75	mOTU_039	78.4092	1.9289	51.8663	91.8299	2741	2.04939	2.61371	water_column	d__Bacteria	p__Proteobacteria	c__Gammaproteobacteria	o__Pseudomonadales	f__Halieaceae	g__IMCC3088	s__
P6071_521_bin203	mOTU_174	78.4076	3.43514	59.3987	90.3149	3492	2.40457	3.06676	water_column	d__Bacteria	p__Proteobacteria	c__Gammaproteobacteria	o__Burkholderiales	f__Burkholderiaceae	g__Limnohabitans_A	s__
P4201_111_bin93	mOTU_039	78.3469	2.98504	52.1989	93.1369	2451	1.92709	2.45969	water_column	d__Bacteria	p__Proteobacteria	c__Gammaproteobacteria	o__Pseudomonadales	f__Halieaceae	g__IMCC3088	s__IMCC3088
P6071_524_bin96	mOTU_060	78.2249	0.101626	45.6789	91.1345	2047	1.40835	1.80039	water_column	d__Bacteria	p__Proteobacteria	c__Gammaproteobacteria	o__Burkholderiales	f__UBA3031	g__UBA3031	s__UBA3031
P1994_126_bin129	mOTU_022	78.1919	3.31754	30.2254	95.9192	1257	0.915178	1.17043	water_column	d__Bacteria	p__Proteobacteria	c__Alphaproteobacteria	o__Pelagibacterales	f__Pelagibacteraceae	g__Pelagibacter	s__Pelagibacter
P1994_106_bin40	mOTU_336	77.9193	1.18841	61.9676	92.692	2510	2.14339	2.75079	water_column	d__Bacteria	p__Proteobacteria	c__Alphaproteobacteria	o__SMXQ01	f__SMXQ01	g__WHSO01	s__
P1994_126_bin146	mOTU_205	77.7971	1.30435	52.3778	90.223	3267	2.84768	3.66039	water_column	d__Bacteria	p__Proteobacteria	c__Gammaproteobacteria	o__Pseudomonadales	f__Halieaceae	g__Halioglobus	s__
P1994_111_bin88	mOTU_040	77.7564	3.182	51.8318	91.6579	2126	1.6219	2.08587	water_column	d__Bacteria	p__Proteobacteria	c__Gammaproteobacteria	o__Pseudomonadales	f__Porticoccaceae	g__HTCC2207	s__HTCC2207
P4201_121_bin129	mOTU_000	77.7462	2.16783	50.5806	89.4888	2790	2.19145	2.81872	water_column	d__Bacteria	p__Proteobacteria	c__Alphaproteobacteria	o__Rhodobacterales	f__Rhodobacteraceae	g__UBA10365	s__UBA10365
SRR3727525_bin24	mOTU_173	77.6491	4.17144	57.389	91.2658	3512	2.62882	3.38551	water_column	d__Bacteria	p__Proteobacteria	c__Alphaproteobacteria	o__Rhodospirillales	f__Casp-alpha2	g__UBA4479	s__
P4201_119_bin37	mOTU_111	77.6013	4.3264	30.3439	95.1908	1214	0.838244	1.08019	water_column	d__Bacteria	p__Proteobacteria	c__Alphaproteobacteria	o__Pelagibacterales	f__Pelagibacteraceae	g__SYDM01	s__SYDM01
P6071_518_bin126	mOTU_103	77.4964	2.7802	49.7162	88.8982	2405	1.69337	2.1851	water_column	d__Bacteria	p__Proteobacteria	c__Alphaproteobacteria	o__Puniceispirillales	f__Puniceispirillaceae	g__UBA3439	s__
P1994_119_bin149	mOTU_093	77.4596	3.96637	46.3383	92.1059	2819	2.34608	3.02878	water_column	d__Bacteria	p__Proteobacteria	c__Gammaproteobacteria	o__Burkholderiales	f__Burkholderiaceae	g__SCGC-AAA027-K21	s__
SRR3727525_bin96	mOTU_118	77.4045	3.19899	56.8539	94.6776	2216	1.63716	2.11508	water_column	d__Bacteria	p__Proteobacteria	c__Gammaproteobacteria	o__Burkholderiales	f__Burkholderiaceae	g__RS62	s__
P4201_109_bin129	mOTU_096	77.316	2.38095	63.9173	88.2768	3528	2.56359	3.31573	water_column	d__Bacteria	p__Proteobacteria	c__Alphaproteobacteria	o__Caulobacterales	f__Hyphomonadaceae	g__Hyphomonas	s__
P4201_112_bin217	mOTU_315	77.279	2.48756	54.6521	91.5427	3294	2.55016	3.29994	water_column	d__Bacteria	p__Proteobacteria	c__Alphaproteobacteria	o__Rhodospirillales	f__Rhodospirillaceae	g__WLXB01	s__
P4201_118_bin114	mOTU_067	77.2746	4.98184	53.1865	90.4098	2663	2.18114	2.82258	water_column	d__Bacteria	p__Proteobacteria	c__Gammaproteobacteria	o__Pseudomonadales	f__Pseudohongiellaceae	g__OM182	s__OM182
P6071_506_bin28	mOTU_195	77.2727	3.51732	30.9448	93.3606	1782	1.14067	1.47616	water_column	d__Bacteria	p__Proteobacteria	c__Alphaproteobacteria	o__Pelagibacterales	f__Pelagibacteraceae	g__IMCC9063	s__IMCC9063
P1994_125_bin77	mOTU_035	76.9446	0.606629	38.5856	95.3623	1220	0.909302	1.18176	water_column	d__Bacteria	p__Proteobacteria	c__Gammaproteobacteria	o__Burkholderiales	f__Methylophilaceae	g__BACL14	s__BACL14
P6071_522_bin200	mOTU_096	76.9152	2.63774	63.3319	87.1867	3968	2.68939	3.49656	water_column	d__Bacteria	p__Proteobacteria	c__Alphaproteobacteria	o__Caulobacterales	f__Hyphomonadaceae	g__Hyphomonas	s__
P6071_534_bin216	mOTU_039	76.8204	4.62474	51.797	91.2647	2864	2.12229	2.76267	water_column	d__Bacteria	p__Proteobacteria	c__Gammaproteobacteria	o__Pseudomonadales	f__Halieaceae	g__IMCC3088	s__IMCC3088
P4201_105_bin11	mOTU_253	76.7877	4.23027	42.641	91.905	2168	1.70505	2.22048	water_column	d__Bacteria	p__Proteobacteria	c__Gammaproteobacteria	o__Ga0077536	f__Ga0077536	g__UBA4457	s__
P4201_102_bin84	mOTU_022	76.6165	2.16539	30.2531	95.756	1243	0.949193	1.23889	water_column	d__Bacteria	p__Proteobacteria	c__Alphaproteobacteria	o__Pelagibacterales	f__Pelagibacteraceae	g__Pelagibacter	s__Pelagibacter
P4201_105_bin43	mOTU_022	76.5634	0.718081	30.5872	95.6386	1140	0.892451	1.16564	water_column	d__Bacteria	p__Proteobacteria	c__Alphaproteobacteria	o__Pelagibacterales	f__Pelagibacteraceae	g__Pelagibacter	s__Pelagibacter
P4201_111_bin175	mOTU_103	76.5273	3.19836	50.9095	91.3126	2022	1.60864	2.10204	water_column	d__Bacteria	p__Proteobacteria	c__Alphaproteobacteria	o__Puniceispirillales	f__Puniceispirillaceae	g__UBA3439	s__
SRR3727504_bin51	mOTU_000	76.489	1.53846	50.423	90.1543	2792	2.21483	2.89563	water_column	d__Bacteria	p__Proteobacteria	c__Alphaproteobacteria	o__Rhodobacterales	f__Rhodobacteraceae	g__UBA10365	s__UBA10365
SRR3727507_bin186	mOTU_212	76.3934	0.867573	36.5408	94.7674	1330	0.980044	1.28289	water_column	d__Bacteria	p__Proteobacteria	c__Gammaproteobacteria	o__Burkholderiales	f__Methylophilaceae	g__BACL14	s__
P6071_506_bin192	mOTU_110	76.3508	4.5012	56.2892	90.201	3213	2.02096	2.64693	water_column	d__Bacteria	p__Proteobacteria	c__Gammaproteobacteria	o__Burkholderiales	f__Burkholderiaceae	g__RS62	s__RS62
P6071_512_bin202	mOTU_164	76.24	2.24982	60.4187	90.6484	3541	2.468	3.23715	water_column	d__Bacteria	p__Proteobacteria	c__Alphaproteobacteria	o__Rhodobacterales	f__Rhodobacteraceae	g__Yoonia	s__
P1994_101_bin165	mOTU_011	76.0296	4.33294	53.1585	89.3145	3195	2.45853	3.23366	water_column	d__Bacteria	p__Proteobacteria	c__Gammaproteobacteria	o__Pseudomonadales	f__HTCC2089	g__UBA9926	s__UBA9926
P4201_118_bin68	mOTU_021	76.025	2.97619	31.7987	94.7988	1176	0.827559	1.08854	water_column	d__Bacteria	p__Proteobacteria	c__Alphaproteobacteria	o__Pelagibacterales	f__Pelagibacteraceae	g__IMCC9063	s__IMCC9063
P6071_510_bin183	mOTU_003	75.9481	2.59309	61.8941	90.2812	3491	2.38645	3.14221	water_column	d__Bacteria	p__Proteobacteria	c__Alphaproteobacteria	o__Rhodobacterales	f__Rhodobacteraceae	g__Roseicyclus	s__
P1994_101_bin72	mOTU_082	75.9455	2.55138	31.9992	95.2842	1453	1.16868	1.53884	water_column	d__Bacteria	p__Proteobacteria	c__Alphaproteobacteria	o__Pelagibacterales	f__AG-422-B15	g__CACCCN01	s__
413_bin-07	mOTU_012	75.7811	4.01675	54.7081	87.7846	2633	2.38413	3.14607	sediments	d__Bacteria	p__Proteobacteria	c__Gammaproteobacteria	o__Thiohalobacterales	f__UBA9214	g__UBA9214	s__
P1994_111_bin213	mOTU_280	75.5724	3	52.4446	93.8817	1759	1.32947	1.7592	water_column	d__Bacteria	p__Proteobacteria	c__Alphaproteobacteria	o__Parvibaculales	f__RS24	g__UBA8337	s__
P1994_119_bin201	mOTU_164	75.5545	2.69541	60.9078	91.7116	3265	2.40333	3.18092	water_column	d__Bacteria	p__Proteobacteria	c__Alphaproteobacteria	o__Rhodobacterales	f__Rhodobacteraceae	g__Yoonia	s__
P6071_521_bin11	mOTU_025	75.434	2.70197	36.152	94.3758	1417	0.928878	1.23138	water_column	d__Bacteria	p__Proteobacteria	c__Gammaproteobacteria	o__Burkholderiales	f__Methylophilaceae	g__BACL14	s__
P1994_129_bin131	mOTU_156	75.3932	1.52463	65.2459	91.5331	4923	3.99191	5.29479	water_column	d__Bacteria	p__Proteobacteria	c__Alphaproteobacteria	o__Reyranellales	f__Reyranellaceae	g__Reyranella	s__
P4201_104_bin165	mOTU_040	75.3644	1.1329	51.7172	90.9589	2185	1.70924	2.26796	water_column	d__Bacteria	p__Proteobacteria	c__Gammaproteobacteria	o__Pseudomonadales	f__Porticoccaceae	g__HTCC2207	s__HTCC2207
415_bin-07	mOTU_012	75.2716	3.94401	55.3425	89.615	2475	2.23943	2.97513	sediments	d__Bacteria	p__Proteobacteria	c__Gammaproteobacteria	o__Thiohalobacterales	f__UBA9214	g__UBA9214	s__
P6071_531_bin181	mOTU_032	75.2675	2.65029	59.3681	93.2758	2382	1.58206	2.10192	water_column	d__Bacteria	p__Proteobacteria	c__Gammaproteobacteria	o__Burkholderiales	f__Burkholderiaceae	g__	s__
445_bin-21	mOTU_004	75.2366	4.01235	62.0445	93.5505	3867	3.51512	4.67209	sediments	d__Bacteria	p__Proteobacteria	c__Gammaproteobacteria	o__Pseudomonadales	f__HTCC2089	g__SZUA-521	s__
P1994_118_bin95	mOTU_076	75.1757	3.52198	51.8823	90.4758	2562	2.06899	2.75221	water_column	d__Bacteria	p__Proteobacteria	c__Alphaproteobacteria	o__Rhodobacterales	f__Rhodobacteraceae	g__Planktomarina	s__
P6071_517_bin22	mOTU_103	75.1429	3.14032	49.9066	88.953	2381	1.68398	2.24103	water_column	d__Bacteria	p__Proteobacteria	c__Alphaproteobacteria	o__Puniceispirillales	f__Puniceispirillaceae	g__UBA3439	s__
328_bin-02	mOTU_007	75.0535	3.9313	63.442	92.5993	3160	2.96461	3.94999	sediments	d__Bacteria	p__Proteobacteria	c__Gammaproteobacteria	o__GCA-2729495	f__GCA-2729495	g__SHZI01	s__
P2236_110_bin196	mOTU_003	75.0217	2.55671	62.0855	91.137	3094	2.23395	2.97774	water_column	d__Bacteria	p__Proteobacteria	c__Alphaproteobacteria	o__Rhodobacterales	f__Rhodobacteraceae	g__Roseicyclus	s__
P4201_116_bin63	mOTU_183	85.2	1.66154	41.5635	92.9252	2124	2.28344	2.6801	water_column	d__Archaea	p__Thermoplasmatota	c__Poseidoniia_A	o__Poseidoniales	f__Poseidoniaceae	g__MGIIa-L1	s__MGIIa-L1
P4201_102_bin95	mOTU_183	85.2	1.66154	41.6831	93.1891	1821	2.02885	2.38128	water_column	d__Archaea	p__Thermoplasmatota	c__Poseidoniia_A	o__Poseidoniales	f__Poseidoniaceae	g__MGIIa-L1	s__MGIIa-L1
P4201_124_bin156	mOTU_183	84.4	1.66154	41.6336	92.9592	1858	2.0318	2.40734	water_column	d__Archaea	p__Thermoplasmatota	c__Poseidoniia_A	o__Poseidoniales	f__Poseidoniaceae	g__MGIIa-L1	s__MGIIa-L1
P4201_105_bin16	mOTU_183	84.3385	2.12308	41.3403	91.1966	3073	3.05407	3.62121	water_column	d__Archaea	p__Thermoplasmatota	c__Poseidoniia_A	o__Poseidoniales	f__Poseidoniaceae	g__MGIIa-L1	s__MGIIa-L1
P1994_102_bin119	mOTU_323	84	0.861538	41.7016	93.7223	1715	1.97626	2.35269	water_column	d__Archaea	p__Thermoplasmatota	c__Poseidoniia_A	o__Poseidoniales	f__Poseidoniaceae	g__MGIIa-L1	s__MGIIa-L1
P1994_121_bin188	mOTU_183	83.6	2.4	41.7033	92.9629	1935	2.04015	2.44037	water_column	d__Archaea	p__Thermoplasmatota	c__Poseidoniia_A	o__Poseidoniales	f__Poseidoniaceae	g__MGIIa-L1	s__MGIIa-L1
P4201_114_bin180	mOTU_183	83.6	2	41.691	93.1254	1846	1.94932	2.33172	water_column	d__Archaea	p__Thermoplasmatota	c__Poseidoniia_A	o__Poseidoniales	f__Poseidoniaceae	g__MGIIa-L1	s__MGIIa-L1
P1994_130_bin207	mOTU_183	83.6	1.45641	41.8253	93.1825	1888	1.92383	2.30124	water_column	d__Archaea	p__Thermoplasmatota	c__Poseidoniia_A	o__Poseidoniales	f__Poseidoniaceae	g__MGIIa-L1	s__MGIIa-L1
454_bin-13	mOTU_101	81.6718	3.36	54.1574	91.349	1395	1.23423	1.51121	sediments	d__Archaea	p__Thermoplasmatota	c__Thermoplasmata	o__UBA10834	f__UBA10834	g__UBA9653	s__
P1994_124_bin106	mOTU_183	79.7333	2.8	41.7551	93.1044	1873	1.77221	2.22268	water_column	d__Archaea	p__Thermoplasmatota	c__Poseidoniia_A	o__Poseidoniales	f__Poseidoniaceae	g__MGIIa-L1	s__MGIIa-L1
P2236_102_bin100	mOTU_183	79.6	2.46154	41.533	92.5588	2482	2.49866	3.13902	water_column	d__Archaea	p__Thermoplasmatota	c__Poseidoniia_A	o__Poseidoniales	f__Poseidoniaceae	g__MGIIa-L1	s__MGIIa-L1
P2236_104_bin11	mOTU_183	77.6	0	41.7025	93.0728	1824	1.81019	2.33272	water_column	d__Archaea	p__Thermoplasmatota	c__Poseidoniia_A	o__Poseidoniales	f__Poseidoniaceae	g__MGIIa-L1	s__MGIIa-L1
P2236_102_bin109	mOTU_139	100	2.91262	31.268	89.3824	2132	1.55845	1.55845	water_column	d__Archaea	p__Thermoproteota	c__Nitrososphaeria	o__Nitrososphaerales	f__Nitrosopumilaceae	g__Nitrosopumilus	s__Nitrosopumilus
[truncated: 137 more rows]
