# Supplementary material for: Linking prokaryotic genome size variation to metabolic potential and environment
Source: ISME Commun. 2023 Mar 27;3:25. doi: 10.1038/s43705-023-00231-x (PMC10042847; doi:10.1038/s43705-023-00231-x)
Supplement: Supplementary file 8 — Table S3 [file 43705_2023_231_MOESM8_ESM.xlsx]

## Sheet: 221003_SupplementalTable3
Bin_id	Completeness	Contamination	Predicted_genome_size	Ecosystem_type	domain	phylum	class	order	family	genus	species
3300013123_17	92.79	3.3	4.86029	Freshwater	d__Bacteria	p__AABM5-125-24	c__RPQS01	o__	f__	g__	s__
LaPlata-15m-b_megahit_metabat_bin-531	96.5	2.88	3.09615	Freshwater	d__Bacteria	p__AABM5-125-24	c__RPQS01	o__	f__	g__	s__
3300020222_39	97.19	2.2	3.21257	Freshwater	d__Bacteria	p__AABM5-125-24	c__AABM5-125-24	o__AABM5-125-24	f__AABM5-125-24	g__	s__
3300020198_36	95.6	0	2.87828	Freshwater	d__Bacteria	p__AABM5-125-24	c__AABM5-125-24	o__AABM5-125-24	f__AABM5-125-24	g__	s__
3300013126_50	95.6	0	2.93593	Freshwater	d__Bacteria	p__AABM5-125-24	c__RPQS01	o__	f__	g__	s__
3300027900_34	86.15	2.56	3.47748	Freshwater	d__Bacteria	p__Acidobacteriota	c__Aminicenantia	o__Aminicenantales	f__UBA8522	g__	s__
MJ-time_megahit_metabat_bin-8942	82.45	4.08	4.68939	Freshwater	d__Bacteria	p__Acidobacteriota	c__Acidobacteriae	o__Bryobacterales	f__Bryobacteraceae	g__BOG-224	s__
AM-2014_megahit_metabat_bin-2637	97.63	0.86	4.32714	Freshwater	d__Bacteria	p__Acidobacteriota	c__Acidobacteriae	o__Acidobacteriales	f__Acidobacteriaceae	g__	s__
C5coas_megahit_metabat_bin-1277	94.4	0.49	3.44286	Freshwater	d__Bacteria	p__Acidobacteriota	c__Acidobacteriae	o__Acidobacteriales	f__Koribacteraceae	g__TOLSYN	s__
3300027897_31	79.49	3.99	4.09986	Freshwater	d__Bacteria	p__Acidobacteriota	c__Thermoanaerobaculia	o__Thermoanaerobaculales	f__FEB-10	g__FEB-10	s__
3300025409_2	98.02	1.71	5.86831	Freshwater	d__Bacteria	p__Acidobacteriota	c__Acidobacteriae	o__UBA7540	f__UBA7540	g__	s__
Umea1p3_megahit_metabat_bin-599	98.25	1.8	12.0556	Freshwater	d__Bacteria	p__Acidobacteriota	c__Acidobacteriae	o__Bryobacterales	f__Bryobacteraceae	g__	s__
AM-lipid-02-D6_megahit_metabat_bin-099	96.35	1.02	3.73581	Freshwater	d__Bacteria	p__Acidobacteriota	c__Holophagae	o__Holophagales	f__Holophagaceae	g__Geothrix	s__
3300027793_17	85	1.71	4.00456	Freshwater	d__Bacteria	p__Acidobacteriota	c__Blastocatellia	o__Pyrinomonadales	f__	g__	s__
3300012682_34	89.98	0.85	2.5422	Freshwater	d__Bacteria	p__Acidobacteriota	c__Blastocatellia	o__Pyrinomonadales	f__Pyrinomonadaceae	g__OLB17	s__
AM-lipid-02-D8_megahit_metabat_bin-342	98.72	3.28	6.2828	Freshwater	d__Bacteria	p__Acidobacteriota	c__Thermoanaerobaculia	o__UBA5066	f__UBA5066	g__Fen-183	s__
Umea_megahit_metabat_bin-05280	96.72	1.15	4.44586	Freshwater	d__Bacteria	p__Acidobacteriota	c__Acidobacteriae	o__Acidobacteriales	f__Acidobacteriaceae	g__	s__
LaPlata_megahit_metabat_bin-2782	80.46	2.14	5.36317	Freshwater	d__Bacteria	p__Acidobacteriota	c__Blastocatellia	o__Pyrinomonadales	f__	g__	s__
3300013128_46	88.13	4.7	2.11774	Freshwater	d__Bacteria	p__Acidobacteriota	c__Aminicenantia	o__Aminicenantales	f__Saccharicenantaceae	g__Saccharicenans	s__
AM-2014_megahit_metabat_bin-1920	87.59	3.45	3.90768	Freshwater	d__Bacteria	p__Acidobacteriota	c__Acidobacteriae	o__Acidobacteriales	f__Acidobacteriaceae	g__	s__
A2_megahit_metabat_bin-0517	99.12	0	3.6249	Freshwater	d__Bacteria	p__Acidobacteriota	c__Holophagae	o__Holophagales	f__Holophagaceae	g__Geothrix	s__
AlinenLipids_megahit_metabat_bin-6195	97.37	1.75	6.31832	Freshwater	d__Bacteria	p__Acidobacteriota	c__Acidobacteriae	o__Bryobacterales	f__Bryobacteraceae	g__BOG-234	s__
3300020713_2	99.12	0.88	3.32174	Freshwater	d__Bacteria	p__Acidobacteriota	c__Holophagae	o__Holophagales	f__Holophagaceae	g__Geothrix	s__
3300029442_5	98.25	1.75	4.88158	Freshwater	d__Bacteria	p__Acidobacteriota	c__Holophagae	o__Holophagales	f__Holophagaceae	g__Holophaga	s__
3300027157_10	87.99	4.27	1.28711	Freshwater	d__Bacteria	p__Acidobacteriota	c__Holophagae	o__Holophagales	f__Holophagaceae	g__UBA12189	s__UBA12189 sp003530835
YR_megahit_metabat_bin-1866	99.46	0.88	6.36553	Freshwater	d__Bacteria	p__Acidobacteriota	c__Acidobacteriae	o__Bryobacterales	f__Bryobacteraceae	g__BOG-234	s__
3300022602_28	96.55	1.77	3.0262	Freshwater	d__Bacteria	p__Acidobacteriota	c__Acidobacteriae	o__Acidobacteriales	f__Acidobacteriaceae	g__	s__
3300025442_7	88.03	1.71	4.43851	Freshwater	d__Bacteria	p__Acidobacteriota	c__Acidobacteriae	o__UBA7541	f__UBA7541	g__UBA7541	s__UBA7541 sp002478115
LJ-13-9m_megahit_metabat_bin-107	91.03	4.5	3.00554	Freshwater	d__Bacteria	p__Acidobacteriota	c__Holophagae	o__Holophagales	f__Holophagaceae	g__Geothrix	s__
VK2_megahit_metabat_bin-0924	98.83	1.36	4.42312	Freshwater	d__Bacteria	p__Acidobacteriota	c__Acidobacteriae	o__Bryobacterales	f__Bryobacteraceae	g__BOG-234	s__
Erken-D6_megahit_metabat_bin-0908	89.7	2.78	1.35142	Freshwater	d__Bacteria	p__Acidobacteriota	c__Holophagae	o__Holophagales	f__Holophagaceae	g__UBA12189	s__
3300027850_24	75.88	2.61	6.97972	Freshwater	d__Bacteria	p__Acidobacteriota	c__Acidobacteriae	o__Bryobacterales	f__Bryobacteraceae	g__Bryobacter	s__
Umea2_megahit_metabat_bin-2266	98.68	3.72	4.22959	Freshwater	d__Bacteria	p__Acidobacteriota	c__Holophagae	o__Holophagales	f__Holophagaceae	g__Geothrix	s__
3300021376_15	98.07	1.74	6.25849	Freshwater	d__Bacteria	p__Acidobacteriota	c__Acidobacteriae	o__Bryobacterales	f__Bryobacteraceae	g__Bryobacter	s__
3300013097_2	85.65	2.17	6.19214	Freshwater	d__Bacteria	p__Acidobacteriota	c__Acidobacteriae	o__Bryobacterales	f__Bryobacteraceae	g__Ga0077553	s__
SA207A_megahit_metabat_bin-0036	89.96	0.85	3.46847	Freshwater	d__Bacteria	p__Acidobacteriota	c__Aminicenantia	o__UBA2199	f__UBA2199	g__UBA2199	s__
AlinenSediments_megahit_metabat_bin-3382	94.87	2.56	5.65823	Freshwater	d__Bacteria	p__Acidobacteriota	c__	o__	f__	g__	s__
3300027900_29	79.09	3.42	4.04597	Freshwater	d__Bacteria	p__Acidobacteriota	c__Aminicenantia	o__Aminicenantales	f__RBG-16-66-30	g__RBG-16-66-30	s__
SA2600A_megahit_metabat_bin-1158	86.81	3.89	3.40115	Freshwater	d__Bacteria	p__Acidobacteriota	c__Aminicenantia	o__UBA2199	f__UBA2199	g__UBA2199	s__
AlinenSedimentsD2_megahit_metabat_bin-1623	92.51	3.87	3.43721	Freshwater	d__Bacteria	p__Acidobacteriota	c__Holophagae	o__Holophagales	f__Holophagaceae	g__Geothrix	s__
3300013129_22	83.85	3.47	3.33938	Freshwater	d__Bacteria	p__Acidobacteriota	c__Aminicenantia	o__Aminicenantales	f__UBA8522	g__UBA8522	s__
3300027835_30	92.04	0.05	3.3975	Freshwater	d__Bacteria	p__Acidobacteriota	c__Acidobacteriae	o__UBA7541	f__UBA7541	g__	s__
3300012531_9	90.6	1.03	2.94264	Freshwater	d__Bacteria	p__Acidobacteriota	c__Blastocatellia	o__Pyrinomonadales	f__Pyrinomonadaceae	g__OLB17	s__
3300027306_5	90.38	2.61	3.46519	Freshwater	d__Bacteria	p__Acidobacteriota	c__Vicinamibacteria	o__Vicinamibacterales	f__SCN-69-37	g__SYFT01	s__
A14_megahit_metabat_bin-2537	97.03	3.51	5.43032	Freshwater	d__Bacteria	p__Acidobacteriota	c__Acidobacteriae	o__Bryobacterales	f__Bryobacteraceae	g__BOG-224	s__
3300027825_9	87.1	3.42	5.27629	Freshwater	d__Bacteria	p__Acidobacteriota	c__Acidobacteriae	o__Acidobacteriales	f__Koribacteraceae	g__Bog-209	s__
Umea3p4_megahit_metabat_bin-0652	93.08	4.14	4.02732	Freshwater	d__Bacteria	p__Acidobacteriota	c__Holophagae	o__Holophagales	f__Holophagaceae	g__Geothrix	s__
3300005858_6	96.58	2.56	3.09307	Freshwater	d__Bacteria	p__Acidobacteriota	c__Blastocatellia	o__HR10	f__HR10	g__HR10	s__
LaPlata_megahit_metabat_bin-2064	90.6	3.42	5.0741	Freshwater	d__Bacteria	p__Acidobacteriota	c__Blastocatellia	o__Pyrinomonadales	f__	g__	s__
3300027843_14	89.74	1.99	3.52779	Freshwater	d__Bacteria	p__Acidobacteriota	c__Blastocatellia	o__Pyrinomonadales	f__Pyrinomonadaceae	g__OLB17	s__
Ki2-D3_megahit_metabat_bin-0674	100	1.75	7.47666	Freshwater	d__Bacteria	p__Acidobacteriota	c__Acidobacteriae	o__Bryobacterales	f__Bryobacteraceae	g__BOG-234	s__
AM3_megahit_metabat_bin-1327	98.06	0.86	4.62688	Freshwater	d__Bacteria	p__Acidobacteriota	c__Acidobacteriae	o__Acidobacteriales	f__Acidobacteriaceae	g__Terracidiphilus	s__
VK4_megahit_metabat_bin-0032	99.07	2.19	7.73253	Freshwater	d__Bacteria	p__Acidobacteriota	c__Acidobacteriae	o__Bryobacterales	f__Bryobacteraceae	g__BOG-234	s__
3300025409_1	95.46	2.56	6.06638	Freshwater	d__Bacteria	p__Acidobacteriota	c__Acidobacteriae	o__UBA7540	f__UBA7540	g__UBA7540	s__
Umea1_megahit_metabat_bin-2613	98.28	3.97	6.78276	Freshwater	d__Bacteria	p__Acidobacteriota	c__Acidobacteriae	o__Bryobacterales	f__Bryobacteraceae	g__BOG-234	s__
3300027819_20	95.73	0.85	5.43732	Freshwater	d__Bacteria	p__Acidobacteriota	c__Blastocatellia	o__Pyrinomonadales	f__Pyrinomonadaceae	g__UBA11740	s__
KT_megahit_metabat_bin-2094	96.93	4.66	3.64174	Freshwater	d__Bacteria	p__Acidobacteriota	c__Holophagae	o__Holophagales	f__Holophagaceae	g__Geothrix	s__
3300025444_9	79.06	0.05	2.84826	Freshwater	d__Bacteria	p__Acidobacteriota	c__Acidobacteriae	o__Acidobacteriales	f__Acidobacteriaceae	g__Palsa-288	s__
3300013130_32	92.08	3.42	2.57913	Freshwater	d__Bacteria	p__Acidobacteriota	c__Aminicenantia	o__Aminicenantales	f__Saccharicenantaceae	g__Saccharicenans	s__
3300013132_38	95.37	4.27	3.80618	Freshwater	d__Bacteria	p__Acidobacteriota	c__Vicinamibacteria	o__Vicinamibacterales	f__UBA2999	g__	s__
MJ130702B_megahit_metabat_bin-474	99.12	0.88	3.69737	Freshwater	d__Bacteria	p__Acidobacteriota	c__Holophagae	o__Holophagales	f__Holophagaceae	g__Geothrix	s__
AlinenLipids_megahit_metabat_bin-5257	78.96	4.27	4.97254	Freshwater	d__Bacteria	p__Acidobacteriota	c__Acidobacteriae	o__Acidobacteriales	f__Acidobacteriaceae	g__Granulicella	s__
AlinenLipids_megahit_metabat_bin-5984	95.28	2.26	4.07369	Freshwater	d__Bacteria	p__Acidobacteriota	c__Acidobacteriae	o__Acidobacteriales	f__Acidobacteriaceae	g__Palsa-288	s__
3300025500_3	98.93	0.85	5.0906	Freshwater	d__Bacteria	p__Acidobacteriota	c__Acidobacteriae	o__Acidobacteriales	f__Koribacteraceae	g__Sulfotelmatobacter	s__Sulfotelmatobacter sp003138975
3300013127_15	77.91	3.47	3.63507	Freshwater	d__Bacteria	p__Acidobacteriota	c__Aminicenantia	o__Aminicenantales	f__Aminicenantaceae	g__	s__
AM-2014_megahit_metabat_bin-4081	98.12	3.07	6.38743	Freshwater	d__Bacteria	p__Acidobacteriota	c__Acidobacteriae	o__Bryobacterales	f__Bryobacteraceae	g__BOG-234	s__
3300017526_7	92.85	2.56	3.17164	Freshwater	d__Bacteria	p__Acidobacteriota	c__Aminicenantia	o__Aminicenantales	f__RBG-16-66-30	g__RBG-16-66-30	s__
3300025463_5	98.06	0.86	5.90675	Freshwater	d__Bacteria	p__Acidobacteriota	c__Acidobacteriae	o__Acidobacteriales	f__Acidobacteriaceae	g__Terracidiphilus	s__
Umea3p2_megahit_metabat_bin-1268	100	1.54	6.16542	Freshwater	d__Bacteria	p__Acidobacteriota	c__Acidobacteriae	o__Bryobacterales	f__Bryobacteraceae	g__BOG-234	s__
3300013128_33	85.98	3.42	2.63454	Freshwater	d__Bacteria	p__Acidobacteriota	c__Aminicenantia	o__Aminicenantales	f__RBG-16-66-30	g__	s__
SA2600A-DNA-2_megahit_metabat_bin-414	86.78	3.85	3.03383	Freshwater	d__Bacteria	p__Acidobacteriota	c__Aminicenantia	o__Aminicenantales	f__	g__	s__
3300020578_44	91.4	4.27	3.18049	Freshwater	d__Bacteria	p__Acidobacteriota	c__Vicinamibacteria	o__Vicinamibacterales	f__UBA2999	g__	s__
AlinenLipids_megahit_metabat_bin-5061	98.71	3.02	6.73463	Freshwater	d__Bacteria	p__Acidobacteriota	c__Acidobacteriae	o__Acidobacteriales	f__Acidobacteriaceae	g__Terracidiphilus	s__
3300027792_10	78.56	2.62	4.13669	Freshwater	d__Bacteria	p__Acidobacteriota	c__Aminicenantia	o__Aminicenantales	f__UBA4085	g__	s__
3300027675_1	88.89	2.14	7.53731	Freshwater	d__Bacteria	p__Acidobacteriota	c__UBA6911	o__UBA6911	f__RPQK01	g__	s__
3300017938_17	93.68	3.42	3.3067	Freshwater	d__Bacteria	p__Acidobacteriota	c__Aminicenantia	o__Aminicenantales	f__RBG-16-66-30	g__	s__
Kiruna2_megahit_metabat_bin-2211	95.18	4.17	3.41256	Freshwater	d__Bacteria	p__Acidobacteriota	c__Holophagae	o__Holophagales	f__Holophagaceae	g__Geothrix	s__
AM-2014_megahit_metabat_bin-1231	83.87	2.95	4.5317	Freshwater	d__Bacteria	p__Acidobacteriota	c__Holophagae	o__Holophagales	f__Holophagaceae	g__Geothrix	s__
Umea3p2_megahit_metabat_bin-0974	98.22	0.86	4.61276	Freshwater	d__Bacteria	p__Acidobacteriota	c__Acidobacteriae	o__Acidobacteriales	f__Acidobacteriaceae	g__	s__
3300027770_2	99.08	2.83	6.99108	Freshwater	d__Bacteria	p__Acidobacteriota	c__Acidobacteriae	o__Bryobacterales	f__Bryobacteraceae	g__Ga0077553	s__
AM4_megahit_metabat_bin-640	97.37	1.32	3.85181	Freshwater	d__Bacteria	p__Acidobacteriota	c__Holophagae	o__Holophagales	f__Holophagaceae	g__Geothrix	s__
3300013391_5	76.68	4.46	3.17834	Freshwater	d__Bacteria	p__Acidobacteriota	c__Aminicenantia	o__UBA2199	f__UBA2199	g__UBA2199	s__
VK_megahit_metabat_bin-2000	94.43	0.99	3.67816	Freshwater	d__Bacteria	p__Acidobacteriota	c__Holophagae	o__Holophagales	f__Holophagaceae	g__Geothrix	s__
3300025459_3	95.09	3.42	6.52423	Freshwater	d__Bacteria	p__Acidobacteriota	c__Acidobacteriae	o__UBA7540	f__UBA7540	g__	s__
Umea3p2_megahit_metabat_bin-1120	99.71	0.88	6.07021	Freshwater	d__Bacteria	p__Acidobacteriota	c__Acidobacteriae	o__Bryobacterales	f__Bryobacteraceae	g__BOG-234	s__
3300029900_8	76.73	2.56	4.96233	Freshwater	d__Bacteria	p__Acidobacteriota	c__Acidobacteriae	o__Acidobacteriales	f__Acidobacteriaceae	g__Granulicella	s__
3300017451_2	78.75	1.71	4.78099	Freshwater	d__Bacteria	p__Acidobacteriota	c__Aminicenantia	o__Aminicenantales	f__UBA4085	g__FEN-413	s__
VK_megahit_metabat_bin-3395	96.33	4.4	4.80182	Freshwater	d__Bacteria	p__Acidobacteriota	c__Acidobacteriae	o__Bryobacterales	f__Bryobacteraceae	g__Palsa-187	s__
B4_megahit_metabat_bin-291	89.39	4.1	5.92732	Freshwater	d__Bacteria	p__Acidobacteriota	c__Acidobacteriae	o__Acidobacteriales	f__Acidobacteriaceae	g__	s__
Loclat_megahit_metabat_bin-01759	95.96	2.63	3.56883	Freshwater	d__Bacteria	p__Acidobacteriota	c__Holophagae	o__Holophagales	f__Holophagaceae	g__Holophaga	s__
Kiruna_megahit_metabat_bin-00250	97.37	1.8	7.04771	Freshwater	d__Bacteria	p__Acidobacteriota	c__Acidobacteriae	o__Bryobacterales	f__Bryobacteraceae	g__BOG-234	s__
MJ-time_megahit_metabat_bin-1738	99.78	1.72	4.09593	Freshwater	d__Bacteria	p__Acidobacteriota	c__Acidobacteriae	o__Acidobacteriales	f__Acidobacteriaceae	g__Terracidiphilus	s__
AM-2014_megahit_metabat_bin-1001	96.65	0.86	5.99521	Freshwater	d__Bacteria	p__Acidobacteriota	c__Acidobacteriae	o__Acidobacteriales	f__Acidobacteriaceae	g__Terracidiphilus	s__
Umea_megahit_metabat_bin-01763	96.25	4.9	7.82432	Freshwater	d__Bacteria	p__Acidobacteriota	c__Acidobacteriae	o__Bryobacterales	f__Bryobacteraceae	g__Solibacter	s__
C5_megahit_metabat_bin-1517	95.68	0.31	3.29351	Freshwater	d__Bacteria	p__Acidobacteriota	c__Acidobacteriae	o__Acidobacteriales	f__Koribacteraceae	g__TOLSYN	s__
3300014199_10	97.83	0.88	4.97199	Freshwater	d__Bacteria	p__Acidobacteriota	c__Holophagae	o__Holophagales	f__Holophagaceae	g__Holophaga	s__
AM3_megahit_metabat_bin-0768	97.81	1.97	7.46771	Freshwater	d__Bacteria	p__Acidobacteriota	c__Acidobacteriae	o__Bryobacterales	f__Bryobacteraceae	g__	s__
3300027792_11	78.93	2.85	3.70695	Freshwater	d__Bacteria	p__Acidobacteriota	c__Aminicenantia	o__UBA2199	f__UBA2199	g__	s__
G1coas_megahit_metabat_bin-1745	95.51	1.85	5.09515	Freshwater	d__Bacteria	p__Acidobacteriota	c__Acidobacteriae	o__Acidobacteriales	f__Koribacteraceae	g__TOLSYN	s__
3300017451_1	89.4	4.27	4.54814	Freshwater	d__Bacteria	p__Acidobacteriota	c__Aminicenantia	o__Aminicenantales	f__UBA4085	g__	s__
3300027896_51	77.54	1.1	3.52027	Freshwater	d__Bacteria	p__Acidobacteriota	c__UBA4820	o__UBA4820	f__	g__	s__
3300018018_17	81.03	1.71	3.53697	Freshwater	d__Bacteria	p__Acidobacteriota	c__Aminicenantia	o__Aminicenantales	f__UBA4085	g__FEN-413	s__
LaPlata-15m-a_megahit_metabat_bin-000	98.29	2.92	8.006	Freshwater	d__Bacteria	p__Acidobacteriota	c__UBA6911	o__UBA6911	f__	g__	s__
3300027878_91	81.18	1.72	2.95844	Freshwater	d__Bacteria	p__Actinobacteriota	c__Thermoleophilia	o__Solirubrobacterales	f__70-9	g__67-14	s__
3300013093_17	83.25	1.83	3.65021	Freshwater	d__Bacteria	p__Actinobacteriota	c__Actinomycetia	o__Mycobacteriales	f__Mycobacteriaceae	g__Mycobacterium	s__
3300014168_13	90.7	2.14	1.92522	Freshwater	d__Bacteria	p__Actinobacteriota	c__Acidimicrobiia	o__Acidimicrobiales	f__RAAP-2	g__RAAP-2	s__
3300028571_60	90.82	4.39	1.3511	Freshwater	d__Bacteria	p__Actinobacteriota	c__Actinomycetia	o__Actinomycetales	f__Microbacteriaceae	g__Rhodoluna	s__
KT4_megahit_metabat_bin-235	82.78	1.93	1.36462	Freshwater	d__Bacteria	p__Actinobacteriota	c__Actinomycetia	o__Actinomycetales	f__Microbacteriaceae	g__Rhodoluna	s__
3300010157_10	75.67	2.41	3.4629	Freshwater	d__Bacteria	p__Actinobacteriota	c__Actinomycetia	o__Mycobacteriales	f__Mycobacteriaceae	g__Mycobacterium	s__
3300007722_74	94.6	0.51	1.49516	Freshwater	d__Bacteria	p__Actinobacteriota	c__Actinomycetia	o__Actinomycetales	f__Microbacteriaceae	g__Pontimonas	s__
3300013286_11	78.01	1.94	1.6271	Freshwater	d__Bacteria	p__Actinobacteriota	c__Actinomycetia	o__Nanopelagicales	f__UBA5976	g__UBA5976	s__
Umea1p3_megahit_metabat_bin-583	88.43	2.53	1.72545	Freshwater	d__Bacteria	p__Actinobacteriota	c__Actinomycetia	o__Nanopelagicales	f__Nanopelagicaceae	g__PALSA-747	s__
Loc090907-6m_megahit_metabat_bin-560	93.08	4.96	3.51878	Freshwater	d__Bacteria	p__Actinobacteriota	c__Actinomycetia	o__Nanopelagicales	f__S36-B12	g__UBA10649	s__
KR3_megahit_metabat_bin-0923	87.82	0	1.63556	Freshwater	d__Bacteria	p__Actinobacteriota	c__Actinomycetia	o__Nanopelagicales	f__Nanopelagicaceae	g__PALSA-747	s__
Ki3-D1_megahit_metabat_bin-0491	89.32	2.99	1.92325	Freshwater	d__Bacteria	p__Actinobacteriota	c__Acidimicrobiia	o__Acidimicrobiales	f__Ilumatobacteraceae	g__UBA3006	s__
AlinenLipids_megahit_metabat_bin-9699	99.15	1.36	1.954	Freshwater	d__Bacteria	p__Actinobacteriota	c__Acidimicrobiia	o__Acidimicrobiales	f__RAAP-2	g__	s__
3300012006_22	86.07	1.58	1.55066	Freshwater	d__Bacteria	p__Actinobacteriota	c__Actinomycetia	o__Nanopelagicales	f__Nanopelagicaceae	g__UBA7398	s__UBA7398 sp002470135
3300027870_35	75.92	0.38	4.84563	Freshwater	d__Bacteria	p__Actinobacteriota	c__Actinomycetia	o__Mycobacteriales	f__Mycobacteriaceae	g__Mycobacterium	s__
E-2_megahit_metabat_bin-338	81.77	4.39	1.56548	Freshwater	d__Bacteria	p__Actinobacteriota	c__Actinomycetia	o__Nanopelagicales	f__Nanopelagicaceae	g__AAA044-D11	s__
3300027870_38	81.74	1.21	4.32386	Freshwater	d__Bacteria	p__Actinobacteriota	c__Actinomycetia	o__Propionibacteriales	f__Nocardioidaceae	g__Nocardioides	s__
3300027832_31	97.93	2.56	4.41933	Freshwater	d__Bacteria	p__Actinobacteriota	c__Acidimicrobiia	o__Acidimicrobiales	f__Ilumatobacteraceae	g__Ilumatobacter_A	s__
Erken-D6_megahit_metabat_bin-0098	76.49	2.74	2.57876	Freshwater	d__Bacteria	p__Actinobacteriota	c__Acidimicrobiia	o__Acidimicrobiales	f__Ilumatobacteraceae	g__Casp-actino8	s__
3300010158_16	93.16	1.45	2.38782	Freshwater	d__Bacteria	p__Actinobacteriota	c__Acidimicrobiia	o__Acidimicrobiales	f__UBA8139	g__F1-20-MAGs160	s__
LJ_megahit_metabat_bin-5001	93.17	3.6	3.93684	Freshwater	d__Bacteria	p__Actinobacteriota	c__Actinomycetia	o__Nanopelagicales	f__	g__	s__
KR_megahit_metabat_bin-2088	93.8	1.08	1.7872	Freshwater	d__Bacteria	p__Actinobacteriota	c__Actinomycetia	o__Nanopelagicales	f__UBA12327	g__AcAMD-2	s__
3300023179_55	79.84	1.65	1.54873	Freshwater	d__Bacteria	p__Actinobacteriota	c__Actinomycetia	o__Nanopelagicales	f__Nanopelagicaceae	g__MAG-120802	s__MAG-120802 sp002347935
Ki3-D3_megahit_metabat_bin-0775	86.08	2.63	1.70856	Freshwater	d__Bacteria	p__Actinobacteriota	c__Actinomycetia	o__Nanopelagicales	f__Nanopelagicaceae	g__Planktophila	s__
3300021376_59	84.62	4.7	2.18947	Freshwater	d__Bacteria	p__Actinobacteriota	c__Acidimicrobiia	o__Acidimicrobiales	f__Ilumatobacteraceae	g__UBA2093	s__
LJ_megahit_metabat_bin-2650	86.43	1.58	1.65611	Freshwater	d__Bacteria	p__Actinobacteriota	c__Actinomycetia	o__Nanopelagicales	f__Nanopelagicaceae	g__QYPT01	s__
3300003375_5	89.92	0	1.81207	Freshwater	d__Bacteria	p__Actinobacteriota	c__Actinomycetia	o__Nanopelagicales	f__Nanopelagicaceae	g__PALSA-747	s__
ErkenSummer_megahit_metabat_bin-3301	93.51	2.37	3.35563	Freshwater	d__Bacteria	p__Actinobacteriota	c__Actinomycetia	o__Mycobacteriales	f__Mycobacteriaceae	g__Mycobacterium	s__
Umea_megahit_metabat_bin-01426	91.93	4.67	2.2443	Freshwater	d__Bacteria	p__Actinobacteriota	c__Thermoleophilia	o__Gaiellales	f__Gaiellaceae	g__PALSA-600	s__
3300025435_12	76.07	2.11	1.61984	Freshwater	d__Bacteria	p__Actinobacteriota	c__Actinomycetia	o__Nanopelagicales	f__Nanopelagicaceae	g__PALSA-747	s__
3300027768_4	77.07	4.27	3.36686	Freshwater	d__Bacteria	p__Actinobacteriota	c__Thermoleophilia	o__Solirubrobacterales	f__Solirubrobacteraceae	g__Palsa-744	s__
Ja1_megahit_metabat_bin-4102	97.26	3.28	3.6468	Freshwater	d__Bacteria	p__Actinobacteriota	c__Acidimicrobiia	o__Acidimicrobiales	f__Ilumatobacteraceae	g__UBA668	s__
3300017453_14	93.16	1.28	2.07579	Freshwater	d__Bacteria	p__Actinobacteriota	c__Acidimicrobiia	o__Acidimicrobiales	f__Ilumatobacteraceae	g__F1-20-MAGs119	s__
3300027782_34	76.35	0.45	2.0094	Freshwater	d__Bacteria	p__Actinobacteriota	c__Actinomycetia	o__Nanopelagicales	f__S36-B12	g__UBA11398	s__
Ja_megahit_metabat_bin-2679	80.04	0.96	1.70014	Freshwater	d__Bacteria	p__Actinobacteriota	c__Actinomycetia	o__Nanopelagicales	f__Nanopelagicaceae	g__Planktophila	s__
3300025472_21	94.68	3.79	2.03182	Freshwater	d__Bacteria	p__Actinobacteriota	c__Acidimicrobiia	o__Acidimicrobiales	f__Bog-793	g__Bog-793	s__
3300002092_3	89.05	0.53	2.08325	Freshwater	d__Bacteria	p__Actinobacteriota	c__Actinomycetia	o__Nanopelagicales	f__Nanopelagicaceae	g__	s__
AM-lipid-02-D3_megahit_metabat_bin-0734	99.15	1.28	2.17447	Freshwater	d__Bacteria	p__Actinobacteriota	c__Acidimicrobiia	o__Acidimicrobiales	f__RAAP-2	g__RAAP-2	s__
Loc090116-9m_megahit_metabat_bin-0090	95.26	2.3	2.66134	Freshwater	d__Bacteria	p__Actinobacteriota	c__Thermoleophilia	o__Gaiellales	f__F1-60-MAGs149	g__F1-60-MAGs149	s__
Ki2-D2_megahit_metabat_bin-1482	85.36	3.6	2.15993	Freshwater	d__Bacteria	p__Actinobacteriota	c__Actinomycetia	o__Nanopelagicales	f__Nanopelagicaceae	g__Planktophila	s__
MJ-2014_megahit_metabat_bin-1717	85.32	1.85	1.43417	Freshwater	d__Bacteria	p__Actinobacteriota	c__Actinomycetia	o__Actinomycetales	f__Microbacteriaceae	g__Rhodoluna	s__
LJ-3-4m_megahit_metabat_bin-0959	75.55	3.56	1.38323	Freshwater	d__Bacteria	p__Actinobacteriota	c__Actinomycetia	o__Nanopelagicales	f__Nanopelagicaceae	g__Planktophila	s__
3300027902_34	75.64	1.36	3.93741	Freshwater	d__Bacteria	p__Actinobacteriota	c__Acidimicrobiia	o__IMCC26256	f__PALSA-555	g__	s__
Loclat_megahit_metabat_bin-09341	93.68	4.43	5.34176	Freshwater	d__Bacteria	p__Actinobacteriota	c__Actinomycetia	o__Mycobacteriales	f__Mycobacteriaceae	g__Mycobacterium	s__
Ki2-D2_megahit_metabat_bin-1044	92.47	0.18	1.59965	Freshwater	d__Bacteria	p__Actinobacteriota	c__Actinomycetia	o__Nanopelagicales	f__Nanopelagicaceae	g__PALSA-747	s__
A14_megahit_metabat_bin-2942	91.36	2.85	1.81822	Freshwater	d__Bacteria	p__Actinobacteriota	c__Acidimicrobiia	o__Acidimicrobiales	f__RAAP-2	g__	s__
Umea2p1_megahit_metabat_bin-1192	95.69	0	1.74771	Freshwater	d__Bacteria	p__Actinobacteriota	c__Thermoleophilia	o__Ga0077560	f__Ga0077560	g__Ga0077560	s__
3300021376_62	97.41	0	1.85276	Freshwater	d__Bacteria	p__Actinobacteriota	c__Thermoleophilia	o__Ga0077560	f__Ga0077560	g__F1-20-MAGs101	s__
3300027832_95	79.3	0.86	1.88394	Freshwater	d__Bacteria	p__Actinobacteriota	c__Thermoleophilia	o__Ga0077560	f__Ga0077560	g__SYFI01	s__
3300013004_61	82.31	4.27	1.91564	Freshwater	d__Bacteria	p__Actinobacteriota	c__Acidimicrobiia	o__Acidimicrobiales	f__Ilumatobacteraceae	g__	s__
Erken-D3_megahit_metabat_bin-1314	76.35	3.45	1.42348	Freshwater	d__Bacteria	p__Actinobacteriota	c__Actinomycetia	o__Nanopelagicales	f__Nanopelagicaceae	g__Planktophila	s__
3300027749_40	80.12	2.83	1.46908	Freshwater	d__Bacteria	p__Actinobacteriota	c__Actinomycetia	o__Actinomycetales	f__Microbacteriaceae	g__Rhodoluna	s__
AM-lipid-02-D2_megahit_metabat_bin-0291	89.31	1.08	1.47098	Freshwater	d__Bacteria	p__Actinobacteriota	c__Actinomycetia	o__Nanopelagicales	f__Nanopelagicaceae	g__PALSA-747	s__
3300014638_7	97.77	3.96	6.11008	Freshwater	d__Bacteria	p__Actinobacteriota	c__Actinomycetia	o__Streptosporangiales	f__Streptosporangiaceae	g__Palsa-506	s__
3300027983_58	86.12	0.53	1.6252	Freshwater	d__Bacteria	p__Actinobacteriota	c__Actinomycetia	o__Nanopelagicales	f__Nanopelagicaceae	g__Planktophila	s__
3300017494_17	91.14	0.14	3.08609	Freshwater	d__Bacteria	p__Actinobacteriota	c__Actinomycetia	o__Actinomycetales	f__Demequinaceae	g__Demequina	s__
3300014158_9	82.76	1.72	4.27637	Freshwater	d__Bacteria	p__Actinobacteriota	c__Thermoleophilia	o__Solirubrobacterales	f__Solirubrobacteraceae	g__Palsa-744	s__
3300017463_20	78.64	4.55	1.57068	Freshwater	d__Bacteria	p__Actinobacteriota	c__UBA1414	o__UBA1414	f__UBA1414	g__20-14-0-20-35-9	s__
3300027723_9	78.96	2.14	2.82018	Freshwater	d__Bacteria	p__Actinobacteriota	c__Acidimicrobiia	o__UBA5794	f__ZC4RG35	g__	s__
AM-lipid-02-D3_megahit_metabat_bin-0628	98.29	1.28	1.78112	Freshwater	d__Bacteria	p__Actinobacteriota	c__Acidimicrobiia	o__Acidimicrobiales	f__RAAP-2	g__RAAP-2	s__
LaPlata_megahit_metabat_bin-3933	93.1	1.72	3.57462	Freshwater	d__Bacteria	p__Actinobacteriota	c__Thermoleophilia	o__RBG-16-64-13	f__RBG-16-64-13	g__	s__
LaPlata_megahit_metabat_bin-4246	90.43	4.87	2.25469	Freshwater	d__Bacteria	p__Actinobacteriota	c__Acidimicrobiia	o__Acidimicrobiales	f__Ilumatobacteraceae	g__UBA2093	s__
3300018046_14	88.46	2.4	1.96605	Freshwater	d__Bacteria	p__Actinobacteriota	c__Acidimicrobiia	o__Acidimicrobiales	f__RAAP-2	g__RAAP-2	s__RAAP-2 sp003160115
MJ120716A_megahit_metabat_bin-0852	86.24	3.63	1.58883	Freshwater	d__Bacteria	p__Actinobacteriota	c__Actinomycetia	o__Nanopelagicales	f__Nanopelagicaceae	g__AAA044-D11	s__
3300027970_50	76.36	2.03	1.55732	Freshwater	d__Bacteria	p__Actinobacteriota	c__Actinomycetia	o__Nanopelagicales	f__AcAMD-5	g__ATZT02	s__
Umea1p2_megahit_metabat_bin-0581	98.29	1.28	1.75408	Freshwater	d__Bacteria	p__Actinobacteriota	c__Acidimicrobiia	o__Acidimicrobiales	f__RAAP-2	g__RAAP-2	s__
LaPlata-5m-a_megahit_metabat_bin-266	86.75	3.1	2.75327	Freshwater	d__Bacteria	p__Actinobacteriota	c__Actinomycetia	o__Nanopelagicales	f__S36-B12	g__Mxb001	s__
LaPlata_megahit_metabat_bin-3769	98.29	2.42	2.9207	Freshwater	d__Bacteria	p__Actinobacteriota	c__Acidimicrobiia	o__IMCC26256	f__PALSA-555	g__	s__
Umea_megahit_metabat_bin-02604	96.7	4.8	1.94163	Freshwater	d__Bacteria	p__Actinobacteriota	c__Acidimicrobiia	o__Acidimicrobiales	f__Bog-793	g__	s__
3300012527_15	86.32	3.51	3.54155	Freshwater	d__Bacteria	p__Actinobacteriota	c__Acidimicrobiia	o__Acidimicrobiales	f__	g__	s__
3300010158_20	83.93	1.15	1.98653	Freshwater	d__Bacteria	p__Actinobacteriota	c__Actinomycetia	o__Nanopelagicales	f__S36-B12	g__UBA10649	s__
VK1_megahit_metabat_bin-1760	99.15	1.28	1.57251	Freshwater	d__Bacteria	p__Actinobacteriota	c__Acidimicrobiia	o__Acidimicrobiales	f__RAAP-2	g__RAAP-2	s__
MJ130617B_megahit_metabat_bin-005	85.63	3.5	1.31044	Freshwater	d__Bacteria	p__Actinobacteriota	c__Actinomycetia	o__Nanopelagicales	f__Nanopelagicaceae	g__PALSA-747	s__
Kiruna_megahit_metabat_bin-07586	98.29	4.7	2.79894	Freshwater	d__Bacteria	p__Actinobacteriota	c__Acidimicrobiia	o__Acidimicrobiales	f__Ilumatobacteraceae	g__Casp-actino8	s__
Loclat_megahit_metabat_bin-15156	86.36	0.53	1.56175	Freshwater	d__Bacteria	p__Actinobacteriota	c__Actinomycetia	o__Nanopelagicales	f__Nanopelagicaceae	g__QYPT01	s__
AM-2014-D4_megahit_metabat_bin-632	87.48	2.78	1.83934	Freshwater	d__Bacteria	p__Actinobacteriota	c__Actinomycetia	o__Nanopelagicales	f__Nanopelagicaceae	g__PALSA-747	s__
3300017505_13	96.86	3.1	2.75622	Freshwater	d__Bacteria	p__Actinobacteriota	c__Actinomycetia	o__Jiangellales	f__Jiangellaceae	g__	s__
3300029902_13	93.06	2.43	3.67435	Freshwater	d__Bacteria	p__Actinobacteriota	c__Actinomycetia	o__Mycobacteriales	f__SCTD01	g__SCTD01	s__
3300002098_4	86.1	1.8	1.66841	Freshwater	d__Bacteria	p__Actinobacteriota	c__Actinomycetia	o__Nanopelagicales	f__Nanopelagicaceae	g__AAA044-D11	s__
3300021123_4	91.45	2.14	1.4544	Freshwater	d__Bacteria	p__Actinobacteriota	c__Acidimicrobiia	o__Acidimicrobiales	f__RAAP-2	g__RAAP-2	s__
3300025432_13	96.01	2.14	2.59301	Freshwater	d__Bacteria	p__Actinobacteriota	c__Acidimicrobiia	o__Acidimicrobiales	f__UBA8190	g__Bog-564	s__
LaPlata-a_megahit_metabat_bin-0440	88.51	3.59	2.54702	Freshwater	d__Bacteria	p__Actinobacteriota	c__Thermoleophilia	o__Gaiellales	f__F1-60-MAGs149	g__F1-60-MAGs149	s__
Umea1p1_megahit_metabat_bin-901	86.33	2.49	1.53445	Freshwater	d__Bacteria	p__Actinobacteriota	c__Actinomycetia	o__Nanopelagicales	f__Nanopelagicaceae	g__Planktophila	s__
MJ-2014_megahit_metabat_bin-0623	92.36	1.89	1.8213	Freshwater	d__Bacteria	p__Actinobacteriota	c__Actinomycetia	o__Nanopelagicales	f__UBA5976	g__UBA5976	s__
AM-2014-D8_megahit_metabat_bin-1117	96.12	4.89	5.21858	Freshwater	d__Bacteria	p__Actinobacteriota	c__Thermoleophilia	o__UBA2241	f__UBA2241	g__UBA2241	s__
3300002098_2	98.93	0.63	2.81984	Freshwater	d__Bacteria	p__Actinobacteriota	c__Actinomycetia	o__Actinomycetales	f__Microbacteriaceae	g__SISG01	s__
Loc081215-4m_megahit_metabat_bin-2107	78.63	2.99	3.02656	Freshwater	d__Bacteria	p__Actinobacteriota	c__Acidimicrobiia	o__Acidimicrobiales	f__Ilumatobacteraceae	g__Casp-actino8	s__
3300027974_7	93.9	2.49	3.40631	Freshwater	d__Bacteria	p__Actinobacteriota	c__Actinomycetia	o__Mycobacteriales	f__Mycobacteriaceae	g__Mycobacterium	s__
Ki1-1-6m_megahit_metabat_bin-0760	89.57	1.05	1.81879	Freshwater	d__Bacteria	p__Actinobacteriota	c__Actinomycetia	o__Nanopelagicales	f__Nanopelagicaceae	g__	s__
3300013093_34	86.18	1.14	2.43755	Freshwater	d__Bacteria	p__Actinobacteriota	c__Acidimicrobiia	o__Acidimicrobiales	f__RAAP-2	g__	s__
Umea2p2_megahit_metabat_bin-1367	90.28	0.75	1.50349	Freshwater	d__Bacteria	p__Actinobacteriota	c__Actinomycetia	o__Nanopelagicales	f__Nanopelagicaceae	g__PALSA-747	s__
Kiruna3_megahit_metabat_bin-1975	88.8	0.6	3.83738	Freshwater	d__Bacteria	p__Actinobacteriota	c__Actinomycetia	o__Nanopelagicales	f__S36-B12	g__UBA10649	s__
3300027976_56	99.15	4.7	2.28601	Freshwater	d__Bacteria	p__Actinobacteriota	c__Acidimicrobiia	o__Acidimicrobiales	f__UBA8139	g__F1-20-MAGs160	s__
3300020214_26	91.45	1.71	3.38489	Freshwater	d__Bacteria	p__Actinobacteriota	c__Acidimicrobiia	o__Acidimicrobiales	f__Microtrichaceae	g__SXMI01	s__
3300013014_35	92.78	2.56	2.38961	Freshwater	d__Bacteria	p__Actinobacteriota	c__Acidimicrobiia	o__Acidimicrobiales	f__UBA8139	g__F1-20-MAGs160	s__
3300010157_35	80.92	0.92	1.70074	Freshwater	d__Bacteria	p__Actinobacteriota	c__Actinomycetia	o__Nanopelagicales	f__Nanopelagicaceae	g__PALSA-747	s__
LaPlata_megahit_metabat_bin-0840	93.36	4.4	2.06701	Freshwater	d__Bacteria	p__Actinobacteriota	c__Thermoleophilia	o__Ga0077560	f__Ga0077560	g__F1-20-MAGs101	s__
3300017453_24	80.36	0.26	1.59905	Freshwater	d__Bacteria	p__Actinobacteriota	c__Actinomycetia	o__Nanopelagicales	f__Nanopelagicaceae	g__IMCC26077	s__
AlinenLipids_megahit_metabat_bin-7546	94.62	3.13	2.40532	Freshwater	d__Bacteria	p__Actinobacteriota	c__Acidimicrobiia	o__Acidimicrobiales	f__RAAP-2	g__	s__
3300025446_7	85.61	2.14	4.96918	Freshwater	d__Bacteria	p__Actinobacteriota	c__Acidimicrobiia	o__Acidimicrobiales	f__Bog-793	g__Fen-455	s__
LaPlata_megahit_metabat_bin-0917	77.02	4.6	3.24523	Freshwater	d__Bacteria	p__Actinobacteriota	c__Acidimicrobiia	o__Acidimicrobiales	f__Microtrichaceae	g__	s__
3300027970_33	92.83	4.95	2.50147	Freshwater	d__Bacteria	p__Actinobacteriota	c__Actinomycetia	o__Nanopelagicales	f__S36-B12	g__UBA4592	s__
3300027730_37	75.87	0.09	2.8613	Freshwater	d__Bacteria	p__Actinobacteriota	c__Acidimicrobiia	o__Acidimicrobiales	f__Ilumatobacteraceae	g__VFMC01	s__
3300027970_31	95.98	0	2.70445	Freshwater	d__Bacteria	p__Actinobacteriota	c__Actinomycetia	o__Nanopelagicales	f__S36-B12	g__GCA-2737125	s__
3300017518_39	95.09	0.24	2.7292	Freshwater	d__Bacteria	p__Actinobacteriota	c__Actinomycetia	o__Actinomycetales	f__Demequinaceae	g__Demequina	s__
Ja1_megahit_metabat_bin-3476	84.52	4.73	1.7414	Freshwater	d__Bacteria	p__Actinobacteriota	c__Actinomycetia	o__Nanopelagicales	f__UBA5976	g__UBA5976	s__
3300025435_8	98.29	4.7	1.40621	Freshwater	d__Bacteria	p__Actinobacteriota	c__Acidimicrobiia	o__Acidimicrobiales	f__RAAP-2	g__RAAP-2	s__
Ja1_megahit_metabat_bin-0016	89.14	1.7	1.48672	Freshwater	d__Bacteria	p__Actinobacteriota	c__Actinomycetia	o__Nanopelagicales	f__Nanopelagicaceae	g__AAA044-D11	s__
LinL4_megahit_metabat_bin-0079	98.29	3.28	3.24573	Freshwater	d__Bacteria	p__Actinobacteriota	c__Acidimicrobiia	o__Acidimicrobiales	f__RAAP-2	g__Bog-756	s__
3300027819_86	82.67	0	1.99344	Freshwater	d__Bacteria	p__Actinobacteriota	c__Thermoleophilia	o__Ga0077560	f__Ga0077560	g__	s__
3300022744_11	94.1	1.46	1.57647	Freshwater	d__Bacteria	p__Actinobacteriota	c__Actinomycetia	o__Actinomycetales	f__Microbacteriaceae	g__Rhodoluna	s__
3300027976_60	95.55	0.43	2.24081	Freshwater	d__Bacteria	p__Actinobacteriota	c__Thermoleophilia	o__Gaiellales	f__F1-60-MAGs149	g__F1-60-MAGs149	s__
3300027824_6	83.45	2.99	3.14579	Freshwater	d__Bacteria	p__Actinobacteriota	c__Acidimicrobiia	o__Acidimicrobiales	f__RAAP-2	g__PALSA-457	s__
T7_megahit_metabat_bin-775	78.14	3	2.34211	Freshwater	d__Bacteria	p__Actinobacteriota	c__Actinomycetia	o__Actinomycetales	f__Microbacteriaceae	g__Rhodoglobus	s__
Loc090116-1m_megahit_metabat_bin-0241	91.9	3.81	4.13734	Freshwater	d__Bacteria	p__Actinobacteriota	c__Actinomycetia	o__Nanopelagicales	f__S36-B12	g__	s__
3300027851_57	96.67	2.92	2.38104	Freshwater	d__Bacteria	p__Actinobacteriota	c__Coriobacteriia	o__OPB41	f__UBA2279	g__UBA7930	s__
Loclat_megahit_metabat_bin-11151	96.14	1.08	2.66819	Freshwater	d__Bacteria	p__Actinobacteriota	c__Actinomycetia	o__Nanopelagicales	f__S36-B12	g__	s__
3300014164_9	97.44	1.28	2.11948	Freshwater	d__Bacteria	p__Actinobacteriota	c__Acidimicrobiia	o__Acidimicrobiales	f__Bog-793	g__	s__
A-3_megahit_metabat_bin-159	89.18	1.99	1.71056	Freshwater	d__Bacteria	p__Actinobacteriota	c__Actinomycetia	o__Nanopelagicales	f__Nanopelagicaceae	g__PALSA-747	s__
3300027707_29	87.12	2.81	1.50684	Freshwater	d__Bacteria	p__Actinobacteriota	c__Actinomycetia	o__Nanopelagicales	f__Nanopelagicaceae	g__Planktophila	s__
3300018040_17	77.78	0.43	3.80211	Freshwater	d__Bacteria	p__Actinobacteriota	c__Thermoleophilia	o__Solirubrobacterales	f__Solirubrobacteraceae	g__Palsa-744	s__
3300027832_78	94.87	1.28	2.1822	Freshwater	d__Bacteria	p__Actinobacteriota	c__Thermoleophilia	o__Solirubrobacterales	f__Solirubrobacteraceae	g__F1-60-MAGs163	s__
3300028569_30	91.74	2.36	3.18585	Freshwater	d__Bacteria	p__Actinobacteriota	c__Actinomycetia	o__Mycobacteriales	f__Mycobacteriaceae	g__Mycobacterium	s__
3300027983_69	83.19	1.11	1.47791	Freshwater	d__Bacteria	p__Actinobacteriota	c__Actinomycetia	o__Actinomycetales	f__Microbacteriaceae	g__Pontimonas	s__
3300020726_8	90.88	2.21	1.43014	Freshwater	d__Bacteria	p__Actinobacteriota	c__Acidimicrobiia	o__Acidimicrobiales	f__RAAP-2	g__RAAP-2	s__
3300020179_60	86.99	1.28	1.75285	Freshwater	d__Bacteria	p__Actinobacteriota	c__Acidimicrobiia	o__Acidimicrobiales	f__Ilumatobacteraceae	g__BACL27	s__
3300009083_123	85.29	1.42	2.88645	Freshwater	d__Bacteria	p__Actinobacteriota	c__Actinomycetia	o__Nanopelagicales	f__UBA10799	g__	s__
3300027851_60	84.9	0.75	2.52865	Freshwater	d__Bacteria	p__Actinobacteriota	c__Actinomycetia	o__Actinomycetales	f__Microbacteriaceae	g__73-13	s__
Ki2-D2_megahit_metabat_bin-0320	98.29	1.28	1.98324	Freshwater	d__Bacteria	p__Actinobacteriota	c__Acidimicrobiia	o__Acidimicrobiales	f__RAAP-2	g__	s__
YR1_megahit_metabat_bin-0110	88.61	1.05	1.49788	Freshwater	d__Bacteria	p__Actinobacteriota	c__Actinomycetia	o__Nanopelagicales	f__Nanopelagicaceae	g__AAA044-D11	s__
Ki3-D3_megahit_metabat_bin-1000	82.41	2.52	1.92206	Freshwater	d__Bacteria	p__Actinobacteriota	c__Actinomycetia	o__Actinomycetales	f__Microbacteriaceae	g__Aurantimicrobium	s__
MJ-2014-D2_megahit_metabat_bin-0243	83.08	4.86	1.6762	Freshwater	d__Bacteria	p__Actinobacteriota	c__Actinomycetia	o__Nanopelagicales	f__Nanopelagicaceae	g__AAA044-D11	s__
3300018018_22	93.97	0.86	2.61562	Freshwater	d__Bacteria	p__Actinobacteriota	c__Thermoleophilia	o__Gaiellales	f__Gaiellaceae	g__Fen-549	s__
3300007519_62	97.44	0.85	3.00783	Freshwater	d__Bacteria	p__Actinobacteriota	c__Acidimicrobiia	o__Acidimicrobiales	f__Microtrichaceae	g__IMCC26207	s__
E14_megahit_metabat_bin-0159	79.09	2.26	1.83447	Freshwater	d__Bacteria	p__Actinobacteriota	c__Actinomycetia	o__Nanopelagicales	f__Nanopelagicaceae	g__PALSA-747	s__
KT2_megahit_metabat_bin-177	84.02	1.23	1.94175	Freshwater	d__Bacteria	p__Actinobacteriota	c__Actinomycetia	o__Nanopelagicales	f__Nanopelagicaceae	g__Planktophila	s__
Kiruna3_megahit_metabat_bin-1814	77.23	1.46	1.50712	Freshwater	d__Bacteria	p__Actinobacteriota	c__Actinomycetia	o__Actinomycetales	f__Microbacteriaceae	g__Rhodoluna	s__
3300012527_16	97.44	3.42	3.09558	Freshwater	d__Bacteria	p__Actinobacteriota	c__Acidimicrobiia	o__UBA5794	f__	g__	s__
3300012183_8	79.9	2.37	3.3683	Freshwater	d__Bacteria	p__Actinobacteriota	c__Rubrobacteria	o__Rubrobacterales	f__Rubrobacteraceae	g__SIRX01	s__
3300027848_89	88.03	1.93	1.84605	Freshwater	d__Bacteria	p__Actinobacteriota	c__Actinomycetia	o__Nanopelagicales	f__UBA5976	g__UBA5976	s__
3300027656_5	91.45	3.85	2.14789	Freshwater	d__Bacteria	p__Actinobacteriota	c__Acidimicrobiia	o__Acidimicrobiales	f__Ilumatobacteraceae	g__F1-20-MAGs119	s__
Loclat_megahit_metabat_bin-19123	87.91	3.68	1.8296	Freshwater	d__Bacteria	p__Actinobacteriota	c__Actinomycetia	o__Actinomycetales	f__Microbacteriaceae	g__Aurantimicrobium	s__
3300010160_49	89.16	4.68	1.48652	Freshwater	d__Bacteria	p__Actinobacteriota	c__Actinomycetia	o__Actinomycetales	f__Microbacteriaceae	g__MWH-TA3	s__
AM-lipid-02-D3_megahit_metabat_bin-1372	91.68	4.13	2.28349	Freshwater	d__Bacteria	p__Actinobacteriota	c__Acidimicrobiia	o__Acidimicrobiales	f__RAAP-2	g__	s__
Erken-D8_megahit_metabat_bin-0235	78.4	4.87	1.92663	Freshwater	d__Bacteria	p__Actinobacteriota	c__Acidimicrobiia	o__Acidimicrobiales	f__Ilumatobacteraceae	g__UBA3006	s__
AM-2014_megahit_metabat_bin-2317	77.18	3.88	1.65602	Freshwater	d__Bacteria	p__Actinobacteriota	c__Actinomycetia	o__Nanopelagicales	f__Nanopelagicaceae	g__PALSA-747	s__
3300027730_53	79.14	1.28	1.58002	Freshwater	d__Bacteria	p__Actinobacteriota	c__Actinomycetia	o__Nanopelagicales	f__Nanopelagicaceae	g__MAG-120802	s__
LaPlata-15m-a_megahit_metabat_bin-290	98.29	3.38	3.20802	Freshwater	d__Bacteria	p__Actinobacteriota	c__Acidimicrobiia	o__Acidimicrobiales	f__Microtrichaceae	g__SXMI01	s__
Umea1_megahit_metabat_bin-3352	75.58	3.85	2.94563	Freshwater	d__Bacteria	p__Actinobacteriota	c__Acidimicrobiia	o__Acidimicrobiales	f__UBA8139	g__F1-20-MAGs160	s__
LaPlata-7m-b_megahit_metabat_bin-116	77.48	4.44	3.40827	Freshwater	d__Bacteria	p__Actinobacteriota	c__Actinomycetia	o__Mycobacteriales	f__Mycobacteriaceae	g__Mycobacterium	s__
G1coas_megahit_metabat_bin-1660	77.76	4.51	1.5866	Freshwater	d__Bacteria	p__Actinobacteriota	c__Actinomycetia	o__Nanopelagicales	f__Nanopelagicaceae	g__PALSA-747	s__
3300014957_3	75.32	0.79	1.50227	Freshwater	d__Bacteria	p__Actinobacteriota	c__Actinomycetia	o__Nanopelagicales	f__Nanopelagicaceae	g__MAG-120802	s__MAG-120802 sp003569145
Loclat_megahit_metabat_bin-08204	89.04	2.42	2.75953	Freshwater	d__Bacteria	p__Actinobacteriota	c__Actinomycetia	o__Nanopelagicales	f__S36-B12	g__	s__
3300027963_45	81.03	0	1.51938	Freshwater	d__Bacteria	p__Actinobacteriota	c__Actinomycetia	o__Nanopelagicales	f__Nanopelagicaceae	g__Planktophila	s__
LaPlata-5m-b_megahit_metabat_bin-380	97.44	2.99	3.78034	Freshwater	d__Bacteria	p__Actinobacteriota	c__Acidimicrobiia	o__Acidimicrobiales	f__Microtrichaceae	g__SXMI01	s__
A2_megahit_metabat_bin-0799	86.99	3.39	1.83778	Freshwater	d__Bacteria	p__Actinobacteriota	c__Actinomycetia	o__Nanopelagicales	f__Nanopelagicaceae	g__PALSA-747	s__
Umea3_megahit_metabat_bin-0017	91.98	3.1	3.40699	Freshwater	d__Bacteria	p__Actinobacteriota	c__Thermoleophilia	o__UBA2241	f__UBA2241	g__UBA2241	s__
AM-2014-D2_megahit_metabat_bin-863	91.45	1.28	1.83546	Freshwater	d__Bacteria	p__Actinobacteriota	c__Acidimicrobiia	o__Acidimicrobiales	f__RAAP-2	g__	s__
3300013286_8	86.42	0.7	2.37523	Freshwater	d__Bacteria	p__Actinobacteriota	c__Actinomycetia	o__Nanopelagicales	f__S36-B12	g__UBA10649	s__
3300020083_58	75.83	2.14	2.3544	Freshwater	d__Bacteria	p__Actinobacteriota	c__Acidimicrobiia	o__UBA5794	f__UBA11373	g__	s__
3300013004_22	93.94	0.66	3.36887	Freshwater	d__Bacteria	p__Actinobacteriota	c__Actinomycetia	o__Mycobacteriales	f__Mycobacteriaceae	g__Mycobacterium	s__
3300025648_16	95.3	2.99	2.1971	Freshwater	d__Bacteria	p__Actinobacteriota	c__Acidimicrobiia	o__Acidimicrobiales	f__RAAP-2	g__	s__
LaPlata_megahit_metabat_bin-3232	90.99	4.88	3.97446	Freshwater	d__Bacteria	p__Actinobacteriota	c__Acidimicrobiia	o__Acidimicrobiales	f__Microtrichaceae	g__SXMI01	s__
E-1_megahit_metabat_bin-164	86.47	4.09	1.51614	Freshwater	d__Bacteria	p__Actinobacteriota	c__Actinomycetia	o__Nanopelagicales	f__Nanopelagicaceae	g__PALSA-747	s__
Ki3-D1_megahit_metabat_bin-1209	76.42	3.98	1.51825	Freshwater	d__Bacteria	p__Actinobacteriota	c__Actinomycetia	o__Nanopelagicales	f__Nanopelagicaceae	g__Planktophila	s__
3300012045_6	80.6	4.96	3.32489	Freshwater	d__Bacteria	p__Actinobacteriota	c__UBA4738	o__	f__	g__	s__
AlinenLipids_megahit_metabat_bin-3898	95.97	2.4	3.53908	Freshwater	d__Bacteria	p__Actinobacteriota	c__Actinomycetia	o__Actinomycetales	f__Micrococcaceae	g__Renibacterium	s__Renibacterium sp005809195
Umea_megahit_metabat_bin-10245	76.9	2.78	1.44094	Freshwater	d__Bacteria	p__Actinobacteriota	c__Actinomycetia	o__Actinomycetales	f__Microbacteriaceae	g__Rhodoluna	s__
3300027983_66	87.77	1.05	1.45146	Freshwater	d__Bacteria	p__Actinobacteriota	c__Actinomycetia	o__Nanopelagicales	f__Nanopelagicaceae	g__Planktophila	s__
MJ-2014_megahit_metabat_bin-1529	90.34	2.9	1.58868	Freshwater	d__Bacteria	p__Actinobacteriota	c__Actinomycetia	o__Actinomycetales	f__Microbacteriaceae	g__Rhodoluna	s__
3300027649_17	97.44	2.42	1.94646	Freshwater	d__Bacteria	p__Actinobacteriota	c__Acidimicrobiia	o__IMCC26256	f__PALSA-555	g__	s__
A-1_megahit_metabat_bin-364	77.94	4.4	1.74561	Freshwater	d__Bacteria	p__Actinobacteriota	c__Actinomycetia	o__Nanopelagicales	f__Nanopelagicaceae	g__PALSA-747	s__
LinL3_megahit_metabat_bin-1127	78.67	2.54	1.43989	Freshwater	d__Bacteria	p__Actinobacteriota	c__Actinomycetia	o__Nanopelagicales	f__Nanopelagicaceae	g__Planktophila	s__
Loc081215-5m_megahit_metabat_bin-0025	80.01	3.32	2.09728	Freshwater	d__Bacteria	p__Actinobacteriota	c__Acidimicrobiia	o__Acidimicrobiales	f__Ilumatobacteraceae	g__UBA2093	s__
Loc090519-1m_megahit_metabat_bin-2021	75.63	1.27	1.36017	Freshwater	d__Bacteria	p__Actinobacteriota	c__Actinomycetia	o__Actinomycetales	f__Microbacteriaceae	g__Rhodoluna	s__
Umea1p2_megahit_metabat_bin-0476	79.97	0.99	2.55807	Freshwater	d__Bacteria	p__Actinobacteriota	c__Thermoleophilia	o__Gaiellales	f__F1-60-MAGs149	g__F1-60-MAGs149	s__
3300027777_44	94.87	3.85	1.39914	Freshwater	d__Bacteria	p__Actinobacteriota	c__Acidimicrobiia	o__Acidimicrobiales	f__RAAP-2	g__RAAP-2	s__
AlinenLipids_megahit_metabat_bin-9645	95.94	3.53	3.85736	Freshwater	d__Bacteria	p__Actinobacteriota	c__Actinomycetia	o__Mycobacteriales	f__Mycobacteriaceae	g__Mycobacterium	s__
Ki1-1-6m_megahit_metabat_bin-0840	89.74	2.99	2.26629	Freshwater	d__Bacteria	p__Actinobacteriota	c__Acidimicrobiia	o__Acidimicrobiales	f__RAAP-2	g__	s__
Ki2-D1_megahit_metabat_bin-0734	83.6	3.63	1.43542	Freshwater	d__Bacteria	p__Actinobacteriota	c__Actinomycetia	o__Nanopelagicales	f__Nanopelagicaceae	g__Planktophila	s__
3300009764_10	78.29	4.87	3.98301	Freshwater	d__Bacteria	p__Actinobacteriota	c__Acidimicrobiia	o__Acidimicrobiales	f__Bog-793	g__Palsa-601	s__
Loc090721-1m_megahit_metabat_bin-094	94.83	2.1	1.57854	Freshwater	d__Bacteria	p__Actinobacteriota	c__Actinomycetia	o__Actinomycetales	f__Microbacteriaceae	g__Rhodoluna	s__
3300012678_13	94.11	1.81	2.71993	Freshwater	d__Bacteria	p__Actinobacteriota	c__Thermoleophilia	o__Solirubrobacterales	f__Thermoleophilaceae	g__	s__
3300020716_5	77.83	1.71	1.5061	Freshwater	d__Bacteria	p__Actinobacteriota	c__Actinomycetia	o__Nanopelagicales	f__Nanopelagicaceae	g__AAA044-D11	s__
3300017418_15	85.04	4.94	3.2059	Freshwater	d__Bacteria	p__Actinobacteriota	c__Acidimicrobiia	o__UBA5794	f__UBA5794	g__UBA6912	s__
KTt_megahit_metabat_bin-1256	97.78	1.06	3.23595	Freshwater	d__Bacteria	p__Actinobacteriota	c__Actinomycetia	o__Actinomycetales	f__Microbacteriaceae	g__Rhodoglobus	s__
3300017423_21	92.4	2.99	1.90025	Freshwater	d__Bacteria	p__Actinobacteriota	c__Acidimicrobiia	o__Acidimicrobiales	f__Ilumatobacteraceae	g__UBA3006	s__UBA3006 sp007279905
Loc090721-6m_megahit_metabat_bin-452	77.44	4.27	1.89993	Freshwater	d__Bacteria	p__Actinobacteriota	c__Thermoleophilia	o__Solirubrobacterales	f__Solirubrobacteraceae	g__F1-60-MAGs163	s__
3300013004_58	90.17	4.27	1.88866	Freshwater	d__Bacteria	p__Actinobacteriota	c__Acidimicrobiia	o__Acidimicrobiales	f__Ilumatobacteraceae	g__UBA2093	s__
Ki2-D1_megahit_metabat_bin-1114	96.58	4.13	1.97067	Freshwater	d__Bacteria	p__Actinobacteriota	c__Acidimicrobiia	o__Acidimicrobiales	f__RAAP-2	g__	s__
LaPlata-15m-a_megahit_metabat_bin-139	76.79	3.95	3.1732	Freshwater	d__Bacteria	p__Actinobacteriota	c__Actinomycetia	o__Mycobacteriales	f__Mycobacteriaceae	g__Mycobacterium	s__
3300021579_3	99.42	1.36	1.90758	Freshwater	d__Bacteria	p__Actinobacteriota	c__Actinomycetia	o__Actinomycetales	f__Microbacteriaceae	g__Rhodoluna	s__
3300012187_6	97.36	4.7	2.7924	Freshwater	d__Bacteria	p__Actinobacteriota	c__Acidimicrobiia	o__UBA5794	f__UBA5794	g__	s__
Loclat_megahit_metabat_bin-19558	81.61	1.66	1.3184	Freshwater	d__Bacteria	p__Actinobacteriota	c__Actinomycetia	o__Actinomycetales	f__Microbacteriaceae	g__MWH-TA3	s__
LJ-3-4m_megahit_metabat_bin-0966	86.99	0.43	1.81372	Freshwater	d__Bacteria	p__Actinobacteriota	c__Acidimicrobiia	o__Acidimicrobiales	f__Ilumatobacteraceae	g__UBA3006	s__
Ki2-D3_megahit_metabat_bin-1334	76.3	1.28	1.66872	Freshwater	d__Bacteria	p__Actinobacteriota	c__Acidimicrobiia	o__Acidimicrobiales	f__RAAP-2	g__RAAP-2	s__
3300025785_4	80.16	2.43	2.0678	Freshwater	d__Bacteria	p__Actinobacteriota	c__Acidimicrobiia	o__Acidimicrobiales	f__RAAP-2	g__RAAP-2	s__
Umea2p1_megahit_metabat_bin-0182	99.15	1.28	1.61111	Freshwater	d__Bacteria	p__Actinobacteriota	c__Acidimicrobiia	o__Acidimicrobiales	f__RAAP-2	g__	s__
3300017788_70	91.45	1.28	2.25424	Freshwater	d__Bacteria	p__Actinobacteriota	c__Acidimicrobiia	o__Acidimicrobiales	f__Ilumatobacteraceae	g__UBA2093	s__
3300027737_5	89.74	2.99	3.59431	Freshwater	d__Bacteria	p__Actinobacteriota	c__Thermoleophilia	o__Solirubrobacterales	f__Solirubrobacteraceae	g__Palsa-744	s__
3300013131_87	87.18	2.56	1.9164	Freshwater	d__Bacteria	p__Actinobacteriota	c__Acidimicrobiia	o__Acidimicrobiales	f__Ilumatobacteraceae	g__UBA2093	s__
MJ-time_megahit_metabat_bin-1573	90.71	1.32	1.44831	Freshwater	d__Bacteria	p__Actinobacteriota	c__Actinomycetia	o__Nanopelagicales	f__Nanopelagicaceae	g__PALSA-747	s__
3300025470_9	86.02	1.37	1.42149	Freshwater	d__Bacteria	p__Actinobacteriota	c__Actinomycetia	o__Nanopelagicales	f__Nanopelagicaceae	g__PALSA-747	s__
3300027897_37	84.52	0.85	3.27108	Freshwater	d__Bacteria	p__Actinobacteriota	c__RBG-13-55-18	o__RBG-13-55-18	f__RBG-13-55-18	g__SURF-21	s__
Kiruna_megahit_metabat_bin-09707	87.68	2.29	1.46055	Freshwater	d__Bacteria	p__Actinobacteriota	c__Actinomycetia	o__Actinomycetales	f__Microbacteriaceae	g__Rhodoluna	s__
Loc080925-5m_megahit_metabat_bin-0128	87.76	3.3	2.08518	Freshwater	d__Bacteria	p__Actinobacteriota	c__Thermoleophilia	o__Ga0077560	f__Ga0077560	g__F1-20-MAGs101	s__
Loclat_megahit_metabat_bin-02354	88.44	3.68	2.69689	Freshwater	d__Bacteria	p__Actinobacteriota	c__Actinomycetia	o__Nanopelagicales	f__S36-B12	g__UBA6154	s__
MJ-2014-D3_megahit_metabat_bin-573	88.21	2.07	1.52794	Freshwater	d__Bacteria	p__Actinobacteriota	c__Actinomycetia	o__Nanopelagicales	f__Nanopelagicaceae	g__PALSA-747	s__
KR_megahit_metabat_bin-0338	86.56	1.32	2.21897	Freshwater	d__Bacteria	p__Actinobacteriota	c__Actinomycetia	o__Nanopelagicales	f__Nanopelagicaceae	g__QYPT01	s__
3300027836_16	80.98	2.46	1.56625	Freshwater	d__Bacteria	p__Actinobacteriota	c__Actinomycetia	o__Nanopelagicales	f__Nanopelagicaceae	g__Planktophila	s__
Umea_megahit_metabat_bin-02517	94.22	0.84	2.3494	Freshwater	d__Bacteria	p__Actinobacteriota	c__Actinomycetia	o__Nanopelagicales	f__S36-B12	g__	s__
Loc090519-4m_megahit_metabat_bin-691	88.76	4.37	3.24565	Freshwater	d__Bacteria	p__Actinobacteriota	c__Actinomycetia	o__Mycobacteriales	f__Mycobacteriaceae	g__Mycobacterium	s__
3300012529_11	76.5	4.98	2.85882	Freshwater	d__Bacteria	p__Actinobacteriota	c__UBA4738	o__	f__	g__	s__
3300029898_12	87.21	1.16	1.78884	Freshwater	d__Bacteria	p__Actinobacteriota	c__Actinomycetia	o__Nanopelagicales	f__Nanopelagicaceae	g__PALSA-747	s__
Umea1p3_megahit_metabat_bin-746	85.19	3.73	1.98311	Freshwater	d__Bacteria	p__Actinobacteriota	c__Actinomycetia	o__Nanopelagicales	f__Nanopelagicaceae	g__PALSA-747	s__
LaPlata-1m-b_megahit_metabat_bin-266	88.5	4.27	1.96522	Freshwater	d__Bacteria	p__Actinobacteriota	c__Thermoleophilia	o__Solirubrobacterales	f__Solirubrobacteraceae	g__F1-60-MAGs163	s__
LaPlata_megahit_metabat_bin-4193	91.95	2.16	3.33631	Freshwater	d__Bacteria	p__Actinobacteriota	c__Actinomycetia	o__Nanopelagicales	f__S36-B12	g__Mxb001	s__
Ki2-D2_megahit_metabat_bin-1255	77.88	0.47	1.42368	Freshwater	d__Bacteria	p__Actinobacteriota	c__Actinomycetia	o__Nanopelagicales	f__Nanopelagicaceae	g__	s__
Loc080925-4m_megahit_metabat_bin-0811	92.92	2.58	2.94306	Freshwater	d__Bacteria	p__Actinobacteriota	c__Actinomycetia	o__Nanopelagicales	f__S36-B12	g__UBA10649	s__
3300020190_70	82.13	0.54	1.47407	Freshwater	d__Bacteria	p__Actinobacteriota	c__Actinomycetia	o__Nanopelagicales	f__AcAMD-5	g__AcAMD-5	s__
3300021091_75	75.73	3.69	1.75188	Freshwater	d__Bacteria	p__Actinobacteriota	c__Actinomycetia	o__Nanopelagicales	f__AcAMD-5	g__	s__
3300013126_99	78.21	2.56	1.66844	Freshwater	d__Bacteria	p__Actinobacteriota	c__Acidimicrobiia	o__Acidimicrobiales	f__Ilumatobacteraceae	g__UBA3006	s__
3300027778_14	85.52	1.76	1.76494	Freshwater	d__Bacteria	p__Actinobacteriota	c__Coriobacteriia	o__Coriobacteriales	f__Eggerthellaceae	g__UBA5808	s__
AM2_megahit_metabat_bin-0306	85.91	2.37	1.57637	Freshwater	d__Bacteria	p__Actinobacteriota	c__Actinomycetia	o__Nanopelagicales	f__Nanopelagicaceae	g__PALSA-747	s__
3300027759_17	98.29	3.85	2.55845	Freshwater	d__Bacteria	p__Actinobacteriota	c__Acidimicrobiia	o__Acidimicrobiales	f__UBA8139	g__F1-20-MAGs160	s__
Erken-D10_megahit_metabat_bin-0455	85.84	3.21	1.77689	Freshwater	d__Bacteria	p__Actinobacteriota	c__Acidimicrobiia	o__Acidimicrobiales	f__Ilumatobacteraceae	g__UBA3006	s__
Erken-D7_megahit_metabat_bin-0771	77.09	2.65	1.50461	Freshwater	d__Bacteria	p__Actinobacteriota	c__Actinomycetia	o__Nanopelagicales	f__Nanopelagicaceae	g__Planktophila	s__Planktophila limnetica
3300027749_29	81.68	2.89	1.81938	Freshwater	d__Bacteria	p__Actinobacteriota	c__Actinomycetia	o__Nanopelagicales	f__UBA5976	g__UBA5976	s__
VK1_megahit_metabat_bin-0760	100	1.71	2.68404	Freshwater	d__Bacteria	p__Actinobacteriota	c__Acidimicrobiia	o__Acidimicrobiales	f__RAAP-2	g__Bog-756	s__
3300027878_94	98.71	2.16	2.35154	Freshwater	d__Bacteria	p__Actinobacteriota	c__Thermoleophilia	o__Solirubrobacterales	f__70-9	g__67-14	s__
3300023184_53	88.57	2.74	1.50056	Freshwater	d__Bacteria	p__Actinobacteriota	c__Acidimicrobiia	o__Acidimicrobiales	f__RAAP-2	g__RAAP-2	s__
Umea3p2_megahit_metabat_bin-1118	99.15	1.28	2.09344	Freshwater	d__Bacteria	p__Actinobacteriota	c__Acidimicrobiia	o__Acidimicrobiales	f__RAAP-2	g__	s__
Erken-D1_megahit_metabat_bin-1817	75.8	4.11	1.84734	Freshwater	d__Bacteria	p__Actinobacteriota	c__Acidimicrobiia	o__Acidimicrobiales	f__Ilumatobacteraceae	g__BACL27	s__
Ja_megahit_metabat_bin-4140	83.09	0.79	1.98809	Freshwater	d__Bacteria	p__Actinobacteriota	c__Actinomycetia	o__Nanopelagicales	f__Nanopelagicaceae	g__QYPT01	s__
3300027414_1	99.94	0.75	6.76519	Freshwater	d__Bacteria	p__Actinobacteriota	c__Actinomycetia	o__Mycobacteriales	f__Mycobacteriaceae	g__Rhodococcus	s__Rhodococcus qingshengii
Kiruna_megahit_metabat_bin-00600	81.96	0.85	1.77237	Freshwater	d__Bacteria	p__Actinobacteriota	c__Actinomycetia	o__Nanopelagicales	f__UBA5976	g__UBA5976	s__
3300017494_14	97.31	4.04	3.12077	Freshwater	d__Bacteria	p__Actinobacteriota	c__Actinomycetia	o__Actinomycetales	f__Microbacteriaceae	g__UBA10887	s__
3300027832_56	99.15	3.85	3.13525	Freshwater	d__Bacteria	p__Actinobacteriota	c__Acidimicrobiia	o__Acidimicrobiales	f__UBA8139	g__	s__
3300027843_17	83.43	2.56	2.91713	Freshwater	d__Bacteria	p__Actinobacteriota	c__Acidimicrobiia	o__UBA5794	f__Bin76	g__	s__
3300013285_15	91.74	1.28	1.74065	Freshwater	d__Bacteria	p__Actinobacteriota	c__Acidimicrobiia	o__Acidimicrobiales	f__RAAP-2	g__RAAP-2	s__
Erken-D7_megahit_metabat_bin-1065	94.13	3.85	2.18738	Freshwater	d__Bacteria	p__Actinobacteriota	c__Acidimicrobiia	o__Acidimicrobiales	f__UBA8139	g__F1-20-MAGs160	s__
3300027976_78	86.85	0.6	1.62637	Freshwater	d__Bacteria	p__Actinobacteriota	c__Actinomycetia	o__Nanopelagicales	f__Nanopelagicaceae	g__Planktophila	s__
Ki3-D2_megahit_metabat_bin-0481	80.67	3.07	2.34244	Freshwater	d__Bacteria	p__Actinobacteriota	c__Acidimicrobiia	o__Acidimicrobiales	f__Ilumatobacteraceae	g__F1-20-MAGs119	s__
Loc081215-4m_megahit_metabat_bin-0383	94.77	1.94	1.4424	Freshwater	d__Bacteria	p__Actinobacteriota	c__Actinomycetia	o__Actinomycetales	f__Microbacteriaceae	g__MWH-TA3	s__
AM-lipid-02-D7_megahit_metabat_bin-167	91.38	4.37	3.38543	Freshwater	d__Bacteria	p__Actinobacteriota	c__Acidimicrobiia	o__Acidimicrobiales	f__RAAP-2	g__Bog-756	s__
Ja2-D2_megahit_metabat_bin-0626	82.47	1.54	1.59117	Freshwater	d__Bacteria	p__Actinobacteriota	c__Actinomycetia	o__Nanopelagicales	f__Nanopelagicaceae	g__UBA7398	s__
Umea_megahit_metabat_bin-04756	94.79	2.14	2.06684	Freshwater	d__Bacteria	p__Actinobacteriota	c__Thermoleophilia	o__Solirubrobacterales	f__Solirubrobacteraceae	g__F1-60-MAGs163	s__
3300027832_82	91.45	1.28	2.06377	Freshwater	d__Bacteria	p__Actinobacteriota	c__Acidimicrobiia	o__Acidimicrobiales	f__Ilumatobacteraceae	g__	s__
3300014050_23	80.77	0.76	1.7512	Freshwater	d__Bacteria	p__Actinobacteriota	c__Actinomycetia	o__Actinomycetales	f__Microbacteriaceae	g__Aurantimicrobium	s__
MJ-2014_megahit_metabat_bin-2546	93.66	1.17	1.43275	Freshwater	d__Bacteria	p__Actinobacteriota	c__Actinomycetia	o__Actinomycetales	f__Microbacteriaceae	g__Rhodoluna	s__
MJ1_megahit_metabat_bin-0531	85.46	2.12	1.49882	Freshwater	d__Bacteria	p__Actinobacteriota	c__Actinomycetia	o__Actinomycetales	f__Microbacteriaceae	g__Rhodoluna	s__
Kiruna3_megahit_metabat_bin-1268	85.8	3.95	1.81039	Freshwater	d__Bacteria	p__Actinobacteriota	c__Actinomycetia	o__Nanopelagicales	f__Nanopelagicaceae	g__UBA3012	s__
3300017998_18	92.24	2.59	3.08525	Freshwater	d__Bacteria	p__Actinobacteriota	c__Thermoleophilia	o__Gaiellales	f__Gaiellaceae	g__Palsa-739	s__
LaPlata-1m-b_megahit_metabat_bin-553	90.11	3.1	3.58893	Freshwater	d__Bacteria	p__Actinobacteriota	c__Actinomycetia	o__Nanopelagicales	f__GCA-2699445	g__	s__
Erken-D8_megahit_metabat_bin-0363	75.16	3.97	1.8478	Freshwater	d__Bacteria	p__Actinobacteriota	c__Actinomycetia	o__Nanopelagicales	f__UBA5976	g__UBA5976	s__
3300010157_25	83.57	1.58	1.82744	Freshwater	d__Bacteria	p__Actinobacteriota	c__Actinomycetia	o__Nanopelagicales	f__Nanopelagicaceae	g__AAA044-D11	s__
3300013131_59	96.24	1.28	2.8836	Freshwater	d__Bacteria	p__Actinobacteriota	c__Acidimicrobiia	o__Acidimicrobiales	f__Ilumatobacteraceae	g__	s__
3300010160_33	87.18	0.43	2.4161	Freshwater	d__Bacteria	p__Actinobacteriota	c__Acidimicrobiia	o__Acidimicrobiales	f__UBA8139	g__F1-20-MAGs160	s__
Umea_megahit_metabat_bin-02322	97.25	1.28	1.60594	Freshwater	d__Bacteria	p__Actinobacteriota	c__Acidimicrobiia	o__Acidimicrobiales	f__RAAP-2	g__RAAP-2	s__
C-3_megahit_metabat_bin-125	88.03	4.38	1.52721	Freshwater	d__Bacteria	p__Actinobacteriota	c__Actinomycetia	o__Nanopelagicales	f__Nanopelagicaceae	g__PALSA-747	s__
Ki3-D2_megahit_metabat_bin-0518	97.44	3.85	2.63333	Freshwater	d__Bacteria	p__Actinobacteriota	c__Acidimicrobiia	o__Acidimicrobiales	f__UBA8139	g__F1-20-MAGs160	s__
3300029818_11	95.05	1.18	3.77533	Freshwater	d__Bacteria	p__Actinobacteriota	c__Actinomycetia	o__Actinomycetales	f__Microbacteriaceae	g__Microbacterium	s__Microbacterium sp000800925
Umea1p3_megahit_metabat_bin-463	84.49	4.79	1.9089	Freshwater	d__Bacteria	p__Actinobacteriota	c__Actinomycetia	o__Nanopelagicales	f__Nanopelagicaceae	g__PALSA-747	s__
3300027976_76	89.05	2.72	1.65473	Freshwater	d__Bacteria	p__Actinobacteriota	c__Actinomycetia	o__Nanopelagicales	f__Nanopelagicaceae	g__Planktophila	s__
Loclat_megahit_metabat_bin-05774	88.89	3.94	1.89932	Freshwater	d__Bacteria	p__Actinobacteriota	c__Acidimicrobiia	o__Acidimicrobiales	f__Ilumatobacteraceae	g__F1-20-MAGs119	s__
3300025405_9	92.61	1.28	1.33228	Freshwater	d__Bacteria	p__Actinobacteriota	c__Acidimicrobiia	o__Acidimicrobiales	f__RAAP-2	g__RAAP-2	s__
Loclat_megahit_metabat_bin-15560	88.67	4.4	2.62103	Freshwater	d__Bacteria	p__Actinobacteriota	c__Thermoleophilia	o__Gaiellales	f__F1-60-MAGs149	g__F1-60-MAGs149	s__
Kiruna2_megahit_metabat_bin-0805	93.1	3.53	2.48704	Freshwater	d__Bacteria	p__Actinobacteriota	c__Thermoleophilia	o__Gaiellales	f__Gaiellaceae	g__PALSA-600	s__
Loclat_megahit_metabat_bin-05870	88.19	2.36	4.13028	Freshwater	d__Bacteria	p__Actinobacteriota	c__Actinomycetia	o__Nanopelagicales	f__S36-B12	g__UBA11398	s__
Umea3p3_megahit_metabat_bin-0800	99.15	2.75	2.60549	Freshwater	d__Bacteria	p__Actinobacteriota	c__Acidimicrobiia	o__Acidimicrobiales	f__RAAP-2	g__	s__
AlinenLipids_megahit_metabat_bin-9090	93.33	3.75	2.30922	Freshwater	d__Bacteria	p__Actinobacteriota	c__Coriobacteriia	o__OPB41	f__PALSA-660	g__PALSA-660	s__
Ja2-D4_megahit_metabat_bin-1048	84.49	2.02	1.85482	Freshwater	d__Bacteria	p__Actinobacteriota	c__Actinomycetia	o__Nanopelagicales	f__Nanopelagicaceae	g__Planktophila	s__
E-1_megahit_metabat_bin-437	87.64	3.51	1.6399	Freshwater	d__Bacteria	p__Actinobacteriota	c__Actinomycetia	o__Nanopelagicales	f__Nanopelagicaceae	g__Planktophila	s__
E14_megahit_metabat_bin-2931	90.25	3.92	1.45989	Freshwater	d__Bacteria	p__Actinobacteriota	c__Actinomycetia	o__Actinomycetales	f__Microbacteriaceae	g__Rhodoluna	s__
3300027976_52	87.1	4.32	2.68199	Freshwater	d__Bacteria	p__Actinobacteriota	c__Actinomycetia	o__Nanopelagicales	f__S36-B12	g__UBA4592	s__
Loc080925-5m_megahit_metabat_bin-0198	95.41	1.28	3.07732	Freshwater	d__Bacteria	p__Actinobacteriota	c__Acidimicrobiia	o__Acidimicrobiales	f__Microtrichaceae	g__SXMI01	s__
Loclat_megahit_metabat_bin-15077	97.92	0.4	4.17664	Freshwater	d__Bacteria	p__Actinobacteriota	c__Actinomycetia	o__Mycobacteriales	f__Mycobacteriaceae	g__Mycobacterium	s__
MJ-2014-D2_megahit_metabat_bin-0807	85.41	3.47	1.61975	Freshwater	d__Bacteria	p__Actinobacteriota	c__Actinomycetia	o__Nanopelagicales	f__Nanopelagicaceae	g__AAA044-D11	s__
Kiruna_megahit_metabat_bin-09407	87.05	0.6	2.33737	Freshwater	d__Bacteria	p__Actinobacteriota	c__Actinomycetia	o__Nanopelagicales	f__Nanopelagicaceae	g__	s__
3300027656_9	89.74	1.28	1.82397	Freshwater	d__Bacteria	p__Actinobacteriota	c__Acidimicrobiia	o__Acidimicrobiales	f__Ilumatobacteraceae	g__UBA2093	s__
3300013014_65	85.45	0.56	1.4494	Freshwater	d__Bacteria	p__Actinobacteriota	c__Actinomycetia	o__Actinomycetales	f__Microbacteriaceae	g__MWH-TA3	s__
Loc080925-8m_megahit_metabat_bin-322	94.61	1.38	2.90219	Freshwater	d__Bacteria	p__Actinobacteriota	c__Acidimicrobiia	o__Acidimicrobiales	f__Microtrichaceae	g__	s__
3300017494_19	95.83	1.67	2.86581	Freshwater	d__Bacteria	p__Actinobacteriota	c__Coriobacteriia	o__OPB41	f__PHET01	g__	s__
Loclat_megahit_metabat_bin-08549	97.24	1.47	1.74577	Freshwater	d__Bacteria	p__Actinobacteriota	c__Thermoleophilia	o__Solirubrobacterales	f__70-9	g__	s__
A14_megahit_metabat_bin-3063	95.95	2.9	1.55529	Freshwater	d__Bacteria	p__Actinobacteriota	c__Actinomycetia	o__Actinomycetales	f__Microbacteriaceae	g__Rhodoluna	s__
MJ-time_megahit_metabat_bin-8007	99.56	1.24	6.7325	Freshwater	d__Bacteria	p__Actinobacteriota	c__Actinomycetia	o__Mycobacteriales	f__Mycobacteriaceae	g__Mycobacterium	s__Mycobacterium sp900100615
3300013138_41	96.12	4.31	3.55096	Freshwater	d__Bacteria	p__Actinobacteriota	c__Thermoleophilia	o__RBG-16-64-13	f__RBG-16-64-13	g__	s__
3300014152_20	88.03	2.14	1.67757	Freshwater	d__Bacteria	p__Actinobacteriota	c__Acidimicrobiia	o__Acidimicrobiales	f__Bog-793	g__Bog-793	s__
MJ-2014_megahit_metabat_bin-0072	95.33	2.4	1.78219	Freshwater	d__Bacteria	p__Actinobacteriota	c__Actinomycetia	o__Actinomycetales	f__Microbacteriaceae	g__Aurantimicrobium	s__
LaPlata-5m-a_megahit_metabat_bin-320	99.15	3.5	3.21345	Freshwater	d__Bacteria	p__Actinobacteriota	c__Acidimicrobiia	o__Acidimicrobiales	f__Microtrichaceae	g__SXMI01	s__
3300017480_43	93.94	0.84	2.02363	Freshwater	d__Bacteria	p__Actinobacteriota	c__Actinomycetia	o__Actinomycetales	f__Microbacteriaceae	g__Rhodoglobus	s__
3300027983_46	99.15	0.85	2.00269	Freshwater	d__Bacteria	p__Actinobacteriota	c__Acidimicrobiia	o__Acidimicrobiales	f__Ilumatobacteraceae	g__UBA2093	s__
3300027835_15	97.81	4.56	4.81623	Freshwater	d__Bacteria	p__Actinobacteriota	c__Actinomycetia	o__Mycobacteriales	f__Micromonosporaceae	g__Dactylosporangium	s__
3300027870_55	84.48	0.43	2.6968	Freshwater	d__Bacteria	p__Actinobacteriota	c__Thermoleophilia	o__Solirubrobacterales	f__70-9	g__67-14	s__
3300027638_10	89.66	1.01	2.14253	Freshwater	d__Bacteria	p__Actinobacteriota	c__Thermoleophilia	o__Solirubrobacterales	f__Thermoleophilaceae	g__	s__
3300022743_11	78.53	0.61	1.35061	Freshwater	d__Bacteria	p__Actinobacteriota	c__Actinomycetia	o__Actinomycetales	f__Microbacteriaceae	g__Aurantimicrobium	s__
Kiruna3_megahit_metabat_bin-3263	96.74	4.7	3.70687	Freshwater	d__Bacteria	p__Actinobacteriota	c__Acidimicrobiia	o__Acidimicrobiales	f__Ilumatobacteraceae	g__UBA668	s__
3300005805_30	91.45	1.28	2.51804	Freshwater	d__Bacteria	p__Actinobacteriota	c__Acidimicrobiia	o__Acidimicrobiales	f__Ilumatobacteraceae	g__Casp-actino8	s__
3300020221_71	82.05	2.21	2.06926	Freshwater	d__Bacteria	p__Actinobacteriota	c__Acidimicrobiia	o__Acidimicrobiales	f__Ilumatobacteraceae	g__UBA2093	s__
VK_megahit_metabat_bin-0557	93.76	1.17	1.50575	Freshwater	d__Bacteria	p__Actinobacteriota	c__Actinomycetia	o__Actinomycetales	f__Microbacteriaceae	g__Rhodoluna	s__
Loclat_megahit_metabat_bin-16816	84.91	1.29	4.17384	Freshwater	d__Bacteria	p__Actinobacteriota	c__Thermoleophilia	o__UBA2241	f__UBA2241	g__UBA2241	s__
3300027902_36	80.34	1.71	3.50432	Freshwater	d__Bacteria	p__Actinobacteriota	c__Acidimicrobiia	o__IMCC26256	f__PALSA-555	g__	s__
3300013093_42	94.4	0.43	1.76541	Freshwater	d__Bacteria	p__Actinobacteriota	c__Thermoleophilia	o__Ga0077560	f__Ga0077560	g__Ga0077560	s__
3300017505_9	98.29	1.28	3.44621	Freshwater	d__Bacteria	p__Actinobacteriota	c__Acidimicrobiia	o__Acidimicrobiales	f__	g__	s__
LJ_megahit_metabat_bin-3140	91.07	2.11	2.06718	Freshwater	d__Bacteria	p__Actinobacteriota	c__Actinomycetia	o__Nanopelagicales	f__Nanopelagicaceae	g__GCA-2737595	s__
A1_megahit_metabat_bin-383	77.25	3.92	1.82373	Freshwater	d__Bacteria	p__Actinobacteriota	c__Actinomycetia	o__Nanopelagicales	f__Nanopelagicaceae	g__AAA044-D11	s__
A2_megahit_metabat_bin-0575	78.14	3.53	1.54047	Freshwater	d__Bacteria	p__Actinobacteriota	c__Actinomycetia	o__Actinomycetales	f__Microbacteriaceae	g__Rhodoluna	s__
Loc081215-5m_megahit_metabat_bin-1576	93.17	3.82	2.94301	Freshwater	d__Bacteria	p__Actinobacteriota	c__Actinomycetia	o__Nanopelagicales	f__S36-B12	g__Mxb001	s__
AM-2014_megahit_metabat_bin-3021	98.29	2.31	2.13196	Freshwater	d__Bacteria	p__Actinobacteriota	c__Acidimicrobiia	o__Acidimicrobiales	f__RAAP-2	g__RAAP-2	s__
E14_megahit_metabat_bin-0869	85.22	1.17	1.51357	Freshwater	d__Bacteria	p__Actinobacteriota	c__Actinomycetia	o__Actinomycetales	f__Microbacteriaceae	g__Rhodoluna	s__
ErkenSummer_megahit_metabat_bin-1029	91.45	3.61	2.07766	Freshwater	d__Bacteria	p__Actinobacteriota	c__Acidimicrobiia	o__Acidimicrobiales	f__Ilumatobacteraceae	g__UBA2093	s__
3300027649_19	96.55	1.15	1.81115	Freshwater	d__Bacteria	p__Actinobacteriota	c__Thermoleophilia	o__Ga0077560	f__Ga0077560	g__SYFI01	s__
E14_megahit_metabat_bin-2996	93.16	2.14	1.52381	Freshwater	d__Bacteria	p__Actinobacteriota	c__Acidimicrobiia	o__Acidimicrobiales	f__RAAP-2	g__RAAP-2	s__
3300013094_43	91.83	1.28	1.75137	Freshwater	d__Bacteria	p__Actinobacteriota	c__Acidimicrobiia	o__Acidimicrobiales	f__RAAP-2	g__RAAP-2	s__
Loc080925-5m_megahit_metabat_bin-0444	97.41	0.14	1.95249	Freshwater	d__Bacteria	p__Actinobacteriota	c__Thermoleophilia	o__Solirubrobacterales	f__70-9	g__67-14	s__
3300027983_50	95.73	1.99	1.96778	Freshwater	d__Bacteria	p__Actinobacteriota	c__Acidimicrobiia	o__IMCC26256	f__PALSA-555	g__	s__
KR1_megahit_metabat_bin-0078	91.62	1.58	1.38163	Freshwater	d__Bacteria	p__Actinobacteriota	c__Actinomycetia	o__Actinomycetales	f__Microbacteriaceae	g__Rhodoluna	s__
Kiruna2_megahit_metabat_bin-4386	90.6	2.25	2.41539	Freshwater	d__Bacteria	p__Actinobacteriota	c__Acidimicrobiia	o__Acidimicrobiales	f__RAAP-2	g__	s__
Erken-D4_megahit_metabat_bin-0149	79.88	2.74	2.23535	Freshwater	d__Bacteria	p__Actinobacteriota	c__Acidimicrobiia	o__Acidimicrobiales	f__Ilumatobacteraceae	g__UBA2093	s__
3300028571_56	85.98	1.84	1.55313	Freshwater	d__Bacteria	p__Actinobacteriota	c__Actinomycetia	o__Nanopelagicales	f__Nanopelagicaceae	g__	s__
3300020171_9	95.42	0.52	3.35455	Freshwater	d__Bacteria	p__Actinobacteriota	c__Actinomycetia	o__Propionibacteriales	f__Propionibacteriaceae	g__Propionicimonas	s__
Ja2-D4_megahit_metabat_bin-1024	88.75	2.99	2.28485	Freshwater	d__Bacteria	p__Actinobacteriota	c__Acidimicrobiia	o__Acidimicrobiales	f__Ilumatobacteraceae	g__UBA2093	s__
LaPlata-15m-b_megahit_metabat_bin-779	78.23	4.77	5.09391	Freshwater	d__Bacteria	p__Actinobacteriota	c__Thermoleophilia	o__UBA2241	f__UBA2241	g__UBA2241	s__
3300013093_35	95.13	3.42	2.1345	Freshwater	d__Bacteria	p__Actinobacteriota	c__Acidimicrobiia	o__Acidimicrobiales	f__RAAP-2	g__	s__
Umea1_megahit_metabat_bin-1195	99.15	2.14	2.8457	Freshwater	d__Bacteria	p__Actinobacteriota	c__Acidimicrobiia	o__Acidimicrobiales	f__RAAP-2	g__Bog-756	s__
Ja2-D4_megahit_metabat_bin-0388	91.89	2.33	1.39688	Freshwater	d__Bacteria	p__Actinobacteriota	c__Actinomycetia	o__Actinomycetales	f__Microbacteriaceae	g__Rhodoluna	s__
AM-lipid-02-D3_megahit_metabat_bin-0427	99.15	2.14	2.0116	Freshwater	d__Bacteria	p__Actinobacteriota	c__Acidimicrobiia	o__Acidimicrobiales	f__RAAP-2	g__RAAP-2	s__
Loc090402-8m_megahit_metabat_bin-0936	75.9	3.68	1.95011	Freshwater	d__Bacteria	p__Actinobacteriota	c__Acidimicrobiia	o__Acidimicrobiales	f__Ilumatobacteraceae	g__F1-20-MAGs119	s__
Loc090116-8m_megahit_metabat_bin-0563	97.41	0.29	2.09886	Freshwater	d__Bacteria	p__Actinobacteriota	c__Thermoleophilia	o__Ga0077560	f__Ga0077560	g__SYFI01	s__
3300027708_33	84.99	2.34	1.61216	Freshwater	d__Bacteria	p__Actinobacteriota	c__Actinomycetia	o__Actinomycetales	f__Microbacteriaceae	g__Rhodoluna	s__
AlinenLipids_megahit_metabat_bin-0102	81.06	2.89	2.28961	Freshwater	d__Bacteria	p__Actinobacteriota	c__Actinomycetia	o__Nanopelagicales	f__Nanopelagicaceae	g__PALSA-747	s__
3300020221_44	92.02	1.71	2.77766	Freshwater	d__Bacteria	p__Actinobacteriota	c__Acidimicrobiia	o__Acidimicrobiales	f__Ilumatobacteraceae	g__Casp-actino8	s__
KR2_megahit_metabat_bin-0720	93.16	0.85	1.45755	Freshwater	d__Bacteria	p__Actinobacteriota	c__Acidimicrobiia	o__Acidimicrobiales	f__RAAP-2	g__RAAP-2	s__
3300027697_29	83.81	1.71	1.57163	Freshwater	d__Bacteria	p__Actinobacteriota	c__Acidimicrobiia	o__Acidimicrobiales	f__Ilumatobacteraceae	g__BACL27	s__
ErkenSummer_megahit_metabat_bin-5825	83.14	4.78	1.51642	Freshwater	d__Bacteria	p__Actinobacteriota	c__Actinomycetia	o__Actinomycetales	f__Microbacteriaceae	g__Rhodoluna	s__
3300027850_26	94.39	3.72	5.31861	Freshwater	d__Bacteria	p__Actinobacteriota	c__Actinomycetia	o__Mycobacteriales	f__Pseudonocardiaceae	g__Pseudonocardia	s__
3300012042_8	93.19	1.49	3.53787	Freshwater	d__Bacteria	p__Actinobacteriota	c__Rubrobacteria	o__Rubrobacterales	f__Rubrobacteraceae	g__	s__
ErkenSummer_megahit_metabat_bin-0525	81.03	3.45	5.38312	Freshwater	d__Bacteria	p__Actinobacteriota	c__Acidimicrobiia	o__Acidimicrobiales	f__SZUA-35	g__	s__
MJ130916B_megahit_metabat_bin-104	99.82	0	6.19321	Freshwater	d__Bacteria	p__Actinobacteriota	c__Actinomycetia	o__Mycobacteriales	f__Mycobacteriaceae	g__Gordonia	s__Gordonia polyisoprenivorans
3300013126_55	75.64	1.79	3.41516	Freshwater	d__Bacteria	p__Actinobacteriota	c__Acidimicrobiia	o__Acidimicrobiales	f__Ilumatobacteraceae	g__UBA668	s__
Kiruna_megahit_metabat_bin-08973	93.5	4.31	1.37176	Freshwater	d__Bacteria	p__Actinobacteriota	c__Actinomycetia	o__Nanopelagicales	f__Nanopelagicaceae	g__PALSA-747	s__
Ki2-D3_megahit_metabat_bin-1385	77.69	3.16	1.6905	Freshwater	d__Bacteria	p__Actinobacteriota	c__Actinomycetia	o__Nanopelagicales	f__Nanopelagicaceae	g__PALSA-747	s__
3300027756_37	76.03	0.1	1.31692	Freshwater	d__Bacteria	p__Actinobacteriota	c__Actinomycetia	o__Actinomycetales	f__Microbacteriaceae	g__Rhodoluna	s__
Erken-D6_megahit_metabat_bin-0051	85.47	4.37	2.11934	Freshwater	d__Bacteria	p__Actinobacteriota	c__Acidimicrobiia	o__Acidimicrobiales	f__Ilumatobacteraceae	g__UBA2093	s__
Umea2_megahit_metabat_bin-1606	96.41	4.05	3.14011	Freshwater	d__Bacteria	p__Actinobacteriota	c__Actinomycetia	o__Nanopelagicales	f__FW305-bin1	g__	s__
Ki2-D3_megahit_metabat_bin-0105	89.49	0.53	1.97848	Freshwater	d__Bacteria	p__Actinobacteriota	c__Actinomycetia	o__Nanopelagicales	f__Nanopelagicaceae	g__QYPT01	s__
3300029891_19	94.02	1.71	1.84269	Freshwater	d__Bacteria	p__Actinobacteriota	c__RBG-13-55-18	o__Fen-727	f__Fen-727	g__PHEX01	s__PHEX01 sp002843005
ErkenSummer_megahit_metabat_bin-6119	82.1	3.3	2.16233	Freshwater	d__Bacteria	p__Actinobacteriota	c__Thermoleophilia	o__Ga0077560	f__Ga0077560	g__SYFI01	s__
3300027649_34	82.91	0	1.47887	Freshwater	d__Bacteria	p__Actinobacteriota	c__Actinomycetia	o__Nanopelagicales	f__Nanopelagicaceae	g__UBA7398	s__
Umea_megahit_metabat_bin-02178	97.77	0.13	4.56987	Freshwater	d__Bacteria	p__Actinobacteriota	c__Actinomycetia	o__Mycobacteriales	f__Mycobacteriaceae	g__Mycobacterium	s__
LJ-5-9m_megahit_metabat_bin-0874	84.89	4.89	3.46825	Freshwater	d__Bacteria	p__Actinobacteriota	c__Actinomycetia	o__Nanopelagicales	f__S36-B12	g__UBA10649	s__
Umea3_megahit_metabat_bin-0539	96.77	3.53	2.46885	Freshwater	d__Bacteria	p__Actinobacteriota	c__Actinomycetia	o__Nanopelagicales	f__	g__	s__
3300027747_40	80.31	0	1.55987	Freshwater	d__Bacteria	p__Actinobacteriota	c__Actinomycetia	o__Actinomycetales	f__Microbacteriaceae	g__MWH-TA3	s__
3300027770_22	77.9	3.45	3.25066	Freshwater	d__Bacteria	p__Actinobacteriota	c__Acidimicrobiia	o__Acidimicrobiales	f__Ilumatobacteraceae	g__Casp-actino8	s__
3300007519_37	93.16	2.56	4.60037	Freshwater	d__Bacteria	p__Actinobacteriota	c__Acidimicrobiia	o__Acidimicrobiales	f__Ilumatobacteraceae	g__	s__
Kiruna3_megahit_metabat_bin-4935	76.16	0	1.56075	Freshwater	d__Bacteria	p__Actinobacteriota	c__Actinomycetia	o__Nanopelagicales	f__Nanopelagicaceae	g__Planktophila	s__
Loclat_megahit_metabat_bin-10091	90.36	4.46	2.03687	Freshwater	d__Bacteria	p__Actinobacteriota	c__Actinomycetia	o__Actinomycetales	f__Microbacteriaceae	g__Aurantimicrobium	s__
Loc090519-5m_megahit_metabat_bin-0122	97.84	2.33	2.07563	Freshwater	d__Bacteria	p__Actinobacteriota	c__Thermoleophilia	o__Solirubrobacterales	f__70-9	g__67-14	s__
3300013006_40	78.08	2.43	2.83509	Freshwater	d__Bacteria	p__Actinobacteriota	c__Actinomycetia	o__Nanopelagicales	f__S36-B12	g__	s__
MJ-2014_megahit_metabat_bin-0314	85.83	1.81	4.98933	Freshwater	d__Bacteria	p__Actinobacteriota	c__Thermoleophilia	o__Solirubrobacterales	f__Solirubrobacteraceae	g__Patulibacter	s__
A14_megahit_metabat_bin-3190	87.88	1.05	1.68557	Freshwater	d__Bacteria	p__Actinobacteriota	c__Actinomycetia	o__Nanopelagicales	f__Nanopelagicaceae	g__PALSA-747	s__
ErkenSummer_megahit_metabat_bin-4304	90.6	2.63	2.00083	Freshwater	d__Bacteria	p__Actinobacteriota	c__Actinomycetia	o__Nanopelagicales	f__Nanopelagicaceae	g__GCA-2737595	s__
LaPlata_megahit_metabat_bin-3543	90.14	2.51	1.94224	Freshwater	d__Bacteria	p__Actinobacteriota	c__Thermoleophilia	o__Solirubrobacterales	f__70-9	g__67-14	s__
LaPlata_megahit_metabat_bin-3579	83.82	2.46	1.102	Freshwater	d__Bacteria	p__Actinobacteriota	c__Actinomycetia	o__Nanopelagicales	f__Nanopelagicaceae	g__Nanopelagicus	s__
LinL2_megahit_metabat_bin-0370	97.76	2.42	3.02231	Freshwater	d__Bacteria	p__Actinobacteriota	c__Actinomycetia	o__Nanopelagicales	f__FW305-bin1	g__	s__
3300027969_25	91.06	2.05	1.43579	Freshwater	d__Bacteria	p__Actinobacteriota	c__Actinomycetia	o__Actinomycetales	f__Microbacteriaceae	g__Rhodoluna	s__
ErkenSummer_megahit_metabat_bin-2994	94.02	2.99	2.18716	Freshwater	d__Bacteria	p__Actinobacteriota	c__Acidimicrobiia	o__Acidimicrobiales	f__Ilumatobacteraceae	g__UBA2093	s__UBA2093 sp002331255
Loc090721-5m_megahit_metabat_bin-080	95.3	1.37	1.93931	Freshwater	d__Bacteria	p__Actinobacteriota	c__Thermoleophilia	o__Solirubrobacterales	f__Solirubrobacteraceae	g__F1-60-MAGs163	s__
D14_megahit_metabat_bin-0204	79.64	4.39	1.61702	Freshwater	d__Bacteria	p__Actinobacteriota	c__Actinomycetia	o__Actinomycetales	f__Microbacteriaceae	g__Rhodoluna	s__
AlinenLipids_megahit_metabat_bin-1554	97.86	2.14	1.78429	Freshwater	d__Bacteria	p__Actinobacteriota	c__Acidimicrobiia	o__Acidimicrobiales	f__Bog-793	g__	s__
VK4_megahit_metabat_bin-1430	99.15	2.14	1.67444	Freshwater	d__Bacteria	p__Actinobacteriota	c__Acidimicrobiia	o__Acidimicrobiales	f__RAAP-2	g__RAAP-2	s__
Loc090519-5m_megahit_metabat_bin-0564	82.23	1.08	1.64742	Freshwater	d__Bacteria	p__Actinobacteriota	c__Actinomycetia	o__Nanopelagicales	f__UBA5976	g__UBA5976	s__
3300013004_84	81.66	0.53	1.44083	Freshwater	d__Bacteria	p__Actinobacteriota	c__Actinomycetia	o__Nanopelagicales	f__Nanopelagicaceae	g__MAG-120802	s__
3300017498_22	82.27	4.19	1.87253	Freshwater	d__Bacteria	p__Actinobacteriota	c__UBA1414	o__UBA1414	f__UBA1414	g__Fen731	s__
3300027819_103	87.07	1.87	1.40814	Freshwater	d__Archaea	p__Aenigmatarchaeota	c__Aenigmatarchaeia	o__GW2011-AR5	f__GW2011-AR5	g__	s__
AlinenSediments_megahit_metabat_bin-3679	80.38	2.8	1.11365	Freshwater	d__Archaea	p__Aenigmatarchaeota	c__Aenigmatarchaeia	o__GW2011-AR5	f__GW2011-AR5	g__	s__
SA2600A_megahit_metabat_bin-0209	84.27	2.8	1.37801	Freshwater	d__Archaea	p__Aenigmatarchaeota	c__Aenigmatarchaeia	o__QMZP01	f__QMZP01	g__	s__
3300027835_101	75.86	3.43	1.50421	Freshwater	d__Archaea	p__Aenigmatarchaeota	c__Aenigmatarchaeia	o__GW2011-AR5	f__GW2011-AR5	g__	s__
3300027896_129	84.74	0	1.07309	Freshwater	d__Archaea	p__Aenigmatarchaeota	c__Aenigmatarchaeia	o__Aenigmatarchaeales	f__Aenigmatarchaeaceae	g__	s__
3300014656_63	88.32	0.93	0.955699	Freshwater	d__Archaea	p__Aenigmatarchaeota	c__Aenigmatarchaeia	o__QMZP01	f__QMZP01	g__	s__
3300017498_28	83.51	4.81	1.42412	Freshwater	d__Archaea	p__Altarchaeota	c__Altarchaeia	o__IMC4	f__SCGC-AAA252-I15	g__	s__
AlinenSedimentsD2_megahit_metabat_bin-1345	83.02	4.03	2.03598	Freshwater	d__Archaea	p__Altarchaeota	c__Altarchaeia	o__IMC4	f__QMZM01	g__QMZG01	s__
3300013130_75	86.14	3.74	1.2924	Freshwater	d__Archaea	p__Altarchaeota	c__	o__	f__	g__	s__
3300013006_27	83.42	4.26	3.50826	Freshwater	d__Bacteria	p__Armatimonadota	c__Fimbriimonadia	o__Fimbriimonadales	f__Fimbriimonadaceae	g__Fimbriimonas	s__
LaPlata-a_megahit_metabat_bin-2205	96.3	3.07	5.85645	Freshwater	d__Bacteria	p__Armatimonadota	c__Chthonomonadetes	o__Chthonomonadales	f__	g__	s__
AM-2014_megahit_metabat_bin-3721	95.37	1.85	7.7817	Freshwater	d__Bacteria	p__Armatimonadota	c__Chthonomonadetes	o__Chthonomonadales	f__Chthonomonadaceae	g__	s__
Loclat_megahit_metabat_bin-02583	93.06	0.93	3.33857	Freshwater	d__Bacteria	p__Armatimonadota	c__Fimbriimonadia	o__Fimbriimonadales	f__Fimbriimonadaceae	g__	s__
Kiruna_megahit_metabat_bin-05395	96.3	0	4.71082	Freshwater	d__Bacteria	p__Armatimonadota	c__BOG-944	o__Capsulimonadales	f__	g__	s__
Umea_megahit_metabat_bin-06016	93.67	1.85	5.27861	Freshwater	d__Bacteria	p__Armatimonadota	c__Fimbriimonadia	o__Fimbriimonadales	f__Fimbriimonadaceae	g__Fimbriimonas	s__
Ki2-D3_megahit_metabat_bin-0414	93.3	2.96	6.66975	Freshwater	d__Bacteria	p__Armatimonadota	c__Fimbriimonadia	o__Fimbriimonadales	f__Fimbriimonadaceae	g__Fimbriimonas	s__
AlinenLipids_megahit_metabat_bin-9590	93.52	2.78	5.68025	Freshwater	d__Bacteria	p__Armatimonadota	c__Fimbriimonadia	o__Fimbriimonadales	f__Fimbriimonadaceae	g__Fimbriimonas	s__
3300020201_19	88.43	3.96	6.60368	Freshwater	d__Bacteria	p__Armatimonadota	c__Chthonomonadetes	o__Chthonomonadales	f__Chthonomonadaceae	g__	s__
3300021518_10	85.29	0.15	4.87596	Freshwater	d__Bacteria	p__Armatimonadota	c__BOG-944	o__Capsulimonadales	f__	g__	s__
3300027708_14	84.55	3.52	3.33763	Freshwater	d__Bacteria	p__Armatimonadota	c__Fimbriimonadia	o__Fimbriimonadales	f__Fimbriimonadaceae	g__Fimbriimonas	s__
3300009083_107	82.87	1.39	3.489	Freshwater	d__Bacteria	p__Armatimonadota	c__Fimbriimonadia	o__Fimbriimonadales	f__Fimbriimonadaceae	g__	s__
Umea1_megahit_metabat_bin-0718	77.66	3.89	5.2156	Freshwater	d__Bacteria	p__Armatimonadota	c__Chthonomonadetes	o__Chthonomonadales	f__	g__	s__
3300027851_37	87.96	0	3.56409	Freshwater	d__Bacteria	p__Armatimonadota	c__Fimbriimonadia	o__Fimbriimonadales	f__Fimbriimonadaceae	g__Uphvl-Ar1	s__
3300017532_8	95.37	0.93	8.74835	Freshwater	d__Bacteria	p__Armatimonadota	c__UBA5829	o__UBA5829	f__UBA5829	g__	s__
3300013138_15	85.19	4.01	6.63514	Freshwater	d__Bacteria	p__Armatimonadota	c__	o__	f__	g__	s__
AM-2014-D2_megahit_metabat_bin-780	95.37	1.85	6.54812	Freshwater	d__Bacteria	p__Armatimonadota	c__Chthonomonadetes	o__Chthonomonadales	f__Chthonomonadaceae	g__	s__
Ki3-D2_megahit_metabat_bin-2384	90.74	4.12	3.94343	Freshwater	d__Bacteria	p__Armatimonadota	c__BOG-944	o__Capsulimonadales	f__	g__	s__
3300013093_8	93.06	3.7	4.75588	Freshwater	d__Bacteria	p__Armatimonadota	c__Fimbriimonadia	o__Fimbriimonadales	f__Fimbriimonadaceae	g__Fimbriimonas	s__
Loclat_megahit_metabat_bin-10209	88.43	1.54	3.62668	Freshwater	d__Bacteria	p__Armatimonadota	c__BOG-944	o__Capsulimonadales	f__	g__	s__
Umea1_megahit_metabat_bin-3024	95.37	2.04	5.62952	Freshwater	d__Bacteria	p__Armatimonadota	c__Chthonomonadetes	o__Chthonomonadales	f__Chthonomonadaceae	g__	s__
Loc090907-5m_megahit_metabat_bin-125	95.37	1.11	6.38695	Freshwater	d__Bacteria	p__Armatimonadota	c__Chthonomonadetes	o__Chthonomonadales	f__	g__	s__
Ja1-D2_megahit_metabat_bin-0036	93.15	4.73	3.6344	Freshwater	d__Bacteria	p__Armatimonadota	c__BOG-944	o__Capsulimonadales	f__	g__	s__
AM-2014-D2_megahit_metabat_bin-436	93.98	1.08	5.63869	Freshwater	d__Bacteria	p__Armatimonadota	c__Fimbriimonadia	o__Fimbriimonadales	f__Fimbriimonadaceae	g__Fimbriimonas	s__
SA207A_megahit_metabat_bin-1490	76.49	4.77	8.00605	Freshwater	d__Bacteria	p__B64-G9	c__B64-G9	o__B64-G9	f__B64-G9	g__	s__
3300019752_6	76.34	0	3.82264	Freshwater	d__Bacteria	p__Bacteroidota	c__Bacteroidia	o__Chitinophagales	f__Saprospiraceae	g__Saprospira	s__
3300027739_8	98.32	1.23	3.64649	Freshwater	d__Bacteria	p__Bacteroidota	c__Ignavibacteria	o__Ignavibacteriales	f__Melioribacteraceae	g__1-14-2-50-31-20	s__
3300027683_7	75.22	1.5	2.48237	Freshwater	d__Bacteria	p__Bacteroidota	c__Bacteroidia	o__Flavobacteriales	f__Flavobacteriaceae	g__QNYL01	s__
LJ_megahit_metabat_bin-3261	99.05	1.26	3.1706	Freshwater	d__Bacteria	p__Bacteroidota	c__Bacteroidia	o__AKYH767-A	f__	g__	s__
3300022752_37	91.67	0.95	2.65813	Freshwater	d__Bacteria	p__Bacteroidota	c__Bacteroidia	o__Flavobacteriales	f__	g__	s__
3300028602_29	93.82	2.38	2.84745	Freshwater	d__Bacteria	p__Bacteroidota	c__Bacteroidia	o__Bacteroidales	f__UBA12481	g__	s__
KR4_megahit_metabat_bin-0449	95.75	4.91	5.96745	Freshwater	d__Bacteria	p__Bacteroidota	c__Bacteroidia	o__Bacteroidales	f__Lentimicrobiaceae	g__UBA4417	s__
3300024962_5	99.29	0.18	3.20156	Freshwater	d__Bacteria	p__Bacteroidota	c__Bacteroidia	o__Flavobacteriales	f__Flavobacteriaceae	g__Flavobacterium	s__
3300027806_18	94.71	0.65	3.83415	Freshwater	d__Bacteria	p__Bacteroidota	c__Bacteroidia	o__Flavobacteriales	f__PHOS-HE28	g__PHOS-HE28	s__
3300027976_29	97.85	2.69	4.08582	Freshwater	d__Bacteria	p__Bacteroidota	c__Bacteroidia	o__Flavobacteriales	f__UBA10329	g__UBA10329	s__
3300024948_3	93.57	2.06	3.86099	Freshwater	d__Bacteria	p__Bacteroidota	c__Bacteroidia	o__AKYH767	f__B-17BO	g__UBA4416	s__
3300000232_1	79.76	3.04	6.44078	Freshwater	d__Bacteria	p__Bacteroidota	c__Bacteroidia	o__Bacteroidales	f__BBW3	g__UBA8529	s__
3300024975_5	89.39	4.77	4.23788	Freshwater	d__Bacteria	p__Bacteroidota	c__Bacteroidia	o__Flavobacteriales	f__Flavobacteriaceae	g__Flavobacterium	s__
3300013137_38	98.57	3.1	3.74005	Freshwater	d__Bacteria	p__Bacteroidota	c__Bacteroidia	o__Bacteroidales	f__VadinHA17	g__LD21	s__
3300028114_10	95.54	4.51	6.91424	Freshwater	d__Bacteria	p__Bacteroidota	c__Bacteroidia	o__Chitinophagales	f__Saprospiraceae	g__M3007	s__
AM-2014_megahit_metabat_bin-3952	99.82	2.71	7.58501	Freshwater	d__Bacteria	p__Bacteroidota	c__Bacteroidia	o__Bacteroidales	f__Prolixibacteraceae	g__	s__
A14_megahit_metabat_bin-1928	99.46	2.42	4.33362	Freshwater	d__Bacteria	p__Bacteroidota	c__Bacteroidia	o__Bacteroidales	f__FEN-979	g__FEN-979	s__
KT4_megahit_metabat_bin-019	98.63	0	2.63106	Freshwater	d__Bacteria	p__Bacteroidota	c__Chlorobia	o__Chlorobiales	f__Chlorobiaceae	g__Chlorobium	s__
Loclat_megahit_metabat_bin-10221	99.01	0.99	4.7759	Freshwater	d__Bacteria	p__Bacteroidota	c__Bacteroidia	o__Chitinophagales	f__Chitinophagaceae	g__Flavipsychrobacter	s__
Loc090519-1m_megahit_metabat_bin-1548	78.51	0.6	2.58697	Freshwater	d__Bacteria	p__Bacteroidota	c__Kapabacteria	o__Kapabacteriales	f__UBA961	g__UBA961	s__UBA961 sp002293005
Ja1_megahit_metabat_bin-3926	78.76	4.99	4.56845	Freshwater	d__Bacteria	p__Bacteroidota	c__Bacteroidia	o__Bacteroidales	f__	g__	s__
AM-lipid-02-D3_megahit_metabat_bin-1444	96.8	3.45	3.24266	Freshwater	d__Bacteria	p__Bacteroidota	c__Bacteroidia	o__Chitinophagales	f__Chitinophagaceae	g__Hydrotalea	s__
3300013138_50	85.17	3.64	3.47725	Freshwater	d__Bacteria	p__Bacteroidota	c__Bacteroidia	o__Bacteroidales	f__FEN-979	g__FEN-979	s__
YR_megahit_metabat_bin-2518	93.92	1.67	5.60451	Freshwater	d__Bacteria	p__Bacteroidota	c__Bacteroidia	o__Sphingobacteriales	f__Sphingobacteriaceae	g__Mucilaginibacter	s__
3300000233_9	96.77	2.15	2.74992	Freshwater	d__Bacteria	p__Bacteroidota	c__Bacteroidia	o__Bacteroidales	f__Paludibacteraceae	g__Paludibacter	s__
3300000234_39	85.14	4.03	2.29233	Freshwater	d__Bacteria	p__Bacteroidota	c__Bacteroidia	o__Flavobacteriales	f__Flavobacteriaceae	g__Flavobacterium	s__
3300027850_80	96.31	1.09	2.7646	Freshwater	d__Bacteria	p__Bacteroidota	c__Kapabacteria	o__Kapabacteriales	f__Kapabacteriaceae	g__UBA10438	s__
Kiruna3_megahit_metabat_bin-0623	90.18	4.43	5.44696	Freshwater	d__Bacteria	p__Bacteroidota	c__Bacteroidia	o__Bacteroidales	f__UBA12481	g__UBA12481	s__
3300027823_24	84.5	3.72	4.97456	Freshwater	d__Bacteria	p__Bacteroidota	c__Bacteroidia	o__Flavobacteriales	f__PHOS-HE28	g__PHOS-HE28	s__
LaPlata-a_megahit_metabat_bin-3005	97.49	2.14	4.41031	Freshwater	d__Bacteria	p__Bacteroidota	c__Ignavibacteria	o__Ignavibacteriales	f__Ignavibacteriaceae	g__	s__
Umea3p3_megahit_metabat_bin-1231	97.46	1.59	6.19182	Freshwater	d__Bacteria	p__Bacteroidota	c__Bacteroidia	o__Sphingobacteriales	f__Sphingobacteriaceae	g__Mucilaginibacter	s__
3300020578_59	93.07	4.21	2.31798	Freshwater	d__Bacteria	p__Bacteroidota	c__Bacteroidia	o__Chitinophagales	f__Chitinophagaceae	g__JJ008	s__
3300024956_3	99.29	1.79	5.37798	Freshwater	d__Bacteria	p__Bacteroidota	c__Bacteroidia	o__Flavobacteriales	f__Flavobacteriaceae	g__Flavobacterium	s__
3300027977_21	98.27	3.42	4.10532	Freshwater	d__Bacteria	p__Bacteroidota	c__Bacteroidia	o__Cytophagales	f__Catalimonadaceae	g__	s__
3300020220_86	97.13	1.61	1.78355	Freshwater	d__Bacteria	p__Bacteroidota	c__Bacteroidia	o__Flavobacteriales	f__Schleiferiaceae	g__TMED14	s__
3300013126_21	84.01	1.79	5.10766	Freshwater	d__Bacteria	p__Bacteroidota	c__Bacteroidia	o__Bacteroidales	f__Prolixibacteraceae	g__UBA6024	s__
AM-lipid-02-D1_megahit_metabat_bin-0148	99.01	0.25	5.54578	Freshwater	d__Bacteria	p__Bacteroidota	c__Bacteroidia	o__Chitinophagales	f__Chitinophagaceae	g__	s__
Umea1_megahit_metabat_bin-3625	97.04	2	3.57869	Freshwater	d__Bacteria	p__Bacteroidota	c__Bacteroidia	o__Chitinophagales	f__Chitinophagaceae	g__OLB11	s__
YR2_megahit_metabat_bin-0650	96.26	2.2	2.28833	Freshwater	d__Bacteria	p__Bacteroidota	c__Chlorobia	o__Chlorobiales	f__Chlorobiaceae	g__	s__
3300013093_14	98.03	0.99	3.81346	Freshwater	d__Bacteria	p__Bacteroidota	c__Bacteroidia	o__Chitinophagales	f__Chitinophagaceae	g__Flavipsychrobacter	s__
3300013131_70	85.27	0.86	2.55411	Freshwater	d__Bacteria	p__Bacteroidota	c__Bacteroidia	o__Flavobacteriales	f__UA16	g__UBA4660	s__
3300028571_14	91.07	3.57	7.67496	Freshwater	d__Bacteria	p__Bacteroidota	c__Bacteroidia	o__Cytophagales	f__Spirosomaceae	g__Runella	s__
3300013133_23	91.4	1.88	3.29196	Freshwater	d__Bacteria	p__Bacteroidota	c__Bacteroidia	o__Bacteroidales	f__Lentimicrobiaceae	g__	s__
3300027848_57	89.25	0	3.35536	Freshwater	d__Bacteria	p__Bacteroidota	c__Bacteroidia	o__Flavobacteriales	f__Vicingaceae	g__UBA1494_A	s__
Loc090721-4m_megahit_metabat_bin-0913	86.04	4.71	4.34849	Freshwater	d__Bacteria	p__Bacteroidota	c__Bacteroidia	o__Chitinophagales	f__Chitinophagaceae	g__Sediminibacterium	s__
E-4_megahit_metabat_bin-114	98.79	0.95	3.01233	Freshwater	d__Bacteria	p__Bacteroidota	c__Chlorobia	o__Chlorobiales	f__Chlorobiaceae	g__Chlorobium	s__
Umea2_megahit_metabat_bin-1854	95.22	3.54	4.19558	Freshwater	d__Bacteria	p__Bacteroidota	c__Bacteroidia	o__Bacteroidales	f__Paludibacteraceae	g__Paludibacter	s__
3300000233_12	84.33	0.82	2.55925	Freshwater	d__Bacteria	p__Bacteroidota	c__Bacteroidia	o__Flavobacteriales	f__Flavobacteriaceae	g__Flavobacterium	s__
3300019935_3	84.14	4.32	4.152	Freshwater	d__Bacteria	p__Bacteroidota	c__Bacteroidia	o__Bacteroidales	f__Marinifilaceae	g__Marinifilum	s__
Erken-D10_megahit_metabat_bin-0634	97.41	1.68	2.08608	Freshwater	d__Bacteria	p__Bacteroidota	c__Bacteroidia	o__Flavobacteriales	f__Flavobacteriaceae	g__Flavobacterium	s__
3300012000_14	91.71	1.23	1.98476	Freshwater	d__Bacteria	p__Bacteroidota	c__Bacteroidia	o__Chitinophagales	f__Chitinophagaceae	g__JJ008	s__JJ008 sp002342205
Loc081215-6m_megahit_metabat_bin-1907	92.84	3.24	2.4022	Freshwater	d__Bacteria	p__Bacteroidota	c__Bacteroidia	o__NS11-12g	f__UBA955	g__UBA955	s__
Ki3-D2_megahit_metabat_bin-0726	89.78	3.37	2.78168	Freshwater	d__Bacteria	p__Bacteroidota	c__Bacteroidia	o__Chitinophagales	f__Chitinophagaceae	g__Sediminibacterium	s__
3300013094_12	98.52	1.48	3.96081	Freshwater	d__Bacteria	p__Bacteroidota	c__Bacteroidia	o__Chitinophagales	f__Chitinophagaceae	g__Flavipsychrobacter	s__
AM-2014_megahit_metabat_bin-1503	95.3	2.74	4.05906	Freshwater	d__Bacteria	p__Bacteroidota	c__Bacteroidia	o__AKYH767	f__Palsa-948	g__	s__
Loc090519-1m_megahit_metabat_bin-0253	98.52	2.22	2.3278	Freshwater	d__Bacteria	p__Bacteroidota	c__Bacteroidia	o__Chitinophagales	f__Chitinophagaceae	g__SXYR01	s__
3300017532_34	90.04	2.78	3.79282	Freshwater	d__Bacteria	p__Bacteroidota	c__Bacteroidia	o__Bacteroidales	f__FEN-979	g__FEN-979	s__
3300020198_42	93.04	2.19	2.71469	Freshwater	d__Bacteria	p__Bacteroidota	c__UBA10030	o__UBA10030	f__F1-140-MAGs086	g__	s__
3300017423_9	85.04	3.8	3.10679	Freshwater	d__Bacteria	p__Bacteroidota	c__Bacteroidia	o__Bacteroidales	f__FEN-979	g__FEN-979	s__
3300000228_15	91.94	2.42	2.91409	Freshwater	d__Bacteria	p__Bacteroidota	c__Bacteroidia	o__Bacteroidales	f__NBLH01	g__	s__
Loc090721-4m_megahit_metabat_bin-0677	96.45	0.82	2.55928	Freshwater	d__Bacteria	p__Bacteroidota	c__Kapabacteria	o__Kapabacteriales	f__Kapabacteriaceae	g__UBA10438	s__
Loc090721-7m_megahit_metabat_bin-539	97.81	1.4	4.08107	Freshwater	d__Bacteria	p__Bacteroidota	c__UBA10030	o__UBA10030	f__UBA8401	g__UBA8401	s__
Umea3p4_megahit_metabat_bin-0738	88.82	4.76	5.72354	Freshwater	d__Bacteria	p__Bacteroidota	c__Bacteroidia	o__Bacteroidales	f__VadinHA17	g__LD21	s__
MJ-2014-D1_megahit_metabat_bin-0665	99.18	2.2	2.53052	Freshwater	d__Bacteria	p__Bacteroidota	c__Chlorobia	o__Chlorobiales	f__Chlorobiaceae	g__Chlorobium	s__
KR_megahit_metabat_bin-1332	82.86	3.08	3.24314	Freshwater	d__Bacteria	p__Bacteroidota	c__Bacteroidia	o__Flavobacteriales	f__Flavobacteriaceae	g__Flavobacterium	s__
Loclat_megahit_metabat_bin-04741	93.41	3.85	1.85793	Freshwater	d__Bacteria	p__Bacteroidota	c__Bacteroidia	o__Flavobacteriales	f__Schleiferiaceae	g__TMED14	s__
LaPlata-7m-a_megahit_metabat_bin-373	98.9	2.69	2.4536	Freshwater	d__Bacteria	p__Bacteroidota	c__Chlorobia	o__Chlorobiales	f__Chlorobiaceae	g__Chlorobium	s__
3300024970_3	100	0	3.44894	Freshwater	d__Bacteria	p__Bacteroidota	c__Bacteroidia	o__Flavobacteriales	f__Crocinitomicaceae	g__M0103	s__
Erken-D3_megahit_metabat_bin-0487	93.79	2.23	2.0182	Freshwater	d__Bacteria	p__Bacteroidota	c__Bacteroidia	o__UBA7662	f__UBA7662	g__SYHX01	s__
AM-lipid-02-D8_megahit_metabat_bin-528	98.9	0.57	2.60151	Freshwater	d__Bacteria	p__Bacteroidota	c__Chlorobia	o__Chlorobiales	f__Chlorobiaceae	g__Chlorobium	s__
KR_megahit_metabat_bin-2786	96.85	1.23	3.04368	Freshwater	d__Bacteria	p__Bacteroidota	c__Bacteroidia	o__Chitinophagales	f__Chitinophagaceae	g__Hydrotalea	s__
AM-2014-D8_megahit_metabat_bin-0968	86.6	3.3	5.47419	Freshwater	d__Bacteria	p__Bacteroidota	c__Bacteroidia	o__Bacteroidales	f__Paludibacteraceae	g__Paludibacter	s__
3300028553_26	81.64	0.48	3.31088	Freshwater	d__Bacteria	p__Bacteroidota	c__Bacteroidia	o__Flavobacteriales	f__UBA10329	g__UBA10329	s__
3300017431_27	78.58	1.88	3.20261	Freshwater	d__Bacteria	p__Bacteroidota	c__Bacteroidia	o__Bacteroidales	f__4484-276	g__	s__
Erken-D10_megahit_metabat_bin-0836	93.93	3.98	2.18544	Freshwater	d__Bacteria	p__Bacteroidota	c__Bacteroidia	o__NS11-12g	f__UBA955	g__UBA955	s__UBA955 sp002293105
B12_megahit_metabat_bin-2243	99.45	3.02	2.99844	Freshwater	d__Bacteria	p__Bacteroidota	c__Chlorobia	o__Chlorobiales	f__Chlorobiaceae	g__Chlorobium	s__
Loc080925-7m_megahit_metabat_bin-0358	98.91	0.92	4.89143	Freshwater	d__Bacteria	p__Bacteroidota	c__Bacteroidia	o__Bacteroidales	f__FEN-979	g__FEN-979	s__
Ja2-D4_megahit_metabat_bin-0575	93.78	3.89	3.46061	Freshwater	d__Bacteria	p__Bacteroidota	c__Bacteroidia	o__NS11-12g	f__UKL13-3	g__	s__
3300005662_52	93.56	0	1.94641	Freshwater	d__Bacteria	p__Bacteroidota	c__Bacteroidia	o__Chitinophagales	f__Chitinophagaceae	g__JJ008	s__
3300027878_52	89.88	2.03	4.77298	Freshwater	d__Bacteria	p__Bacteroidota	c__Bacteroidia	o__Cytophagales	f__Cyclobacteriaceae	g__ELB16-189	s__
3300027154_5	95.32	4.25	2.47881	Freshwater	d__Bacteria	p__Bacteroidota	c__Bacteroidia	o__Chitinophagales	f__Chitinophagaceae	g__Sediminibacterium	s__
Day6-4_megahit_metabat_bin-310	98.06	2.89	3.36452	Freshwater	d__Bacteria	p__Bacteroidota	c__Chlorobia	o__Chlorobiales	f__Chlorobiaceae	g__Chlorobium	s__
KR_megahit_metabat_bin-3430	93.05	2.3	4.25643	Freshwater	d__Bacteria	p__Bacteroidota	c__Bacteroidia	o__Flavobacteriales	f__Crocinitomicaceae	g__UBA2040	s__
3300024911_3	98.59	0.35	3.04258	Freshwater	d__Bacteria	p__Bacteroidota	c__Bacteroidia	o__Flavobacteriales	f__Flavobacteriaceae	g__Flavobacterium	s__
KR_megahit_metabat_bin-0213	96.57	0.48	3.92548	Freshwater	d__Bacteria	p__Bacteroidota	c__Bacteroidia	o__AKYH767	f__Palsa-948	g__	s__
AlinenLipids_megahit_metabat_bin-9191	94.66	4.94	4.13737	Freshwater	d__Bacteria	p__Bacteroidota	c__Bacteroidia	o__Sphingobacteriales	f__Sphingobacteriaceae	g__Mucilaginibacter	s__
3300027722_3	91.15	1.69	5.25532	Freshwater	d__Bacteria	p__Bacteroidota	c__Ignavibacteria	o__SJA-28	f__OLB5	g__RPQH01	s__RPQH01 sp003820375
Umea1p4_megahit_metabat_bin-614	98.08	1.92	3.06173	Freshwater	d__Bacteria	p__Bacteroidota	c__Chlorobia	o__Chlorobiales	f__Chlorobiaceae	g__Chlorobium	s__
Erken-D1_megahit_metabat_bin-0005	98.38	0.72	2.52054	Freshwater	d__Bacteria	p__Bacteroidota	c__Bacteroidia	o__Flavobacteriales	f__Crocinitomicaceae	g__UBA952	s__
Loclat_megahit_metabat_bin-18560	92.33	3.09	3.00461	Freshwater	d__Bacteria	p__Bacteroidota	c__Bacteroidia	o__Sphingobacteriales	f__Sphingobacteriaceae	g__Daejeonella	s__
Loclat_megahit_metabat_bin-03441	95.59	3.65	7.33481	Freshwater	d__Bacteria	p__Bacteroidota	c__Bacteroidia	o__Bacteroidales	f__UBA12481	g__UBA12481	s__
Umea3_megahit_metabat_bin-0409	93.88	3.16	5.385	Freshwater	d__Bacteria	p__Bacteroidota	c__Bacteroidia	o__Chitinophagales	f__Chitinophagaceae	g__UBA8621	s__
3300025419_8	77.03	3.01	3.44946	Freshwater	d__Bacteria	p__Bacteroidota	c__UBA10030	o__UBA10030	f__UBA10030	g__Fen-1298	s__
MJ2_megahit_metabat_bin-442	85.99	4.35	3.44786	Freshwater	d__Bacteria	p__Bacteroidota	c__Bacteroidia	o__Flavobacteriales	f__Flavobacteriaceae	g__Flavobacterium	s__
AM-lipid-02-D3_megahit_metabat_bin-0551	83.25	2.05	3.9532	Freshwater	d__Bacteria	p__Bacteroidota	c__Bacteroidia	o__Chitinophagales	f__Chitinophagaceae	g__Sediminibacterium	s__
Loc080925-8-8m_megahit_metabat_bin-499	97.31	3.49	6.34492	Freshwater	d__Bacteria	p__Bacteroidota	c__Bacteroidia	o__Bacteroidales	f__Lentimicrobiaceae	g__UBA4417	s__
AlinenLipids_megahit_metabat_bin-5057	97.56	2.42	4.0453	Freshwater	d__Bacteria	p__Bacteroidota	c__Bacteroidia	o__Bacteroidales	f__FEN-979	g__FEN-979	s__
3300024054_33	92.37	1.36	3.02262	Freshwater	d__Bacteria	p__Bacteroidota	c__Bacteroidia	o__Bacteroidales	f__FEN-979	g__QYOJ01	s__
3300000236_8	92.97	1.43	2.41695	Freshwater	d__Bacteria	p__Bacteroidota	c__Chlorobia	o__Chlorobiales	f__Chlorobiaceae	g__Chlorobium	s__
LJ_megahit_metabat_bin-3554	93.82	3.97	2.62674	Freshwater	d__Bacteria	p__Bacteroidota	c__Bacteroidia	o__Sphingobacteriales	f__Sphingobacteriaceae	g__	s__
3300007519_19	93.89	1.98	6.38899	Freshwater	d__Bacteria	p__Bacteroidota	c__Bacteroidia	o__Chitinophagales	f__Saprospiraceae	g__M3007	s__
3300027972_7	80.69	1.91	3.75468	Freshwater	d__Bacteria	p__Bacteroidota	c__UBA10030	o__UBA10030	f__UBA10030	g__	s__
Erken-D9_megahit_metabat_bin-0863	98.66	4.5	4.7242	Freshwater	d__Bacteria	p__Bacteroidota	c__Bacteroidia	o__Bacteroidales	f__Paludibacteraceae	g__Paludibacter	s__
3300024932_1	99.51	0.74	4.02598	Freshwater	d__Bacteria	p__Bacteroidota	c__Bacteroidia	o__Chitinophagales	f__Chitinophagaceae	g__Sediminibacterium	s__
3300013004_73	78.22	0	1.73843	Freshwater	d__Bacteria	p__Bacteroidota	c__Bacteroidia	o__Flavobacteriales	f__Schleiferiaceae	g__	s__
Ki1-1-6m_megahit_metabat_bin-0712	96.31	1.29	4.27234	Freshwater	d__Bacteria	p__Bacteroidota	c__Bacteroidia	o__Chitinophagales	f__Chitinophagaceae	g__Flavipsychrobacter	s__
3300020603_55	94.09	2.42	2.73582	Freshwater	d__Bacteria	p__Bacteroidota	c__Bacteroidia	o__Bacteroidales	f__FEN-979	g__	s__
3300017518_16	100	1.34	5.37164	Freshwater	d__Bacteria	p__Bacteroidota	c__Bacteroidia	o__Bacteroidales	f__Paludibacteraceae	g__Paludibacter	s__
Umea_megahit_metabat_bin-05466	98.99	0.95	3.99472	Freshwater	d__Bacteria	p__Bacteroidota	c__Bacteroidia	o__AKYH767-A	f__	g__	s__
Loclat_megahit_metabat_bin-09794	84.95	1.58	2.96002	Freshwater	d__Bacteria	p__Bacteroidota	c__Bacteroidia	o__Cytophagales	f__Spirosomaceae	g__UBA6715	s__
3300000227_7	89.65	4.57	3.23691	Freshwater	d__Bacteria	p__Bacteroidota	c__Bacteroidia	o__Bacteroidales	f__VadinHA17	g__UBA8202	s__
3300017522_16	98.39	0	3.97694	Freshwater	d__Bacteria	p__Bacteroidota	c__Bacteroidia	o__Bacteroidales	f__Paludibacteraceae	g__Paludibacter	s__
AM-lipid-01-D7_megahit_metabat_bin-1869	86.05	2.78	4.63693	Freshwater	d__Bacteria	p__Bacteroidota	c__Bacteroidia	o__Bacteroidales	f__Lentimicrobiaceae	g__	s__
Loc081215-8m_megahit_metabat_bin-3032	84.08	4.14	2.74454	Freshwater	d__Bacteria	p__Bacteroidota	c__Bacteroidia	o__Cytophagales	f__Spirosomaceae	g__UBA6715	s__
LaPlata-a_megahit_metabat_bin-0315	91.51	3.32	2.29705	Freshwater	d__Bacteria	p__Bacteroidota	c__Bacteroidia	o__Chitinophagales	f__Chitinophagaceae	g__JJ008	s__
3300029818_13	94.47	2.71	3.24414	Freshwater	d__Bacteria	p__Bacteroidota	c__Bacteroidia	o__Flavobacteriales	f__Flavobacteriaceae	g__CG2-30-34-30	s__CG2-30-34-30 sp002842575
KR_megahit_metabat_bin-2728	95.61	3.49	3.7999	Freshwater	d__Bacteria	p__Bacteroidota	c__Bacteroidia	o__Bacteroidales	f__FEN-979	g__QYOJ01	s__
Umea_megahit_metabat_bin-01022	92.45	3.28	4.72437	Freshwater	d__Bacteria	p__Bacteroidota	c__Bacteroidia	o__Chitinophagales	f__Chitinophagaceae	g__Flavipsychrobacter	s__
3300027720_11	81.27	1.09	2.99601	Freshwater	d__Bacteria	p__Bacteroidota	c__Bacteroidia	o__Flavobacteriales	f__UA16	g__UBA4660	s__
3300024958_5	86.55	1.41	2.88358	Freshwater	d__Bacteria	p__Bacteroidota	c__Bacteroidia	o__Flavobacteriales	f__Flavobacteriaceae	g__Flavobacterium	s__
MJ-time_megahit_metabat_bin-2906	95.99	3.74	4.22889	Freshwater	d__Bacteria	p__Bacteroidota	c__Bacteroidia	o__Chitinophagales	f__Chitinophagaceae	g__Sediminibacterium	s__
3300018018_14	90.84	3.28	4.18914	Freshwater	d__Bacteria	p__Bacteroidota	c__UBA10030	o__UBA10030	f__UBA10030	g__Fen-1268	s__
ErkenSummer_megahit_metabat_bin-5170	98.83	3.89	2.80307	Freshwater	d__Bacteria	p__Bacteroidota	c__Bacteroidia	o__Flavobacteriales	f__Flavobacteriaceae	g__Flavobacterium	s__
3300013093_19	93.74	1.66	3.1844	Freshwater	d__Bacteria	p__Bacteroidota	c__Bacteroidia	o__Chitinophagales	f__Chitinophagaceae	g__	s__
MJ-2014-D4_megahit_metabat_bin-157	99.46	2.26	4.23042	Freshwater	d__Bacteria	p__Bacteroidota	c__Bacteroidia	o__Bacteroidales	f__Prolixibacteraceae	g__	s__
Loc090907-6m_megahit_metabat_bin-404	97.31	3.01	6.35917	Freshwater	d__Bacteria	p__Bacteroidota	c__Bacteroidia	o__Bacteroidales	f__Lentimicrobiaceae	g__UBA4417	s__
Umea1p4_megahit_metabat_bin-174	91.67	3.46	4.65213	Freshwater	d__Bacteria	p__Bacteroidota	c__Bacteroidia	o__Bacteroidales	f__Lentimicrobiaceae	g__UBA4417	s__
3300017518_29	77.31	1.72	4.88934	Freshwater	d__Bacteria	p__Bacteroidota	c__Bacteroidia	o__Chitinophagales	f__Chitinophagaceae	g__Ferruginibacter	s__
Ki1-2-7m_megahit_metabat_bin-432	97.71	3.3	2.96177	Freshwater	d__Bacteria	p__Bacteroidota	c__Chlorobia	o__Chlorobiales	f__Chlorobiaceae	g__Chlorobium	s__
3300024939_7	99.65	0.29	2.78977	Freshwater	d__Bacteria	p__Bacteroidota	c__Bacteroidia	o__Flavobacteriales	f__Flavobacteriaceae	g__Flavobacterium	s__
F14_megahit_metabat_bin-0845	94.46	3.41	3.36996	Freshwater	d__Bacteria	p__Bacteroidota	c__Bacteroidia	o__Flavobacteriales	f__Flavobacteriaceae	g__Flavobacterium	s__
3300017532_20	97.67	1.31	4.6319	Freshwater	d__Bacteria	p__Bacteroidota	c__Bacteroidia	o__Bacteroidales	f__FEN-979	g__QYOJ01	s__
3300000236_11	80.51	1.65	2.05344	Freshwater	d__Bacteria	p__Bacteroidota	c__Chlorobia	o__Chlorobiales	f__Chlorobiaceae	g__Chlorobium	s__
ErkenSummer_megahit_metabat_bin-6723	83.08	4.6	5.27039	Freshwater	d__Bacteria	p__Bacteroidota	c__Bacteroidia	o__Chitinophagales	f__Saprospiraceae	g__Haliscomenobacter	s__
Ki2-D3_megahit_metabat_bin-1418	97.81	1.09	4.09662	Freshwater	d__Bacteria	p__Bacteroidota	c__Kapabacteria	o__Palsa-1295	f__Palsa-1295	g__	s__
3300017418_11	98.52	0.49	3.23897	Freshwater	d__Bacteria	p__Bacteroidota	c__Bacteroidia	o__Chitinophagales	f__Chitinophagaceae	g__JJ008	s__
3300007517_34	82.9	1.84	4.66556	Freshwater	d__Bacteria	p__Bacteroidota	c__Bacteroidia	o__Cytophagales	f__Cyclobacteriaceae	g__Lunatimonas	s__
3300027744_10	98.92	0.54	2.20072	Freshwater	d__Bacteria	p__Bacteroidota	c__Bacteroidia	o__Flavobacteriales	f__Crocinitomicaceae	g__UBA952	s__UBA952 sp002293185
AM-2014_megahit_metabat_bin-0134	99.08	2.46	3.57442	Freshwater	d__Bacteria	p__Bacteroidota	c__Bacteroidia	o__Chitinophagales	f__Chitinophagaceae	g__Sediminibacterium	s__
3300000496_4	93.75	2.2	2.65971	Freshwater	d__Bacteria	p__Bacteroidota	c__Chlorobia	o__Chlorobiales	f__Chlorobiaceae	g__	s__
3300000228_6	88.81	3.33	3.69486	Freshwater	d__Bacteria	p__Bacteroidota	c__Bacteroidia	o__Bacteroidales	f__NBLH01	g__	s__
LJ_megahit_metabat_bin-0623	96.18	2.55	2.96557	Freshwater	d__Bacteria	p__Bacteroidota	c__Bacteroidia	o__Chitinophagales	f__Chitinophagaceae	g__Ferruginibacter	s__
Ki3-D2_megahit_metabat_bin-1623	99.05	1.59	4.2803	Freshwater	d__Bacteria	p__Bacteroidota	c__Bacteroidia	o__AKYH767	f__2-12-FULL-35-15	g__	s__
3300027848_40	98.57	0.95	3.82533	Freshwater	d__Bacteria	p__Bacteroidota	c__Bacteroidia	o__NS11-12g	f__UBA8524	g__UBA8524	s__
Loclat_megahit_metabat_bin-13856	97.86	2.14	4.78847	Freshwater	d__Bacteria	p__Bacteroidota	c__Bacteroidia	o__Bacteroidales	f__VadinHA17	g__LD21	s__
LJ_megahit_metabat_bin-2526	81.02	1.46	2.93588	Freshwater	d__Bacteria	p__Bacteroidota	c__Chlorobia	o__Chlorobiales	f__Chlorobiaceae	g__Chlorobium	s__
3300027963_20	93.41	1.58	2.2707	Freshwater	d__Bacteria	p__Bacteroidota	c__Bacteroidia	o__Flavobacteriales	f__Crocinitomicaceae	g__UBA952	s__
AM-2014_megahit_metabat_bin-2482	98.1	0.54	5.26472	Freshwater	d__Bacteria	p__Bacteroidota	c__Bacteroidia	o__Bacteroidales	f__FEN-979	g__FEN-979	s__
3300027754_18	92.76	1.19	2.61423	Freshwater	d__Bacteria	p__Bacteroidota	c__Bacteroidia	o__AKYH767	f__2-12-FULL-35-15	g__2-12-FULL-35-15	s__
Kiruna3_megahit_metabat_bin-1813	96.57	0.1	1.98175	Freshwater	d__Bacteria	p__Bacteroidota	c__Bacteroidia	o__Chitinophagales	f__Chitinophagaceae	g__Sediminibacterium	s__
LJ-5-9m_megahit_metabat_bin-0023	93.37	3.01	4.96553	Freshwater	d__Bacteria	p__Bacteroidota	c__Bacteroidia	o__Bacteroidales	f__Lentimicrobiaceae	g__UBA4417	s__
LaPlata_megahit_metabat_bin-1896	90.44	2.2	3.55796	Freshwater	d__Bacteria	p__Bacteroidota	c__Ignavibacteria	o__SJA-28	f__B-1AR	g__	s__
3300027850_73	75.78	2.19	3.90027	Freshwater	d__Bacteria	p__Bacteroidota	c__Ignavibacteria	o__SJA-28	f__B-1AR	g__UBA2330	s__
Kiruna3_megahit_metabat_bin-2912	98.17	3.05	2.10958	Freshwater	d__Bacteria	p__Bacteroidota	c__Bacteroidia	o__Chitinophagales	f__Chitinophagaceae	g__	s__
3300021376_47	97.62	0.1	2.48482	Freshwater	d__Bacteria	p__Bacteroidota	c__Bacteroidia	o__Flavobacteriales	f__	g__	s__
KTt_megahit_metabat_bin-1687	96.89	2.19	4.20159	Freshwater	d__Bacteria	p__Bacteroidota	c__Kapabacteria	o__Kapabacteriales	f__XYC2-FULL-35-21	g__	s__
3300027983_35	83.02	2.41	2.86877	Freshwater	d__Bacteria	p__Bacteroidota	c__Bacteroidia	o__UBA7662	f__UBA7662	g__	s__
Loclat_megahit_metabat_bin-08450	79.82	3.96	1.92091	Freshwater	d__Bacteria	p__Bacteroidota	c__Bacteroidia	o__Flavobacteriales	f__Flavobacteriaceae	g__Flavobacterium	s__
Ki3-D1_megahit_metabat_bin-0498	99.52	0	2.48794	Freshwater	d__Bacteria	p__Bacteroidota	c__Bacteroidia	o__NS11-12g	f__UKL13-3	g__B1	s__
3300021091_43	96.49	3.06	2.89036	Freshwater	d__Bacteria	p__Bacteroidota	c__Bacteroidia	o__Cytophagales	f__Cyclobacteriaceae	g__Algoriphagus	s__
3300007517_47	77.48	0.5	3.74822	Freshwater	d__Bacteria	p__Bacteroidota	c__Bacteroidia	o__Chitinophagales	f__Saprospiraceae	g__M3007	s__
AlinenLipids_megahit_metabat_bin-4460	95.52	3.49	5.81524	Freshwater	d__Bacteria	p__Bacteroidota	c__Bacteroidia	o__Bacteroidales	f__CG2-30-32-10	g__	s__
3300024972_2	95.24	1.43	3.59611	Freshwater	d__Bacteria	p__Bacteroidota	c__Bacteroidia	o__AKYH767	f__2-12-FULL-35-15	g__	s__
3300020213_14	96.04	0.5	4.82301	Freshwater	d__Bacteria	p__Bacteroidota	c__Bacteroidia	o__Chitinophagales	f__Saprospiraceae	g__	s__
LJ_megahit_metabat_bin-1023	98.57	3.12	4.36206	Freshwater	d__Bacteria	p__Bacteroidota	c__Bacteroidia	o__Bacteroidales	f__GWA2-32-17	g__GWA2-32-17	s__
3300027793_16	85.61	1.42	3.97178	Freshwater	d__Bacteria	p__Bacteroidota	c__Bacteroidia	o__J057	f__	g__	s__
Ja_megahit_metabat_bin-2689	99.01	3.04	3.26064	Freshwater	d__Bacteria	p__Bacteroidota	c__Bacteroidia	o__Chitinophagales	f__Chitinophagaceae	g__Ferruginibacter	s__
3300027746_21	88.95	0.62	2.26271	Freshwater	d__Bacteria	p__Bacteroidota	c__Bacteroidia	o__Flavobacteriales	f__UA16	g__UBA4660	s__
YR2_megahit_metabat_bin-1295	98.77	0.49	3.88786	Freshwater	d__Bacteria	p__Bacteroidota	c__Bacteroidia	o__Chitinophagales	f__Chitinophagaceae	g__Flavipsychrobacter	s__
MJ-time_megahit_metabat_bin-6381	97.27	1.64	4.65471	Freshwater	d__Bacteria	p__Bacteroidota	c__UBA10030	o__UBA10030	f__UBA8401	g__	s__
Ja1-D4_megahit_metabat_bin-665	96.41	3.06	5.07406	Freshwater	d__Bacteria	p__Bacteroidota	c__Bacteroidia	o__Bacteroidales	f__Prolixibacteraceae	g__UBA6024	s__
Loc090907-5m_megahit_metabat_bin-962	96.77	3.27	7.44336	Freshwater	d__Bacteria	p__Bacteroidota	c__Bacteroidia	o__Bacteroidales	f__4484-276	g__4484-276	s__
Erken-D9_megahit_metabat_bin-0895	98.1	3.73	2.92123	Freshwater	d__Bacteria	p__Bacteroidota	c__Bacteroidia	o__AKYH767	f__UBA4408	g__	s__
3300020603_73	96.06	0	2.15551	Freshwater	d__Bacteria	p__Bacteroidota	c__Bacteroidia	o__Chitinophagales	f__Chitinophagaceae	g__JJ008	s__
3300000234_15	90.05	4.84	3.85505	Freshwater	d__Bacteria	p__Bacteroidota	c__Bacteroidia	o__Bacteroidales	f__Prolixibacteraceae	g__Draconibacterium	s__
3300020214_38	95.9	0.87	2.33783	Freshwater	d__Bacteria	p__Bacteroidota	c__Kapabacteria	o__Kapabacteriales	f__UBA961	g__UBA961	s__
Ja1_megahit_metabat_bin-1976	98.15	3.49	6.13329	Freshwater	d__Bacteria	p__Bacteroidota	c__Bacteroidia	o__Bacteroidales	f__FEN-979	g__FEN-979	s__
KR5_megahit_metabat_bin-758	93.41	4.92	5.37473	Freshwater	d__Bacteria	p__Bacteroidota	c__Bacteroidia	o__Bacteroidales	f__	g__	s__
3300013136_27	94.15	3.28	4.11564	Freshwater	d__Bacteria	p__Bacteroidota	c__Kapabacteria	o__Kapabacteriales	f__XYC2-FULL-35-21	g__ChocPot-Mid	s__
Loc090907-1m_megahit_metabat_bin-528	98.18	2.71	2.37894	Freshwater	d__Bacteria	p__Bacteroidota	c__Bacteroidia	o__Chitinophagales	f__Chitinophagaceae	g__Sediminibacterium	s__
3300020183_29	99.73	0	2.7846	Freshwater	d__Bacteria	p__Bacteroidota	c__Bacteroidia	o__Cytophagales	f__Cyclobacteriaceae	g__ELB16-189	s__
3300027778_6	90.95	2.38	3.45566	Freshwater	d__Bacteria	p__Bacteroidota	c__Bacteroidia	o__Bacteroidales	f__ZOR0009	g__Acetobacteroides	s__
AM-2014-D3_megahit_metabat_bin-366	77.24	3.85	2.67562	Freshwater	d__Bacteria	p__Bacteroidota	c__Chlorobia	o__Chlorobiales	f__Chlorobiaceae	g__Chlorobium	s__
3300024908_4	93.62	0	2.86737	Freshwater	d__Bacteria	p__Bacteroidota	c__Bacteroidia	o__Sphingobacteriales	f__	g__	s__
3300027851_27	96.55	0.9	4.10226	Freshwater	d__Bacteria	p__Bacteroidota	c__Bacteroidia	o__Chitinophagales	f__Chitinophagaceae	g__Flavipsychrobacter	s__
Ja_megahit_metabat_bin-6206	93.15	4.72	3.46728	Freshwater	d__Bacteria	p__Bacteroidota	c__Bacteroidia	o__Flavobacteriales	f__Flavobacteriaceae	g__Flavobacterium	s__
Loclat_megahit_metabat_bin-08593	92.85	4.64	3.08607	Freshwater	d__Bacteria	p__Bacteroidota	c__Bacteroidia	o__Flavobacteriales	f__Crocinitomicaceae	g__UBA952	s__
Erken-D3_megahit_metabat_bin-0000	91.01	2.75	2.08187	Freshwater	d__Bacteria	p__Bacteroidota	c__Bacteroidia	o__Chitinophagales	f__Chitinophagaceae	g__JJ008	s__JJ008 sp005791465
AM-2014_megahit_metabat_bin-3998	89.12	3.9	5.01885	Freshwater	d__Bacteria	p__Bacteroidota	c__Bacteroidia	o__Bacteroidales	f__Paludibacteraceae	g__Paludibacter	s__
3300015360_85	78.14	0.11	2.70018	Freshwater	d__Bacteria	p__Bacteroidota	c__Bacteroidia	o__UBA7662	f__	g__	s__
Loc090116-8m_megahit_metabat_bin-0637	85.22	1.9	3.13862	Freshwater	d__Bacteria	p__Bacteroidota	c__Bacteroidia	o__NS11-12g	f__UBA955	g__	s__
Day6-6_megahit_metabat_bin-348	94.41	1.01	2.47718	Freshwater	d__Bacteria	p__Bacteroidota	c__Chlorobia	o__Chlorobiales	f__Chlorobiaceae	g__Chlorobium	s__
Umea3p4_megahit_metabat_bin-1352	98.39	2.24	4.5092	Freshwater	d__Bacteria	p__Bacteroidota	c__Bacteroidia	o__Bacteroidales	f__Lentimicrobiaceae	g__	s__
3300027679_3	89.97	1.61	2.64588	Freshwater	d__Bacteria	p__Bacteroidota	c__Bacteroidia	o__Cytophagales	f__Cyclobacteriaceae	g__Algoriphagus	s__
3300027797_30	79.77	2.18	1.78046	Freshwater	d__Bacteria	p__Bacteroidota	c__Bacteroidia	o__Sphingobacteriales	f__Sphingobacteriaceae	g__	s__
3300027878_35	90.68	0	5.76582	Freshwater	d__Bacteria	p__Bacteroidota	c__Bacteroidia	o__Chitinophagales	f__Saprospiraceae	g__M3007	s__
ErkenSummer_megahit_metabat_bin-5358	95.84	4.13	2.68248	Freshwater	d__Bacteria	p__Bacteroidota	c__Bacteroidia	o__Chitinophagales	f__Chitinophagaceae	g__OLB11	s__
Day2-2_megahit_metabat_bin-052	96.77	3.57	4.55558	Freshwater	d__Bacteria	p__Bacteroidota	c__Bacteroidia	o__Bacteroidales	f__Lentimicrobiaceae	g__UBA4417	s__
AM2_megahit_metabat_bin-0110	98.1	2.54	4.08882	Freshwater	d__Bacteria	p__Bacteroidota	c__Bacteroidia	o__Sphingobacteriales	f__Sphingobacteriaceae	g__Mucilaginibacter	s__
Erken-D10_megahit_metabat_bin-0935	84.45	4.81	2.08912	Freshwater	d__Bacteria	p__Bacteroidota	c__Bacteroidia	o__Chitinophagales	f__Chitinophagaceae	g__Sediminibacterium	s__
AlinenLipids_megahit_metabat_bin-7146	95.68	4.3	5.33508	Freshwater	d__Bacteria	p__Bacteroidota	c__Bacteroidia	o__Bacteroidales	f__FEN-979	g__FEN-979	s__
Loclat_megahit_metabat_bin-11079	95.88	3.23	4.4192	Freshwater	d__Bacteria	p__Bacteroidota	c__Bacteroidia	o__Bacteroidales	f__	g__	s__
Loclat_megahit_metabat_bin-16007	87.17	3.59	2.90587	Freshwater	d__Bacteria	p__Bacteroidota	c__Bacteroidia	o__Flavobacteriales	f__Crocinitomicaceae	g__UBA952	s__
Kiruna3_megahit_metabat_bin-3834	96.67	0.95	3.17537	Freshwater	d__Bacteria	p__Bacteroidota	c__Bacteroidia	o__NS11-12g	f__	g__	s__
3300020186_21	94.26	1.86	3.50566	Freshwater	d__Bacteria	p__Bacteroidota	c__Ignavibacteria	o__SJA-28	f__B-1AR	g__UBA2330	s__
3300027128_6	85.17	4.36	2.55146	Freshwater	d__Bacteria	p__Bacteroidota	c__Bacteroidia	o__Flavobacteriales	f__Flavobacteriaceae	g__Flavobacterium	s__
YR3_megahit_metabat_bin-1139	96.42	1.58	2.99823	Freshwater	d__Bacteria	p__Bacteroidota	c__Bacteroidia	o__Flavobacteriales	f__Flavobacteriaceae	g__Flavobacterium	s__
3300027618_4	89.85	1.81	3.91206	Freshwater	d__Bacteria	p__Bacteroidota	c__Bacteroidia	o__Chitinophagales	f__Chitinophagaceae	g__	s__
LJ-3-15m_megahit_metabat_bin-0587	100	0.55	2.09442	Freshwater	d__Bacteria	p__Bacteroidota	c__Chlorobia	o__Chlorobiales	f__Chlorobiaceae	g__Chlorobium	s__
3300007517_50	92.38	0	3.03576	Freshwater	d__Bacteria	p__Bacteroidota	c__Bacteroidia	o__Flavobacteriales	f__T3Sed10-241	g__	s__
LJ_megahit_metabat_bin-3609	87.15	3.92	4.51992	Freshwater	d__Bacteria	p__Bacteroidota	c__Bacteroidia	o__Chitinophagales	f__LD1	g__Bog-950	s__
3300020192_29	99.73	0.27	3.75829	Freshwater	d__Bacteria	p__Bacteroidota	c__Bacteroidia	o__Flavobacteriales	f__UA16	g__UBA4660	s__
KT5_megahit_metabat_bin-311	97.25	1.1	3.04983	Freshwater	d__Bacteria	p__Bacteroidota	c__Chlorobia	o__Chlorobiales	f__Chlorobiaceae	g__Chlorobium	s__
3300013006_31	99.62	1.63	2.76758	Freshwater	d__Bacteria	p__Bacteroidota	c__Bacteroidia	o__Cytophagales	f__Cyclobacteriaceae	g__Algoriphagus	s__
3300027851_50	76.75	1.08	3.55464	Freshwater	d__Bacteria	p__Bacteroidota	c__Bacteroidia	o__Bacteroidales	f__TTA-H9	g__	s__
3300027760_43	93.17	0	1.88351	Freshwater	d__Bacteria	p__Bacteroidota	c__Bacteroidia	o__UBA7662	f__UBA7662	g__SYHX01	s__
AM3_megahit_metabat_bin-1245	99.51	1.97	6.02043	Freshwater	d__Bacteria	p__Bacteroidota	c__Bacteroidia	o__Chitinophagales	f__Chitinophagaceae	g__Flavipsychrobacter	s__
3300027983_43	96.26	0.5	2.23342	Freshwater	d__Bacteria	p__Bacteroidota	c__Bacteroidia	o__Flavobacteriales	f__Flavobacteriaceae	g__MAG-120531	s__
Ki1-2-7m_megahit_metabat_bin-911	92.08	3.25	6.68278	Freshwater	d__Bacteria	p__Bacteroidota	c__Bacteroidia	o__AKYH767	f__2-12-FULL-35-15	g__2-12-FULL-35-15	s__
3300017518_21	99.62	3.38	5.07379	Freshwater	d__Bacteria	p__Bacteroidota	c__Bacteroidia	o__Cytophagales	f__Cyclobacteriaceae	g__Algoriphagus	s__
AlinenLipids_megahit_metabat_bin-6607	98.52	0.74	4.72786	Freshwater	d__Bacteria	p__Bacteroidota	c__Bacteroidia	o__Chitinophagales	f__Chitinophagaceae	g__UBA8621	s__
I2_megahit_metabat_bin-146	95.6	1.66	2.32777	Freshwater	d__Bacteria	p__Bacteroidota	c__Chlorobia	o__Chlorobiales	f__Chlorobiaceae	g__Chlorobium	s__
3300000227_6	92.46	2.23	3.29156	Freshwater	d__Bacteria	p__Bacteroidota	c__Ignavibacteria	o__Ignavibacteriales	f__Ignavibacteriaceae	g__Ignavibacterium	s__
3300027832_65	75.05	2.7	3.57331	Freshwater	d__Bacteria	p__Bacteroidota	c__Bacteroidia	o__Flavobacteriales	f__Crocinitomicaceae	g__UBA2040	s__
3300013132_99	94.06	0	1.93419	Freshwater	d__Bacteria	p__Bacteroidota	c__Bacteroidia	o__Chitinophagales	f__Chitinophagaceae	g__JJ008	s__
3300025420_4	100	1.65	2.61507	Freshwater	d__Bacteria	p__Bacteroidota	c__Chlorobia	o__Chlorobiales	f__Chlorobiaceae	g__Chlorobium	s__
KT5_megahit_metabat_bin-767	97.86	0.81	3.95049	Freshwater	d__Bacteria	p__Bacteroidota	c__Bacteroidia	o__AKYH767	f__2-12-FULL-35-15	g__2-12-FULL-35-15	s__
Umea_megahit_metabat_bin-10523	97.68	2.73	3.35337	Freshwater	d__Bacteria	p__Bacteroidota	c__Bacteroidia	o__Chitinophagales	f__Chitinophagaceae	g__Hydrotalea	s__
3300009084_88	87.91	1.09	4.25109	Freshwater	d__Bacteria	p__Bacteroidota	c__Bacteroidia	o__Chitinophagales	f__Saprospiraceae	g__M3007	s__
3300010160_24	94.35	4.84	2.7008	Freshwater	d__Bacteria	p__Bacteroidota	c__Bacteroidia	o__Flavobacteriales	f__UA16	g__UBA4660	s__
3300027878_77	79.17	4.79	4.05544	Freshwater	d__Bacteria	p__Bacteroidota	c__Bacteroidia	o__Cytophagales	f__Cyclobacteriaceae	g__ELB16-189	s__
3300000230_13	95.86	0.95	3.72412	Freshwater	d__Bacteria	p__Bacteroidota	c__Bacteroidia	o__Bacteroidales	f__4572-128	g__	s__
3300027848_31	94.74	1.5	4.69933	Freshwater	d__Bacteria	p__Bacteroidota	c__Bacteroidia	o__Cytophagales	f__Cyclobacteriaceae	g__Algoriphagus	s__
Loc080925-5-5m_megahit_metabat_bin-0390	78.56	4.21	4.64178	Freshwater	d__Bacteria	p__Bacteroidota	c__Bacteroidia	o__Bacteroidales	f__TTA-H9	g__	s__
3300000230_12	82.26	2.69	4.41921	Freshwater	d__Bacteria	p__Bacteroidota	c__Bacteroidia	o__Bacteroidales	f__NBLH01	g__NBLH01	s__
VK_megahit_metabat_bin-2584	94.35	2.3	3.78505	Freshwater	d__Bacteria	p__Bacteroidota	c__Bacteroidia	o__Chitinophagales	f__Chitinophagaceae	g__Flavipsychrobacter	s__
3300013136_20	98.64	1.61	4.46711	Freshwater	d__Bacteria	p__Bacteroidota	c__Bacteroidia	o__Bacteroidales	f__FEN-979	g__FEN-979	s__
SA207A_megahit_metabat_bin-0589	77.26	2.69	4.3453	Freshwater	d__Bacteria	p__Bacteroidota	c__Bacteroidia	o__Bacteroidales	f__GWF2-38-335	g__	s__
VK_megahit_metabat_bin-2746	96.77	2.23	2.83901	Freshwater	d__Bacteria	p__Bacteroidota	c__Bacteroidia	o__Chitinophagales	f__Chitinophagaceae	g__	s__
3300017788_73	89.62	0.93	2.2161	Freshwater	d__Bacteria	p__Bacteroidota	c__Rhodothermia	o__Balneolales	f__HLUCCA01	g__	s__
3300021376_43	99.44	4.59	2.55157	Freshwater	d__Bacteria	p__Bacteroidota	c__Bacteroidia	o__Flavobacteriales	f__Crocinitomicaceae	g__UBA952	s__
3300012044_16	88.93	1.9	3.51426	Freshwater	d__Bacteria	p__Bacteroidota	c__Bacteroidia	o__Chitinophagales	f__Saprospiraceae	g__	s__
Loc090519-6m_megahit_metabat_bin-0739	90.44	2.7	2.56694	Freshwater	d__Bacteria	p__Bacteroidota	c__Bacteroidia	o__Sphingobacteriales	f__	g__	s__
Umea_megahit_metabat_bin-02968	99.45	0.55	2.98965	Freshwater	d__Bacteria	p__Bacteroidota	c__Bacteroidia	o__UBA7662	f__	g__	s__
Umea_megahit_metabat_bin-04588	95.4	2.03	4.24288	Freshwater	d__Bacteria	p__Bacteroidota	c__Bacteroidia	o__Chitinophagales	f__LD1	g__UBA1941	s__
Kiruna_megahit_metabat_bin-02728	90.98	3.14	4.38377	Freshwater	d__Bacteria	p__Bacteroidota	c__Bacteroidia	o__Bacteroidales	f__FEN-979	g__FEN-979	s__
Ja_megahit_metabat_bin-6113	95.54	1.98	5.77623	Freshwater	d__Bacteria	p__Bacteroidota	c__Bacteroidia	o__Chitinophagales	f__Saprospiraceae	g__Saprospira	s__
3300027848_60	94.29	0.95	2.9789	Freshwater	d__Bacteria	p__Bacteroidota	c__Bacteroidia	o__NS11-12g	f__UBA9320	g__UBA9320	s__
Kiruna_megahit_metabat_bin-09580	99.68	2.3	4.05645	Freshwater	d__Bacteria	p__Bacteroidota	c__Bacteroidia	o__AKYH767	f__Palsa-965	g__GCA-2737665	s__
3300028559_29	98.52	0.99	2.78106	Freshwater	d__Bacteria	p__Bacteroidota	c__Bacteroidia	o__Chitinophagales	f__Chitinophagaceae	g__Sediminibacterium	s__
3300024054_29	93.86	0.55	3.32499	Freshwater	d__Bacteria	p__Bacteroidota	c__UBA10030	o__UBA10030	f__F1-140-MAGs086	g__	s__
3300017505_10	97.04	0.67	3.36337	Freshwater	d__Bacteria	p__Bacteroidota	c__Bacteroidia	o__Chitinophagales	f__Chitinophagaceae	g__SXYR01	s__
Loclat_megahit_metabat_bin-05263	92.43	4.86	2.85028	Freshwater	d__Bacteria	p__Bacteroidota	c__Bacteroidia	o__Flavobacteriales	f__Crocinitomicaceae	g__M0103	s__
AM-lipid-02-D8_megahit_metabat_bin-792	99.46	0.81	3.87299	Freshwater	d__Bacteria	p__Bacteroidota	c__Bacteroidia	o__Bacteroidales	f__FEN-979	g__QYOJ01	s__
3300020193_40	81.77	0	1.98606	Freshwater	d__Bacteria	p__Bacteroidota	c__Bacteroidia	o__Chitinophagales	f__Chitinophagaceae	g__JJ008	s__
3300017418_9	96.79	0.94	3.58848	Freshwater	d__Bacteria	p__Bacteroidota	c__Bacteroidia	o__Bacteroidales	f__UBA7332	g__UBA7332	s__
3300027796_21	98.98	1.25	3.83639	Freshwater	d__Bacteria	p__Bacteroidota	c__Bacteroidia	o__Bacteroidales	f__UBA12481	g__UBA12481	s__
3300020198_49	94.37	0.48	2.21721	Freshwater	d__Bacteria	p__Bacteroidota	c__Bacteroidia	o__UBA7662	f__UBA7662	g__F1-60-MAGs140	s__
3300005662_58	86.95	1.11	1.89776	Freshwater	d__Bacteria	p__Bacteroidota	c__Bacteroidia	o__Sphingobacteriales	f__Sphingobacteriaceae	g__	s__
I-3_megahit_metabat_bin-270	96.46	1.83	4.04001	Freshwater	d__Bacteria	p__Bacteroidota	c__Bacteroidia	o__Sphingobacteriales	f__Sphingobacteriaceae	g__Mucilaginibacter	s__
Umea_megahit_metabat_bin-09912	93.33	0	4.08558	Freshwater	d__Bacteria	p__Bacteroidota	c__Bacteroidia	o__AKYH767	f__Palsa-948	g__	s__
AlinenLipids_megahit_metabat_bin-6472	91.32	3.38	2.44816	Freshwater	d__Bacteria	p__Bacteroidota	c__Chlorobia	o__Chlorobiales	f__Chlorobiaceae	g__Chlorobium	s__
Umea3p4_megahit_metabat_bin-0228	98.66	1.63	4.85356	Freshwater	d__Bacteria	p__Bacteroidota	c__Bacteroidia	o__Bacteroidales	f__Prolixibacteraceae	g__	s__
3300009084_84	98.36	0.15	3.86132	Freshwater	d__Bacteria	p__Bacteroidota	c__Bacteroidia	o__Cytophagales	f__Spirosomaceae	g__REAB01	s__
Umea2p3_megahit_metabat_bin-0917	99.87	3.49	5.46598	Freshwater	d__Bacteria	p__Bacteroidota	c__Bacteroidia	o__Bacteroidales	f__Prolixibacteraceae	g__	s__
3300029891_16	76.01	1.41	2.85264	Freshwater	d__Bacteria	p__Bacteroidota	c__Bacteroidia	o__Flavobacteriales	f__Flavobacteriaceae	g__UM-FILTER-40-17	s__UM-FILTER-40-17 sp002841025
Ki1-1-6m_megahit_metabat_bin-0879	97.54	3.15	4.19602	Freshwater	d__Bacteria	p__Bacteroidota	c__Bacteroidia	o__Chitinophagales	f__Chitinophagaceae	g__Sediminibacterium	s__
3300027649_10	94.09	3.76	2.60127	Freshwater	d__Bacteria	p__Bacteroidota	c__Bacteroidia	o__Flavobacteriales	f__GCA-002722245	g__	s__
Ja_megahit_metabat_bin-2148	98.39	1.9	5.06392	Freshwater	d__Bacteria	p__Bacteroidota	c__Bacteroidia	o__Bacteroidales	f__FEN-979	g__FEN-979	s__
3300024507_4	98.91	0	2.41885	Freshwater	d__Bacteria	p__Bacteroidota	c__Bacteroidia	o__NS11-12g	f__UBA955	g__UBA955	s__
3300022744_8	88.83	0.3	2.71864	Freshwater	d__Bacteria	p__Bacteroidota	c__Bacteroidia	o__Cytophagales	f__Spirosomaceae	g__UBA6715	s__
3300017473_10	83.33	1.43	3.09914	Freshwater	d__Bacteria	p__Bacteroidota	c__Bacteroidia	o__Bacteroidales	f__VadinHA17	g__SLNP01	s__
Ki1-1-6m_megahit_metabat_bin-1197	78.71	2.98	6.111	Freshwater	d__Bacteria	p__Bacteroidota	c__Bacteroidia	o__Chitinophagales	f__Chitinophagaceae	g__Flavipsychrobacter	s__
3300017505_7	87.77	1.74	4.78804	Freshwater	d__Bacteria	p__Bacteroidota	c__Bacteroidia	o__Chitinophagales	f__Chitinophagaceae	g__RDXD01	s__
T7_megahit_metabat_bin-146	94.8	4.14	5.28984	Freshwater	d__Bacteria	p__Bacteroidota	c__Bacteroidia	o__Chitinophagales	f__Chitinophagaceae	g__Flavipsychrobacter	s__
3300000228_23	76.8	3.52	2.70653	Freshwater	d__Bacteria	p__Bacteroidota	c__Bacteroidia	o__Bacteroidales	f__VadinHA17	g__SR-FBR-E99	s__
3300027689_12	75.29	0.49	1.60374	Freshwater	d__Bacteria	p__Bacteroidota	c__Bacteroidia	o__Sphingobacteriales	f__Sphingobacteriaceae	g__	s__
Kiruna3_megahit_metabat_bin-2952	96.08	1.92	2.37888	Freshwater	d__Bacteria	p__Bacteroidota	c__Bacteroidia	o__Chitinophagales	f__Chitinophagaceae	g__Sediminibacterium	s__
Ki1-1-6m_megahit_metabat_bin-0276	98.06	4.3	5.65525	Freshwater	d__Bacteria	p__Bacteroidota	c__Bacteroidia	o__Bacteroidales	f__Prolixibacteraceae	g__	s__
Kiruna_megahit_metabat_bin-07023	94.76	4.7	3.4347	Freshwater	d__Bacteria	p__Bacteroidota	c__Bacteroidia	o__AKYH767	f__B-17BO	g__UBA4416	s__
Kiruna_megahit_metabat_bin-00843	90.61	3.19	2.53451	Freshwater	d__Bacteria	p__Bacteroidota	c__Bacteroidia	o__Chitinophagales	f__Chitinophagaceae	g__Ferruginibacter	s__
3300005805_34	84.31	0.82	2.514	Freshwater	d__Bacteria	p__Bacteroidota	c__Kapabacteria	o__Kapabacteriales	f__UBA961	g__UBA961	s__
3300017821_4	98.88	3.12	4.3139	Freshwater	d__Bacteria	p__Bacteroidota	c__Ignavibacteria	o__Ignavibacteriales	f__Ignavibacteriaceae	g__FEN-1297	s__
Loclat_megahit_metabat_bin-09443	94.62	3.89	2.12683	Freshwater	d__Bacteria	p__Bacteroidota	c__Bacteroidia	o__Chitinophagales	f__Chitinophagaceae	g__Sediminibacterium	s__
3300002091_1	75.13	0.36	5.03761	Freshwater	d__Bacteria	p__Bacteroidota	c__Bacteroidia	o__Cytophagales	f__Cyclobacteriaceae	g__ELB16-189	s__
Umea1_megahit_metabat_bin-0343	96.52	1.29	4.06676	Freshwater	d__Bacteria	p__Bacteroidota	c__Bacteroidia	o__Chitinophagales	f__Chitinophagaceae	g__Hydrotalea	s__
Ki2-D4_megahit_metabat_bin-0122	98.9	1.65	2.9278	Freshwater	d__Bacteria	p__Bacteroidota	c__Chlorobia	o__Chlorobiales	f__Chlorobiaceae	g__Chlorobium	s__
3300002092_2	91.37	0.95	4.77443	Freshwater	d__Bacteria	p__Bacteroidota	c__Bacteroidia	o__Cytophagales	f__Cyclobacteriaceae	g__ELB16-189	s__
3300027983_47	95.64	0.35	2.10093	Freshwater	d__Bacteria	p__Bacteroidota	c__Bacteroidia	o__Flavobacteriales	f__Flavobacteriaceae	g__Flavobacterium	s__
3300022602_23	97.54	1.97	3.26911	Freshwater	d__Bacteria	p__Bacteroidota	c__Bacteroidia	o__Chitinophagales	f__Chitinophagaceae	g__Flavipsychrobacter	s__
AlinenLipids_megahit_metabat_bin-8559	96.88	1.83	3.85402	Freshwater	d__Bacteria	p__Bacteroidota	c__Bacteroidia	o__Sphingobacteriales	f__Sphingobacteriaceae	g__Mucilaginibacter	s__
ErkenSummer_megahit_metabat_bin-1939	95.9	3.01	2.83169	Freshwater	d__Bacteria	p__Bacteroidota	c__Kapabacteria	o__Kapabacteriales	f__UBA961	g__	s__
ErkenSummer_megahit_metabat_bin-5760	96.49	4.05	3.17773	Freshwater	d__Bacteria	p__Bacteroidota	c__Bacteroidia	o__Flavobacteriales	f__Crocinitomicaceae	g__M0103	s__
3300024300_5	80.11	4.17	4.10655	Freshwater	d__Bacteria	p__Bacteroidota	c__UBA10030	o__UBA10030	f__UBA10030	g__UBA9647	s__
3300013133_52	77.22	0	2.3024	Freshwater	d__Bacteria	p__Bacteroidota	c__Chlorobia	o__Chlorobiales	f__Chlorobiaceae	g__Chlorobium	s__
3300027963_16	95.08	4.52	2.57376	Freshwater	d__Bacteria	p__Bacteroidota	c__Bacteroidia	o__NS11-12g	f__UKL13-3	g__B1	s__
AM5_megahit_metabat_bin-0527	99.46	1.34	4.3236	Freshwater	d__Bacteria	p__Bacteroidota	c__Bacteroidia	o__Bacteroidales	f__FEN-979	g__QYOJ01	s__
ErkenSummer_megahit_metabat_bin-4667	97.13	3.2	2.70297	Freshwater	d__Bacteria	p__Bacteroidota	c__Bacteroidia	o__Chitinophagales	f__Chitinophagaceae	g__SXYR01	s__
3300021142_12	93.68	1.1	2.53866	Freshwater	d__Bacteria	p__Bacteroidota	c__Chlorobia	o__Chlorobiales	f__Chlorobiaceae	g__Chlorobium	s__
3300013126_51	95.3	2.02	2.92305	Freshwater	d__Bacteria	p__Bacteroidota	c__Bacteroidia	o__Flavobacteriales	f__Crocinitomicaceae	g__M0103	s__
Umea_megahit_metabat_bin-04835	78.39	2.96	5.13407	Freshwater	d__Bacteria	p__Bacteroidota	c__Bacteroidia	o__Chitinophagales	f__Chitinophagaceae	g__	s__
LinL4_megahit_metabat_bin-1161	91.78	4.74	4.60409	Freshwater	d__Bacteria	p__Bacteroidota	c__Bacteroidia	o__AKYH767	f__2-12-FULL-35-15	g__	s__
KTt_megahit_metabat_bin-1606	99.01	1.23	4.99087	Freshwater	d__Bacteria	p__Bacteroidota	c__Bacteroidia	o__Chitinophagales	f__Chitinophagaceae	g__Flavipsychrobacter	s__
Loc090519-4m_megahit_metabat_bin-050	88.81	2.98	4.5432	Freshwater	d__Bacteria	p__Bacteroidota	c__Bacteroidia	o__Chitinophagales	f__Chitinophagaceae	g__SXYR01	s__
AM-2014-D4_megahit_metabat_bin-427	99.45	2.9	3.07225	Freshwater	d__Bacteria	p__Bacteroidota	c__Chlorobia	o__Chlorobiales	f__Chlorobiaceae	g__Chlorobium	s__
3300027870_45	87.07	3.59	3.40038	Freshwater	d__Bacteria	p__Bacteroidota	c__Bacteroidia	o__Flavobacteriales	f__Flavobacteriaceae	g__Flavobacterium	s__
Loclat_megahit_metabat_bin-16290	94.62	3.49	5.76984	Freshwater	d__Bacteria	p__Bacteroidota	c__Bacteroidia	o__Bacteroidales	f__UBA12481	g__UBA12481	s__
3300013126_38	95.63	0.95	3.47869	Freshwater	d__Bacteria	p__Bacteroidota	c__Bacteroidia	o__Flavobacteriales	f__UBA10329	g__UBA10329	s__
3300027769_8	92.62	1.78	2.45792	Freshwater	d__Bacteria	p__Bacteroidota	c__Kapabacteria	o__Kapabacteriales	f__UBA961	g__UBA961	s__UBA961 sp002293005
Kiruna_megahit_metabat_bin-02612	93.29	4.14	3.61028	Freshwater	d__Bacteria	p__Bacteroidota	c__Bacteroidia	o__Chitinophagales	f__Chitinophagaceae	g__Sediminibacterium	s__
YR2_megahit_metabat_bin-1173	99.46	3.49	2.82032	Freshwater	d__Bacteria	p__Bacteroidota	c__Bacteroidia	o__Bacteroidales	f__Prolixibacteraceae	g__	s__
YR_megahit_metabat_bin-3936	97.38	0.99	4.02937	Freshwater	d__Bacteria	p__Bacteroidota	c__Bacteroidia	o__Sphingobacteriales	f__Sphingobacteriaceae	g__Mucilaginibacter	s__
Loc090519-6m_megahit_metabat_bin-0956	92.03	1.67	2.08726	Freshwater	d__Bacteria	p__Bacteroidota	c__Bacteroidia	o__Sphingobacteriales	f__	g__	s__
Loc090721-6m_megahit_metabat_bin-579	96.51	2.2	4.36623	Freshwater	d__Bacteria	p__Bacteroidota	c__Bacteroidia	o__Bacteroidales	f__F082	g__UBA6192	s__
3300027806_24	97.02	2.78	3.5727	Freshwater	d__Bacteria	p__Bacteroidota	c__Bacteroidia	o__Cytophagales	f__Cyclobacteriaceae	g__ELB16-189	s__
Day2-2_megahit_metabat_bin-746	98.57	2.14	4.25278	Freshwater	d__Bacteria	p__Bacteroidota	c__Bacteroidia	o__AKYH767	f__2-12-FULL-35-15	g__	s__
Ja1-D2_megahit_metabat_bin-0596	96.67	0.71	3.07243	Freshwater	d__Bacteria	p__Bacteroidota	c__Bacteroidia	o__NS11-12g	f__	g__	s__
Loc090907-6m_megahit_metabat_bin-511	99.46	1.08	4.43165	Freshwater	d__Bacteria	p__Bacteroidota	c__Bacteroidia	o__Bacteroidales	f__FEN-979	g__FEN-979	s__
3300029897_8	82.39	2.18	4.87963	Freshwater	d__Bacteria	p__Bacteroidota	c__Bacteroidia	o__Cytophagales	f__Hymenobacteraceae	g__Hymenobacter	s__
3300020186_23	95.36	0.55	3.35554	Freshwater	d__Bacteria	p__Bacteroidota	c__Kapabacteria	o__Kapabacteriales	f__Kapabacteriaceae	g__UBA2333	s__
AM-lipid-02-D5_megahit_metabat_bin-0048	94.56	3.59	2.61599	Freshwater	d__Bacteria	p__Bacteroidota	c__Chlorobia	o__Chlorobiales	f__Chlorobiaceae	g__Chlorobium	s__Chlorobium sp005843825
SA207A_megahit_metabat_bin-0101	99.16	4.47	4.51305	Freshwater	d__Bacteria	p__Bacteroidota	c__Ignavibacteria	o__Ignavibacteriales	f__Melioribacteraceae	g__	s__
3300027769_7	98.65	0.27	2.49232	Freshwater	d__Bacteria	p__Bacteroidota	c__Bacteroidia	o__Flavobacteriales	f__Crocinitomicaceae	g__UBA952	s__
3300007519_69	96.19	0.1	2.85097	Freshwater	d__Bacteria	p__Bacteroidota	c__Bacteroidia	o__NS11-12g	f__UBA9320	g__UBA9320	s__
Loclat_megahit_metabat_bin-16932	91.9	4.18	5.43466	Freshwater	d__Bacteria	p__Bacteroidota	c__Bacteroidia	o__Bacteroidales	f__Prolixibacteraceae	g__	s__
AM-2014_megahit_metabat_bin-1198	99.06	1.66	5.27871	Freshwater	d__Bacteria	p__Bacteroidota	c__Bacteroidia	o__Bacteroidales	f__UBA12481	g__UBA12481	s__
3300027850_55	91.83	0.99	3.84767	Freshwater	d__Bacteria	p__Bacteroidota	c__Bacteroidia	o__Chitinophagales	f__	g__	s__
AlinenLipids_megahit_metabat_bin-6511	85.56	3.23	4.90679	Freshwater	d__Bacteria	p__Bacteroidota	c__Bacteroidia	o__Bacteroidales	f__	g__	s__
Umea_megahit_metabat_bin-10308	79.86	3.38	3.34135	Freshwater	d__Bacteria	p__Bacteroidota	c__Bacteroidia	o__Chitinophagales	f__Chitinophagaceae	g__Sediminibacterium	s__
3300013094_16	99.51	0	3.08787	Freshwater	d__Bacteria	p__Bacteroidota	c__Bacteroidia	o__Chitinophagales	f__Chitinophagaceae	g__Hydrotalea	s__
AM_megahit_metabat_bin-2179	78.65	4.86	4.53818	Freshwater	d__Bacteria	p__Bacteroidota	c__Bacteroidia	o__Bacteroidales	f__Lentimicrobiaceae	g__UBA4417	s__
3300013132_46	84.43	1.95	3.81365	Freshwater	d__Bacteria	p__Bacteroidota	c__Bacteroidia	o__Chitinophagales	f__	g__	s__
3300012046_4	93.35	0.74	4.94474	Freshwater	d__Bacteria	p__Bacteroidota	c__Bacteroidia	o__Chitinophagales	f__Chitinophagaceae	g__UBA2791	s__
Umea1_megahit_metabat_bin-3847	84.98	1.89	3.08301	Freshwater	d__Bacteria	p__Bacteroidota	c__Bacteroidia	o__Chitinophagales	f__	g__	s__
Kiruna_megahit_metabat_bin-06430	91.59	4.55	3.90321	Freshwater	d__Bacteria	p__Bacteroidota	c__Bacteroidia	o__Bacteroidales	f__Paludibacteraceae	g__Paludibacter	s__
VK_megahit_metabat_bin-4331	96.92	1.97	3.64153	Freshwater	d__Bacteria	p__Bacteroidota	c__Bacteroidia	o__Chitinophagales	f__LD1	g__Bog-950	s__
ErkenSummer_megahit_metabat_bin-6726	89.71	1.63	2.3163	Freshwater	d__Bacteria	p__Bacteroidota	c__Bacteroidia	o__Chitinophagales	f__Chitinophagaceae	g__JJ008	s__JJ008 sp002378975
3300017418_10	97.37	0.66	3.56558	Freshwater	d__Bacteria	p__Bacteroidota	c__Bacteroidia	o__Chitinophagales	f__UBA2359	g__	s__
B4coas_megahit_metabat_bin-1728	96.19	0.87	4.11422	Freshwater	d__Bacteria	p__Bacteroidota	c__Bacteroidia	o__Sphingobacteriales	f__Sphingobacteriaceae	g__Mucilaginibacter	s__
C24_megahit_metabat_bin-0237	95.79	2.46	3.56919	Freshwater	d__Bacteria	p__Bacteroidota	c__Bacteroidia	o__Chitinophagales	f__Chitinophagaceae	g__Sediminibacterium	s__
LJ_megahit_metabat_bin-0454	76.78	1.75	4.79764	Freshwater	d__Bacteria	p__Bacteroidota	c__UBA10030	o__UBA10030	f__UBA8401	g__UBA8401	s__
3300027734_11	98.29	0.54	2.51108	Freshwater	d__Bacteria	p__Bacteroidota	c__Bacteroidia	o__Flavobacteriales	f__Crocinitomicaceae	g__UBA952	s__
KTt_megahit_metabat_bin-2244	99.01	1.23	2.4632	Freshwater	d__Bacteria	p__Bacteroidota	c__Bacteroidia	o__Chitinophagales	f__Chitinophagaceae	g__Ferruginibacter	s__
Loc090402-8m_megahit_metabat_bin-0971	100	1.08	2.48103	Freshwater	d__Bacteria	p__Bacteroidota	c__Bacteroidia	o__Flavobacteriales	f__Crocinitomicaceae	g__UBA952	s__
Umea_megahit_metabat_bin-10179	79.39	3.28	4.08997	Freshwater	d__Bacteria	p__Bacteroidota	c__Bacteroidia	o__	f__	g__	s__
Umea3p1_megahit_metabat_bin-1165	97.75	0.99	3.03974	Freshwater	d__Bacteria	p__Bacteroidota	c__Bacteroidia	o__Chitinophagales	f__UBA10324	g__	s__
MJ-2014-D2_megahit_metabat_bin-0784	98.59	0.47	3.02757	Freshwater	d__Bacteria	p__Bacteroidota	c__Bacteroidia	o__Flavobacteriales	f__Flavobacteriaceae	g__Flavobacterium	s__
Ja_megahit_metabat_bin-2665	99.05	1.43	3.64198	Freshwater	d__Bacteria	p__Bacteroidota	c__Bacteroidia	o__AKYH767	f__B-17BO	g__UBA4416	s__
3300000227_20	98.32	0.56	2.27222	Freshwater	d__Bacteria	p__Bacteroidota	c__Ignavibacteria	o__Ignavibacteriales	f__Melioribacteraceae	g__	s__
3300024054_18	94.51	2.17	5.09107	Freshwater	d__Bacteria	p__Bacteroidota	c__Bacteroidia	o__AKYH767	f__B-17BO	g__UBA4416	s__
ErkenSummer_megahit_metabat_bin-5965	92.47	4.98	3.09893	Freshwater	d__Bacteria	p__Bacteroidota	c__Bacteroidia	o__Bacteroidales	f__Paludibacteraceae	g__Paludibacter	s__
3300029895_8	79.86	1.29	4.57249	Freshwater	d__Bacteria	p__Bacteroidota	c__Bacteroidia	o__Cytophagales	f__Hymenobacteraceae	g__Hymenobacter	s__
3300005858_17	95.9	0	2.06632	Freshwater	d__Bacteria	p__Bacteroidota	c__Kapabacteria	o__Kapabacteriales	f__NICIL-2	g__HRBIN21	s__
Ki1-1-6m_megahit_metabat_bin-1479	88.04	4.71	3.45599	Freshwater	d__Bacteria	p__Bacteroidota	c__Bacteroidia	o__Chitinophagales	f__Chitinophagaceae	g__Hydrotalea	s__
3300027796_20	95.97	2.38	3.94337	Freshwater	d__Bacteria	p__Bacteroidota	c__Bacteroidia	o__Bacteroidales	f__Paludibacteraceae	g__Paludibacter	s__
3300025405_1	89.79	1.99	2.61422	Freshwater	d__Bacteria	p__Bacteroidota	c__Bacteroidia	o__Chitinophagales	f__Chitinophagaceae	g__Sediminibacterium	s__
3300013131_71	97.54	0.55	2.16031	Freshwater	d__Bacteria	p__Bacteroidota	c__Bacteroidia	o__NS11-12g	f__UBA955	g__UBA955	s__
3300027287_3	90.38	2.06	2.27121	Freshwater	d__Bacteria	p__Bacteroidota	c__Bacteroidia	o__NS11-12g	f__UBA955	g__	s__
LJ-3-9m_megahit_metabat_bin-225	91.08	3.06	3.06645	Freshwater	d__Bacteria	p__Bacteroidota	c__Chlorobia	o__Chlorobiales	f__Chlorobiaceae	g__Chlorobium	s__
A14_megahit_metabat_bin-0263	98.52	0.49	4.25078	Freshwater	d__Bacteria	p__Bacteroidota	c__Bacteroidia	o__Chitinophagales	f__Chitinophagaceae	g__Flavipsychrobacter	s__
3300027878_64	94.58	2.59	4.11964	Freshwater	d__Bacteria	p__Bacteroidota	c__Bacteroidia	o__Chitinophagales	f__BACL12	g__UBA7236	s__
3300013138_70	78.92	1.34	3.09707	Freshwater	d__Bacteria	p__Bacteroidota	c__Bacteroidia	o__Bacteroidales	f__CG2-30-32-10	g__	s__
3300017453_13	99.01	0.25	2.01493	Freshwater	d__Bacteria	p__Bacteroidota	c__Bacteroidia	o__Chitinophagales	f__Chitinophagaceae	g__SXYR01	s__
Ki3-D1_megahit_metabat_bin-0807	93.63	1.31	2.98463	Freshwater	d__Bacteria	p__Bacteroidota	c__Bacteroidia	o__Cytophagales	f__Spirosomaceae	g__UBA6715	s__
3300027823_33	99.46	0.32	3.7811	Freshwater	d__Bacteria	p__Bacteroidota	c__Bacteroidia	o__Flavobacteriales	f__UA16	g__UBA4660	s__
3300017788_40	96.55	1.48	3.99573	Freshwater	d__Bacteria	p__Bacteroidota	c__Bacteroidia	o__Chitinophagales	f__Chitinophagaceae	g__SXYR01	s__
MJ-time_megahit_metabat_bin-7887	95.32	3.59	3.84888	Freshwater	d__Bacteria	p__Bacteroidota	c__Bacteroidia	o__AKYH767	f__2-12-FULL-35-15	g__	s__
Loclat_megahit_metabat_bin-05662	99.05	1.43	4.32739	Freshwater	d__Bacteria	p__Bacteroidota	c__Bacteroidia	o__Bacteroidales	f__GWA2-32-17	g__GWA2-32-17	s__
AM-lipid-02-D3_megahit_metabat_bin-1383	99.43	0.33	4.03508	Freshwater	d__Bacteria	p__Bacteroidota	c__Bacteroidia	o__Chitinophagales	f__Chitinophagaceae	g__Sediminibacterium	s__
3300021952_6	99.29	0.12	2.49768	Freshwater	d__Bacteria	p__Bacteroidota	c__Bacteroidia	o__Flavobacteriales	f__Flavobacteriaceae	g__Flavobacterium	s__
Loc080925-4-5m_megahit_metabat_bin-0149	88.58	2.17	2.73081	Freshwater	d__Bacteria	p__Bacteroidota	c__Bacteroidia	o__Cytophagales	f__Spirosomaceae	g__UBA6715	s__
3300025415_1	78.56	1.49	4.07528	Freshwater	d__Bacteria	p__Bacteroidota	c__Bacteroidia	o__Chitinophagales	f__Chitinophagaceae	g__	s__
Kiruna3_megahit_metabat_bin-0274	96.67	2.71	2.30415	Freshwater	d__Bacteria	p__Bacteroidota	c__Bacteroidia	o__Chitinophagales	f__Chitinophagaceae	g__Sediminibacterium	s__
Umea_megahit_metabat_bin-01567	86.6	2.56	4.08322	Freshwater	d__Bacteria	p__Bacteroidota	c__Bacteroidia	o__Sphingobacteriales	f__Sphingobacteriaceae	g__Mucilaginibacter	s__
3300027878_25	97.52	0.99	6.48176	Freshwater	d__Bacteria	p__Bacteroidota	c__Bacteroidia	o__Chitinophagales	f__Saprospiraceae	g__M3007	s__
3300007517_25	96.52	0.46	4.79133	Freshwater	d__Bacteria	p__Bacteroidota	c__Bacteroidia	o__Cytophagales	f__Bernardetiaceae	g__	s__
Ki1-1-6m_megahit_metabat_bin-0979	94.76	2.72	3.93889	Freshwater	d__Bacteria	p__Bacteroidota	c__Bacteroidia	o__Sphingobacteriales	f__Sphingobacteriaceae	g__Mucilaginibacter	s__
3300027848_28	97.24	0.38	4.79348	Freshwater	d__Bacteria	p__Bacteroidota	c__Bacteroidia	o__Cytophagales	f__Cyclobacteriaceae	g__Algoriphagus	s__
Kiruna3_megahit_metabat_bin-3331	95.68	1.58	2.77195	Freshwater	d__Bacteria	p__Bacteroidota	c__Chlorobia	o__Chlorobiales	f__Chlorobiaceae	g__Chlorobium	s__
3300020204_55	99.73	0.54	2.12606	Freshwater	d__Bacteria	p__Bacteroidota	c__Bacteroidia	o__Flavobacteriales	f__Crocinitomicaceae	g__UBA952	s__
3300013126_40	86.79	2.3	3.66048	Freshwater	d__Bacteria	p__Bacteroidota	c__Bacteroidia	o__AKYH767	f__Palsa-965	g__GCA-2737665	s__
3300000230_18	92.86	2.01	3.4153	Freshwater	d__Bacteria	p__Bacteroidota	c__Bacteroidia	o__Bacteroidales	f__UBA6680	g__	s__
3300007519_66	95.24	4.52	2.87167	Freshwater	d__Bacteria	p__Bacteroidota	c__Bacteroidia	o__UBA7662	f__UBA7662	g__UBA7662	s__
3300027055_2	96.72	0.27	3.89391	Freshwater	d__Bacteria	p__Bacteroidota	c__UBA10030	o__UBA10030	f__UBA8401	g__	s__
AM-lipid-02-D3_megahit_metabat_bin-1152	99.01	0.49	4.7763	Freshwater	d__Bacteria	p__Bacteroidota	c__Bacteroidia	o__Chitinophagales	f__Chitinophagaceae	g__Flavipsychrobacter	s__
3300027792_1	98.41	4.23	5.5627	Freshwater	d__Bacteria	p__Bacteroidota	c__Bacteroidia	o__Bacteroidales	f__BBW3	g__UBA8529	s__UBA8529 sp003818205
3300013132_86	86.29	0.59	2.45803	Freshwater	d__Bacteria	p__Bacteroidota	c__Bacteroidia	o__Flavobacteriales	f__UA16	g__	s__
Loclat_megahit_metabat_bin-05405	96.9	1.43	3.49326	Freshwater	d__Bacteria	p__Bacteroidota	c__Bacteroidia	o__NS11-12g	f__UKL13-3	g__B1	s__
3300021517_14	97.81	2.73	3.09852	Freshwater	d__Bacteria	p__Bacteroidota	c__Bacteroidia	o__Cytophagales	f__Cyclobacteriaceae	g__ELB16-189	s__
Loc090519-4m_megahit_metabat_bin-740	99.28	1.08	2.91738	Freshwater	d__Bacteria	p__Bacteroidota	c__Bacteroidia	o__Flavobacteriales	f__Crocinitomicaceae	g__UBA952	s__
Loclat_megahit_metabat_bin-05083	95.77	2.8	2.08607	Freshwater	d__Bacteria	p__Bacteroidota	c__Bacteroidia	o__Flavobacteriales	f__Flavobacteriaceae	g__Flavobacterium	s__
3300014656_18	97.31	0.72	3.49813	Freshwater	d__Bacteria	p__Bacteroidota	c__Bacteroidia	o__Bacteroidales	f__F082	g__UBA6192	s__
3300027697_17	95	4.5	2.18292	Freshwater	d__Bacteria	p__Bacteroidota	c__Bacteroidia	o__Flavobacteriales	f__Crocinitomicaceae	g__UBA952	s__
Ki1-1-6m_megahit_metabat_bin-0310	99.05	1.11	5.57412	Freshwater	d__Bacteria	p__Bacteroidota	c__Bacteroidia	o__AKYH767	f__2-12-FULL-35-15	g__2-12-FULL-35-15	s__
Erken-D4_megahit_metabat_bin-0150	87.67	3.76	2.66026	Freshwater	d__Bacteria	p__Bacteroidota	c__Bacteroidia	o__AKYH767	f__B-17BO	g__UBA2475	s__
3300005662_41	92.03	1.59	2.30164	Freshwater	d__Bacteria	p__Bacteroidota	c__Bacteroidia	o__NS11-12g	f__UBA955	g__UBA955	s__
Loclat_megahit_metabat_bin-05265	75.17	3.45	3.02797	Freshwater	d__Bacteria	p__Bacteroidota	c__Bacteroidia	o__Flavobacteriales	f__Flavobacteriaceae	g__Flavobacterium	s__
MJ-time_megahit_metabat_bin-5616	99.51	1.48	5.2932	Freshwater	d__Bacteria	p__Bacteroidota	c__Bacteroidia	o__Chitinophagales	f__Chitinophagaceae	g__Flavipsychrobacter	s__
3300013136_30	96.51	1.08	3.79158	Freshwater	d__Bacteria	p__Bacteroidota	c__Bacteroidia	o__Bacteroidales	f__Lentimicrobiaceae	g__Lentimicrobium	s__
AlinenLipids_megahit_metabat_bin-7433	97.85	1.61	4.08419	Freshwater	d__Bacteria	p__Bacteroidota	c__Bacteroidia	o__Bacteroidales	f__Lentimicrobiaceae	g__	s__
3300029349_3	98.36	0.6	4.22298	Freshwater	d__Bacteria	p__Bacteroidota	c__Bacteroidia	o__Cytophagales	f__Cyclobacteriaceae	g__ELB16-189	s__
3300000234_21	86.9	4.93	3.33038	Freshwater	d__Bacteria	p__Bacteroidota	c__Bacteroidia	o__Bacteroidales	f__UBA12170	g__UBA12170	s__
Umea3_megahit_metabat_bin-1094	93.97	4.29	4.2047	Freshwater	d__Bacteria	p__Bacteroidota	c__Bacteroidia	o__AKYH767	f__2-12-FULL-35-15	g__	s__
3300027878_32	99.07	0.57	5.40538	Freshwater	d__Bacteria	p__Bacteroidota	c__Bacteroidia	o__Chitinophagales	f__Chitinophagaceae	g__Segetibacter	s__
Umea_megahit_metabat_bin-02463	79.89	3.45	3.13953	Freshwater	d__Bacteria	p__Bacteroidota	c__Bacteroidia	o__Chitinophagales	f__Chitinophagaceae	g__SXYR01	s__
AM-lipid-02-D2_megahit_metabat_bin-0427	88.82	4.06	3.98657	Freshwater	d__Bacteria	p__Bacteroidota	c__Bacteroidia	o__Chitinophagales	f__Chitinophagaceae	g__Flavipsychrobacter	s__
3300027503_6	96.97	1.52	4.18485	Freshwater	d__Bacteria	p__Bacteroidota	c__Bacteroidia	o__Chitinophagales	f__Saprospiraceae	g__Haliscomenobacter	s__
AM3_megahit_metabat_bin-0001	96.67	2.38	4.11612	Freshwater	d__Bacteria	p__Bacteroidota	c__Bacteroidia	o__Sphingobacteriales	f__Sphingobacteriaceae	g__Mucilaginibacter	s__
3300013004_46	87.68	0.49	2.45025	Freshwater	d__Bacteria	p__Bacteroidota	c__Bacteroidia	o__Chitinophagales	f__Chitinophagaceae	g__Sediminibacterium	s__
Ja1-D2_megahit_metabat_bin-1996	95.95	4.44	3.95802	Freshwater	d__Bacteria	p__Bacteroidota	c__Bacteroidia	o__NS11-12g	f__UKL13-3	g__	s__
Loc081215-4m_megahit_metabat_bin-1926	94.01	3.5	2.79031	Freshwater	d__Bacteria	p__Bacteroidota	c__Bacteroidia	o__Chitinophagales	f__Chitinophagaceae	g__Sediminibacterium	s__
3300021515_3	97.7	2.78	6.11578	Freshwater	d__Bacteria	p__Bacteroidota	c__Bacteroidia	o__Chitinophagales	f__Saprospiraceae	g__UBA2329	s__
3300027976_26	85.04	3.96	5.10183	Freshwater	d__Bacteria	p__Bacteroidota	c__Bacteroidia	o__Flavobacteriales	f__Flavobacteriaceae	g__Arenibacter	s__Arenibacter catalasegens
KR2_megahit_metabat_bin-0465	97.06	1.7	2.23058	Freshwater	d__Bacteria	p__Bacteroidota	c__Bacteroidia	o__Chitinophagales	f__Chitinophagaceae	g__Sediminibacterium	s__
3300009084_63	85.22	2.69	5.3468	Freshwater	d__Bacteria	p__Bacteroidota	c__Bacteroidia	o__Flavobacteriales	f__PHOS-HE28	g__PHOS-HE28	s__
3300027835_20	84.67	3.67	4.72058	Freshwater	d__Bacteria	p__Bacteroidota	c__Bacteroidia	o__Flavobacteriales	f__Crocinitomicaceae	g__UBA2040	s__
3300013123_43	80.45	0.28	3.12119	Freshwater	d__Bacteria	p__Bacteroidota	c__Ignavibacteria	o__Ignavibacteriales	f__Ignavibacteriaceae	g__UBA1563	s__
3300013093_7	96.43	0.92	4.70813	Freshwater	d__Bacteria	p__Bacteroidota	c__Bacteroidia	o__Chitinophagales	f__Chitinophagaceae	g__Hydrotalea	s__
3300010160_50	80.38	0	1.64441	Freshwater	d__Bacteria	p__Bacteroidota	c__Bacteroidia	o__Flavobacteriales	f__Schleiferiaceae	g__TMED14	s__
Kiruna_megahit_metabat_bin-00791	81.43	3.28	2.75816	Freshwater	d__Bacteria	p__Bacteroidota	c__Bacteroidia	o__Cytophagales	f__Spirosomaceae	g__UBA6715	s__
KT_megahit_metabat_bin-1943	97.87	0.66	3.5908	Freshwater	d__Bacteria	p__Bacteroidota	c__Bacteroidia	o__Chitinophagales	f__Chitinophagaceae	g__Sediminibacterium	s__
Umea_megahit_metabat_bin-05490	86.67	3.59	3.71928	Freshwater	d__Bacteria	p__Bacteroidota	c__Bacteroidia	o__Chitinophagales	f__Chitinophagaceae	g__Hydrotalea	s__
Loclat_megahit_metabat_bin-03925	99.05	2.04	4.16234	Freshwater	d__Bacteria	p__Bacteroidota	c__Bacteroidia	o__AKYH767	f__UBA4408	g__	s__
Loclat_megahit_metabat_bin-08999	98.37	2.42	6.05644	Freshwater	d__Bacteria	p__Bacteroidota	c__Bacteroidia	o__Bacteroidales	f__FEN-979	g__FEN-979	s__
Kiruna2_megahit_metabat_bin-1621	94.87	3.45	5.95522	Freshwater	d__Bacteria	p__Bacteroidota	c__Bacteroidia	o__Bacteroidales	f__FEN-979	g__FEN-979	s__
Ja1-D4_megahit_metabat_bin-353	92.83	4.32	6.15441	Freshwater	d__Bacteria	p__Bacteroidota	c__Bacteroidia	o__Bacteroidales	f__Lentimicrobiaceae	g__UBA4417	s__
3300020186_14	87.33	1.24	5.41394	Freshwater	d__Bacteria	p__Bacteroidota	c__Bacteroidia	o__Chitinophagales	f__Saprospiraceae	g__M3007	s__
VK3_megahit_metabat_bin-0348	98.9	0.82	2.68328	Freshwater	d__Bacteria	p__Bacteroidota	c__Chlorobia	o__Chlorobiales	f__Chlorobiaceae	g__Chlorobium	s__
3300009084_96	78.45	1.11	4.26533	Freshwater	d__Bacteria	p__Bacteroidota	c__Bacteroidia	o__AKYH767	f__B-17BO	g__UBA2475	s__
3300020201_26	96.52	0.61	4.89344	Freshwater	d__Bacteria	p__Bacteroidota	c__Bacteroidia	o__Cytophagales	f__Microscillaceae	g__RDXI01	s__
Kiruna_megahit_metabat_bin-06901	100	1.89	2.92162	Freshwater	d__Bacteria	p__Bacteroidota	c__Bacteroidia	o__Flavobacteriales	f__Crocinitomicaceae	g__M0103	s__
Ki2-D3_megahit_metabat_bin-0850	97.2	2.27	3.59864	Freshwater	d__Bacteria	p__Bacteroidota	c__Bacteroidia	o__Chitinophagales	f__Chitinophagaceae	g__Sediminibacterium	s__
3300027793_21	93	1.09	3.06743	Freshwater	d__Bacteria	p__Bacteroidota	c__Bacteroidia	o__NS11-12g	f__UBA955	g__	s__
Kiruna_megahit_metabat_bin-11606	99.46	0.81	2.45114	Freshwater	d__Bacteria	p__Bacteroidota	c__Bacteroidia	o__Flavobacteriales	f__Crocinitomicaceae	g__UBA952	s__
Erken-D3_megahit_metabat_bin-0724	77.54	1.35	2.39046	Freshwater	d__Bacteria	p__Bacteroidota	c__Bacteroidia	o__NS11-12g	f__UBA955	g__UBA955	s__
Loclat_megahit_metabat_bin-04132	99.26	1.29	5.37259	Freshwater	d__Bacteria	p__Bacteroidota	c__Bacteroidia	o__Cytophagales	f__Spirosomaceae	g__Leadbetterella	s__Leadbetterella sp002256295
3300020204_49	96.99	0.55	2.28079	Freshwater	d__Bacteria	p__Bacteroidota	c__Kapabacteria	o__Kapabacteriales	f__Kapabacteriaceae	g__UBA10438	s__
3300017399_1	96.19	2.62	2.97973	Freshwater	d__Bacteria	p__Bacteroidota	c__Bacteroidia	o__Bacteroidales	f__UBA7960	g__UBA7960	s__
Loclat_megahit_metabat_bin-16206	94.97	2.73	3.80738	Freshwater	d__Bacteria	p__Bacteroidota	c__Kapabacteria	o__Kapabacteriales	f__XYC2-FULL-35-21	g__	s__
3300009084_70	93.1	3.49	4.4674	Freshwater	d__Bacteria	p__Bacteroidota	c__Bacteroidia	o__Flavobacteriales	f__PHOS-HE28	g__PHOS-HE28	s__
Day6-4_megahit_metabat_bin-296	96.15	0.82	2.62342	Freshwater	d__Bacteria	p__Bacteroidota	c__Chlorobia	o__Chlorobiales	f__Chlorobiaceae	g__Chlorobium	s__
3300017788_52	92.17	0.51	3.28773	Freshwater	d__Bacteria	p__Bacteroidota	c__Bacteroidia	o__Chitinophagales	f__Saprospiraceae	g__Haliscomenobacter	s__
MJ111018A_megahit_metabat_bin-188	97.04	0.74	2.399	Freshwater	d__Bacteria	p__Bacteroidota	c__Bacteroidia	o__Chitinophagales	f__Chitinophagaceae	g__Sediminibacterium	s__
3300027649_9	80.87	3.32	3.13981	Freshwater	d__Bacteria	p__Bacteroidota	c__Bacteroidia	o__Sphingobacteriales	f__Sphingobacteriaceae	g__Daejeonella	s__
LJ-5-9m_megahit_metabat_bin-0204	94.13	1.56	3.93592	Freshwater	d__Bacteria	p__Bacteroidota	c__Ignavibacteria	o__Ignavibacteriales	f__Ignavibacteriaceae	g__	s__
3300017531_5	96.67	2.25	4.47044	Freshwater	d__Bacteria	p__Bacteroidota	c__Bacteroidia	o__Bacteroidales	f__VadinHA17	g__LD21	s__
3300028569_39	99.55	0.54	2.64643	Freshwater	d__Bacteria	p__Bacteroidota	c__Bacteroidia	o__Flavobacteriales	f__Schleiferiaceae	g__	s__
Ki1-1-6m_megahit_metabat_bin-1232	97.85	4.68	5.47708	Freshwater	d__Bacteria	p__Bacteroidota	c__Bacteroidia	o__Bacteroidales	f__Prolixibacteraceae	g__	s__
3300027763_4	92.93	0.25	4.46218	Freshwater	d__Bacteria	p__Bacteroidota	c__Bacteroidia	o__Chitinophagales	f__Saprospiraceae	g__Haliscomenobacter	s__
3300007517_23	92.71	1.19	5.09973	Freshwater	d__Bacteria	p__Bacteroidota	c__Bacteroidia	o__Cytophagales	f__Spirosomaceae	g__Spirosoma	s__
Ja_megahit_metabat_bin-5144	96.15	1.83	2.40506	Freshwater	d__Bacteria	p__Bacteroidota	c__Chlorobia	o__Chlorobiales	f__Chlorobiaceae	g__Chlorobium	s__
3300024953_7	99.51	1.23	4.0031	Freshwater	d__Bacteria	p__Bacteroidota	c__Bacteroidia	o__Chitinophagales	f__Chitinophagaceae	g__Sediminibacterium	s__
3300027878_37	80.6	2.68	6.34811	Freshwater	d__Bacteria	p__Bacteroidota	c__Bacteroidia	o__Cytophagales	f__Spirosomaceae	g__Rudanella	s__
Loc090519-4m_megahit_metabat_bin-338	83.86	4.51	2.82167	Freshwater	d__Bacteria	p__Bacteroidota	c__Bacteroidia	o__Chitinophagales	f__Chitinophagaceae	g__Sediminibacterium	s__
Kiruna3_megahit_metabat_bin-2087	98.39	4.57	3.68932	Freshwater	d__Bacteria	p__Bacteroidota	c__Bacteroidia	o__Bacteroidales	f__Prolixibacteraceae	g__	s__
3300017418_8	94.85	3.94	3.93847	Freshwater	d__Bacteria	p__Bacteroidota	c__Bacteroidia	o__Bacteroidales	f__Paludibacteraceae	g__Paludibacter	s__
KT_megahit_metabat_bin-0184	99.05	1.69	3.72951	Freshwater	d__Bacteria	p__Bacteroidota	c__Bacteroidia	o__AKYH767	f__B-17BO	g__UBA4416	s__
ErkenSummer_megahit_metabat_bin-6618	97.94	0.48	2.56618	Freshwater	d__Bacteria	p__Bacteroidota	c__Bacteroidia	o__Flavobacteriales	f__	g__	s__
3300002307_4	77.15	2.78	5.77713	Freshwater	d__Bacteria	p__Bacteroidota	c__Bacteroidia	o__Cytophagales	f__Cyclobacteriaceae	g__	s__
Loc090519-1m_megahit_metabat_bin-0896	89.55	2.96	4.13508	Freshwater	d__Bacteria	p__Bacteroidota	c__Bacteroidia	o__Chitinophagales	f__Chitinophagaceae	g__SXYR01	s__
Umea_megahit_metabat_bin-03168	91.57	4.53	3.26608	Freshwater	d__Bacteria	p__Bacteroidota	c__Bacteroidia	o__Flavobacteriales	f__Flavobacteriaceae	g__Flavobacterium	s__
3300021093_31	97.04	0.74	3.25692	Freshwater	d__Bacteria	p__Bacteroidota	c__Bacteroidia	o__Chitinophagales	f__Chitinophagaceae	g__SXYR01	s__
Ja2_megahit_metabat_bin-0566	76.18	1.72	2.72051	Freshwater	d__Bacteria	p__Bacteroidota	c__Bacteroidia	o__Chitinophagales	f__Chitinophagaceae	g__Sediminibacterium	s__
3300027851_41	85.14	0.27	3.45783	Freshwater	d__Bacteria	p__Bacteroidota	c__Bacteroidia	o__Flavobacteriales	f__Crocinitomicaceae	g__M0103	s__
Ki1-1-6m_megahit_metabat_bin-1157	77.63	3.01	4.77855	Freshwater	d__Bacteria	p__Bacteroidota	c__Bacteroidia	o__Chitinophagales	f__LD1	g__Bog-950	s__
3300017431_12	97.86	4.84	3.6205	Freshwater	d__Bacteria	p__Bacteroidota	c__Bacteroidia	o__Bacteroidales	f__UBA7960	g__UBA7960	s__
3300013131_37	96.77	0.81	3.77902	Freshwater	d__Bacteria	p__Bacteroidota	c__Bacteroidia	o__Bacteroidales	f__FEN-979	g__FEN-979	s__
AlinenLipids_megahit_metabat_bin-7249	98.92	4.3	4.60514	Freshwater	d__Bacteria	p__Bacteroidota	c__Bacteroidia	o__Bacteroidales	f__CG2-30-32-10	g__	s__
Ki1-2-7m_megahit_metabat_bin-862	90.13	1.22	2.23825	Freshwater	d__Bacteria	p__Bacteroidota	c__Chlorobia	o__Chlorobiales	f__Chlorobiaceae	g__Chlorobium	s__
3300013004_24	94.45	1.35	3.29495	Freshwater	d__Bacteria	p__Bacteroidota	c__Bacteroidia	o__Chitinophagales	f__Chitinophagaceae	g__SXYR01	s__
3300025420_3	99.45	0.55	2.83138	Freshwater	d__Bacteria	p__Bacteroidota	c__Chlorobia	o__Chlorobiales	f__Chlorobiaceae	g__Chlorobium	s__
3300015370_25	92.59	0.71	2.87969	Freshwater	d__Bacteria	p__Bacteroidota	c__Bacteroidia	o__Flavobacteriales	f__Flavobacteriaceae	g__UM-FILTER-40-17	s__
3300028602_64	89.05	1.75	1.83683	Freshwater	d__Bacteria	p__Bacteroidota	c__Bacteroidia	o__Bacteroidales	f__UBA932	g__Bact-08	s__
3300009762_6	92.89	0.58	3.4477	Freshwater	d__Bacteria	p__Bacteroidota	c__Ignavibacteria	o__Ignavibacteriales	f__Ignavibacteriaceae	g__FEN-1297	s__FEN-1297 sp003142915
Loc090721-8-6m_megahit_metabat_bin-0401	97.13	3.41	5.43169	Freshwater	d__Bacteria	p__Bacteroidota	c__Bacteroidia	o__Bacteroidales	f__Lentimicrobiaceae	g__	s__
Umea1_megahit_metabat_bin-2929	86.21	3.12	4.5624	Freshwater	d__Bacteria	p__Bacteroidota	c__Bacteroidia	o__Chitinophagales	f__Chitinophagaceae	g__Flavipsychrobacter	s__
3300013126_25	98.32	0.56	4.06641	Freshwater	d__Bacteria	p__Bacteroidota	c__Ignavibacteria	o__Ignavibacteriales	f__	g__	s__
3300007519_15	97.92	4.46	7.6609	Freshwater	d__Bacteria	p__Bacteroidota	c__Bacteroidia	o__Cytophagales	f__Cyclobacteriaceae	g__Cyclobacterium	s__
3300027656_6	88.16	1.09	2.03019	Freshwater	d__Bacteria	p__Bacteroidota	c__Bacteroidia	o__NS11-12g	f__UBA955	g__UBA955	s__
Ki3-D4_megahit_metabat_bin-316	91.07	3.96	2.65388	Freshwater	d__Bacteria	p__Bacteroidota	c__Chlorobia	o__Chlorobiales	f__Chlorobiaceae	g__Chlorobium	s__
3300013126_26	95.37	2.02	4.07476	Freshwater	d__Bacteria	p__Bacteroidota	c__Bacteroidia	o__Chitinophagales	f__Saprospiraceae	g__Haliscomenobacter	s__
3300027896_28	95.63	3.01	4.27488	Freshwater	d__Bacteria	p__Bacteroidota	c__UBA10030	o__UBA10030	f__SZUA-254	g__	s__
MJ-time_megahit_metabat_bin-1138	92.75	1.48	3.71189	Freshwater	d__Bacteria	p__Bacteroidota	c__Bacteroidia	o__Chitinophagales	f__Chitinophagaceae	g__Sediminibacterium	s__
Loc080925-4-5m_megahit_metabat_bin-1064	97.02	1.61	2.44129	Freshwater	d__Bacteria	p__Bacteroidota	c__Bacteroidia	o__Flavobacteriales	f__UA16	g__UBA4660	s__
AM_megahit_metabat_bin-2607	96.38	0.99	4.99864	Freshwater	d__Bacteria	p__Bacteroidota	c__Bacteroidia	o__Chitinophagales	f__Chitinophagaceae	g__Flavipsychrobacter	s__
Loclat_megahit_metabat_bin-04791	89.76	3.51	3.65779	Freshwater	d__Bacteria	p__Bacteroidota	c__Bacteroidia	o__NS11-12g	f__UKL13-3	g__	s__
3300015360_80	84.15	0.72	2.90045	Freshwater	d__Bacteria	p__Bacteroidota	c__Bacteroidia	o__Cytophagales	f__Catalimonadaceae	g__	s__
3300027804_27	87.54	0.66	2.34819	Freshwater	d__Bacteria	p__Bacteroidota	c__Bacteroidia	o__Flavobacteriales	f__UA16	g__UBA4660	s__
Ki3-D3_megahit_metabat_bin-0080	97.7	3.73	3.19209	Freshwater	d__Bacteria	p__Bacteroidota	c__Bacteroidia	o__NS11-12g	f__UKL13-3	g__	s__
Umea_megahit_metabat_bin-04691	92.63	0.49	3.80129	Freshwater	d__Bacteria	p__Bacteroidota	c__Bacteroidia	o__Chitinophagales	f__Chitinophagaceae	g__Flavipsychrobacter	s__
Loc090721-4m_megahit_metabat_bin-0959	93.88	0.11	3.07377	Freshwater	d__Bacteria	p__Bacteroidota	c__Bacteroidia	o__Cytophagales	f__Spirosomaceae	g__UBA6715	s__
3300017518_25	98.52	2.96	4.05628	Freshwater	d__Bacteria	p__Bacteroidota	c__Bacteroidia	o__Chitinophagales	f__Chitinophagaceae	g__UBA2791	s__
VK_megahit_metabat_bin-2399	91.22	2.04	3.58268	Freshwater	d__Bacteria	p__Bacteroidota	c__Bacteroidia	o__AKYH767	f__B-17BO	g__PALSA-968	s__
3300027760_49	76.17	1.2	1.99245	Freshwater	d__Bacteria	p__Bacteroidota	c__Bacteroidia	o__Chitinophagales	f__Chitinophagaceae	g__Sediminibacterium	s__
E14_megahit_metabat_bin-2388	98.28	2.96	2.24573	Freshwater	d__Bacteria	p__Bacteroidota	c__Bacteroidia	o__Chitinophagales	f__Chitinophagaceae	g__Sediminibacterium	s__
3300028114_13	97.03	3.88	4.9337	Freshwater	d__Bacteria	p__Bacteroidota	c__Bacteroidia	o__Chitinophagales	f__Saprospiraceae	g__M3007	s__
3300014152_10	96.95	0.29	3.61235	Freshwater	d__Bacteria	p__Bacteroidota	c__Bacteroidia	o__Bacteroidales	f__FEN-979	g__FEN-979	s__
3300013126_33	87.15	1.68	4.08913	Freshwater	d__Bacteria	p__Bacteroidota	c__Ignavibacteria	o__Ignavibacteriales	f__Ignavibacteriaceae	g__Ignavibacterium	s__
MJ4_megahit_metabat_bin-260	97.85	3.76	4.26099	Freshwater	d__Bacteria	p__Bacteroidota	c__Bacteroidia	o__Bacteroidales	f__FEN-979	g__QYOJ01	s__
AM4_megahit_metabat_bin-525	99.73	1.65	2.77828	Freshwater	d__Bacteria	p__Bacteroidota	c__Chlorobia	o__Chlorobiales	f__Chlorobiaceae	g__Chlorobium	s__
3300007517_46	99.04	1.83	3.00478	Freshwater	d__Bacteria	p__Bacteroidota	c__Bacteroidia	o__Sphingobacteriales	f__Sphingobacteriaceae	g__Pelobium	s__
Erken-D5_megahit_metabat_bin-1022	94.05	3.11	3.17264	Freshwater	d__Bacteria	p__Bacteroidota	c__Bacteroidia	o__AKYH767-A	f__	g__	s__
KT5_megahit_metabat_bin-399	95.88	0.55	2.97113	Freshwater	d__Bacteria	p__Bacteroidota	c__Chlorobia	o__Chlorobiales	f__Chlorobiaceae	g__Chlorobium	s__
YR4_megahit_metabat_bin-1004	89.61	3.97	3.50926	Freshwater	d__Bacteria	p__Bacteroidota	c__Bacteroidia	o__Flavobacteriales	f__Flavobacteriaceae	g__Flavobacterium	s__
Loclat_megahit_metabat_bin-19642	83.98	0.54	3.03054	Freshwater	d__Bacteria	p__Bacteroidota	c__Bacteroidia	o__Flavobacteriales	f__Crocinitomicaceae	g__M0103	s__
3300020735_3	85.75	1.08	3.92778	Freshwater	d__Bacteria	p__Bacteroidota	c__Bacteroidia	o__Bacteroidales	f__Prolixibacteraceae	g__	s__
3300028581_33	97.8	0.27	3.08643	Freshwater	d__Bacteria	p__Bacteroidota	c__Chlorobia	o__Chlorobiales	f__Chlorobiaceae	g__Chlorobium	s__Chlorobium phaeoclathratiforme
A14_megahit_metabat_bin-2382	75.65	2.91	3.71167	Freshwater	d__Bacteria	p__Bacteroidota	c__Chlorobia	o__Chlorobiales	f__Chlorobiaceae	g__Chlorobium	s__
Umea1p2_megahit_metabat_bin-0373	99.51	0.25	3.60268	Freshwater	d__Bacteria	p__Bacteroidota	c__Bacteroidia	o__Chitinophagales	f__Chitinophagaceae	g__SXYR01	s__
3300029902_14	98.33	0.24	3.31523	Freshwater	d__Bacteria	p__Bacteroidota	c__Bacteroidia	o__Sphingobacteriales	f__	g__	s__
Ki1-0-7m_megahit_metabat_bin-1133	97.73	1.23	2.25543	Freshwater	d__Bacteria	p__Bacteroidota	c__Bacteroidia	o__Chitinophagales	f__Chitinophagaceae	g__Sediminibacterium	s__
ErkenSummer_megahit_metabat_bin-5090	99.05	3.81	3.01797	Freshwater	d__Bacteria	p__Bacteroidota	c__Bacteroidia	o__AKYH767-A	f__	g__	s__
KTt_megahit_metabat_bin-2223	98.75	3.76	8.35092	Freshwater	d__Bacteria	p__Bacteroidota	c__Bacteroidia	o__Bacteroidales	f__Prolixibacteraceae	g__	s__
3300017431_14	93.85	1.12	3.49774	Freshwater	d__Bacteria	p__Bacteroidota	c__Ignavibacteria	o__Ignavibacteriales	f__Ignavibacteriaceae	g__	s__
3300027756_11	97.84	1.1	2.17052	Freshwater	d__Bacteria	p__Bacteroidota	c__Bacteroidia	o__Flavobacteriales	f__Crocinitomicaceae	g__UBA952	s__
Umea2_megahit_metabat_bin-3019	99.51	2.96	5.69587	Freshwater	d__Bacteria	p__Bacteroidota	c__Bacteroidia	o__Chitinophagales	f__Chitinophagaceae	g__Flavipsychrobacter	s__
3300013132_81	91.04	1.61	2.54601	Freshwater	d__Bacteria	p__Bacteroidota	c__Bacteroidia	o__Flavobacteriales	f__UA16	g__UBA4660	s__
Loc090116-8m_megahit_metabat_bin-0057	100	0.05	3.64219	Freshwater	d__Bacteria	p__Bacteroidota	c__Bacteroidia	o__Flavobacteriales	f__Crocinitomicaceae	g__M0103	s__
AM-2014_megahit_metabat_bin-2870	98.3	2.9	5.2906	Freshwater	d__Bacteria	p__Bacteroidota	c__Bacteroidia	o__Bacteroidales	f__FEN-979	g__FEN-979	s__
KTt_megahit_metabat_bin-2886	97.62	1.19	3.51241	Freshwater	d__Bacteria	p__Bacteroidota	c__Bacteroidia	o__NS11-12g	f__	g__	s__
3300027793_23	96.9	2.46	2.62217	Freshwater	d__Bacteria	p__Bacteroidota	c__Bacteroidia	o__NS11-12g	f__UKL13-3	g__UKL13-3	s__
LaPlata_megahit_metabat_bin-2831	88.73	3.54	2.49471	Freshwater	d__Bacteria	p__Bacteroidota	c__Bacteroidia	o__UBA7662	f__UBA7662	g__F1-60-MAGs140	s__
Ja2_megahit_metabat_bin-0844	81.17	3.44	3.07756	Freshwater	d__Bacteria	p__Bacteroidota	c__Bacteroidia	o__AKYH767	f__B-17BO	g__UBA2475	s__
3300013133_19	82.88	1.68	4.21526	Freshwater	d__Bacteria	p__Bacteroidota	c__Bacteroidia	o__Bacteroidales	f__SM23-62	g__SM23-62	s__
3300027870_31	95.02	1.48	4.03598	Freshwater	d__Bacteria	p__Bacteroidota	c__Bacteroidia	o__Chitinophagales	f__Chitinophagaceae	g__Flavipsychrobacter	s__
3300017451_3	84.14	3.76	3.66659	Freshwater	d__Bacteria	p__Bacteroidota	c__Bacteroidia	o__Bacteroidales	f__FEN-979	g__QYOJ01	s__
Loc081215-6m_megahit_metabat_bin-1794	79.31	2.59	2.49424	Freshwater	d__Bacteria	p__Bacteroidota	c__Bacteroidia	o__Chitinophagales	f__Chitinophagaceae	g__Sediminibacterium	s__
KTt_megahit_metabat_bin-0590	98.39	2.96	5.1067	Freshwater	d__Bacteria	p__Bacteroidota	c__Bacteroidia	o__Bacteroidales	f__	g__	s__
Umea1_megahit_metabat_bin-0169	99.51	0.49	3.53378	Freshwater	d__Bacteria	p__Bacteroidota	c__Bacteroidia	o__Chitinophagales	f__Chitinophagaceae	g__Flavipsychrobacter	s__
Ja1_megahit_metabat_bin-1678	99.46	2.15	5.04176	Freshwater	d__Bacteria	p__Bacteroidota	c__Bacteroidia	o__Bacteroidales	f__Lentimicrobiaceae	g__	s__
3300024949_3	98.16	0.48	3.86054	Freshwater	d__Bacteria	p__Bacteroidota	c__Bacteroidia	o__AKYH767	f__B-17BO	g__UBA4416	s__
3300017423_4	96.16	0.55	5.13742	Freshwater	d__Bacteria	p__Bacteroidota	c__UBA10030	o__UBA10030	f__UBA10030	g__Fen-1268	s__Fen-1268 sp007280275
ErkenSummer_megahit_metabat_bin-6541	98.52	0.74	2.20642	Freshwater	d__Bacteria	p__Bacteroidota	c__Bacteroidia	o__Chitinophagales	f__Chitinophagaceae	g__Ferruginibacter	s__
3300023174_43	82.34	1.48	3.10564	Freshwater	d__Bacteria	p__Bacteroidota	c__Bacteroidia	o__Chitinophagales	f__Chitinophagaceae	g__SXYR01	s__
3300020186_17	93.99	2.48	4.71048	Freshwater	d__Bacteria	p__Bacteroidota	c__Bacteroidia	o__Chitinophagales	f__Saprospiraceae	g__	s__
3300017451_6	76.21	2.38	3.47645	Freshwater	d__Bacteria	p__Bacteroidota	c__Bacteroidia	o__Bacteroidales	f__UBA12481	g__UBA12481	s__
C-2_megahit_metabat_bin-574	98.06	0.8	3.19589	Freshwater	d__Bacteria	p__Bacteroidota	c__Bacteroidia	o__Flavobacteriales	f__Flavobacteriaceae	g__Flavobacterium	s__
Ja_megahit_metabat_bin-4299	99.05	1.59	2.84906	Freshwater	d__Bacteria	p__Bacteroidota	c__Bacteroidia	o__NS11-12g	f__UKL13-3	g__B1	s__
Umea3p3_megahit_metabat_bin-0207	97.29	0.53	4.98444	Freshwater	d__Bacteria	p__Bacteroidota	c__Bacteroidia	o__Chitinophagales	f__LD1	g__Bog-950	s__
3300028581_29	86.56	1.34	3.84188	Freshwater	d__Bacteria	p__Bacteroidota	c__Bacteroidia	o__Bacteroidales	f__Lentimicrobiaceae	g__	s__
MJ-time_megahit_metabat_bin-8753	97.66	0	2.62846	Freshwater	d__Bacteria	p__Bacteroidota	c__Chlorobia	o__Chlorobiales	f__Chlorobiaceae	g__Chlorobium	s__
Loclat_megahit_metabat_bin-07033	96.8	4.27	2.83406	Freshwater	d__Bacteria	p__Bacteroidota	c__Bacteroidia	o__Chitinophagales	f__Chitinophagaceae	g__SXYR01	s__
Loclat_megahit_metabat_bin-10731	99.19	2.69	2.92229	Freshwater	d__Bacteria	p__Bacteroidota	c__Bacteroidia	o__Bacteroidales	f__Prolixibacteraceae	g__	s__
E-3_megahit_metabat_bin-049	99.45	2.12	2.62549	Freshwater	d__Bacteria	p__Bacteroidota	c__Chlorobia	o__Chlorobiales	f__Chlorobiaceae	g__Chlorobium	s__
3300017788_57	95.7	0.36	2.66889	Freshwater	d__Bacteria	p__Bacteroidota	c__Bacteroidia	o__Flavobacteriales	f__UA16	g__	s__
3300027128_8	92.62	0	2.32859	Freshwater	d__Bacteria	p__Bacteroidota	c__Bacteroidia	o__AKYH767	f__B-17BO	g__	s__
3300027689_3	87.8	1.72	2.77412	Freshwater	d__Bacteria	p__Bacteroidota	c__Bacteroidia	o__Flavobacteriales	f__Flavobacteriaceae	g__Flavobacterium	s__
3300027793_12	93.33	2.81	4.01995	Freshwater	d__Bacteria	p__Bacteroidota	c__Bacteroidia	o__Chitinophagales	f__Saprospiraceae	g__Haliscomenobacter	s__
Ki2-D4_megahit_metabat_bin-0025	81.94	0.82	2.88918	Freshwater	d__Bacteria	p__Bacteroidota	c__Chlorobia	o__Chlorobiales	f__Chlorobiaceae	g__Chlorobium	s__
Ja1-D4_megahit_metabat_bin-695	97.53	3.28	2.54101	Freshwater	d__Bacteria	p__Bacteroidota	c__Chlorobia	o__Chlorobiales	f__Chlorobiaceae	g__Chlorobium	s__
Loclat_megahit_metabat_bin-16057	84.61	3.43	2.99556	Freshwater	d__Bacteria	p__Bacteroidota	c__Bacteroidia	o__Chitinophagales	f__Chitinophagaceae	g__Ferruginibacter	s__
3300027878_27	95.32	0.99	6.52471	Freshwater	d__Bacteria	p__Bacteroidota	c__Bacteroidia	o__Chitinophagales	f__Chitinophagaceae	g__Ferruginibacter	s__
3300027823_48	80	0	3.45679	Freshwater	d__Bacteria	p__Bacteroidota	c__Bacteroidia	o__Flavobacteriales	f__UA16	g__UBA4660	s__
Ja1_megahit_metabat_bin-3933	85.48	4.05	5.57172	Freshwater	d__Bacteria	p__Bacteroidota	c__Bacteroidia	o__Bacteroidales	f__4484-276	g__4484-276	s__
MJ130916A_megahit_metabat_bin-0263	97.26	4.45	4.1035	Freshwater	d__Bacteria	p__Bacteroidota	c__Bacteroidia	o__Chitinophagales	f__Chitinophagaceae	g__Hydrotalea	s__
3300013122_14	83.49	0.59	3.36175	Freshwater	d__Bacteria	p__Bacteroidota	c__Bacteroidia	o__Bacteroidales	f__FEN-979	g__FEN-979	s__
3300013005_45	84.1	1.09	2.34499	Freshwater	d__Bacteria	p__Bacteroidota	c__Bacteroidia	o__NS11-12g	f__UBA955	g__	s__
ErkenSummer_megahit_metabat_bin-6362	91.98	1.68	2.94293	Freshwater	d__Bacteria	p__Bacteroidota	c__Bacteroidia	o__AKYH767-A	f__2013-40CM-41-45	g__	s__
3300017458_4	92.19	0.27	3.29363	Freshwater	d__Bacteria	p__Bacteroidota	c__Bacteroidia	o__Bacteroidales	f__FEN-979	g__QYOJ01	s__QYOJ01 sp007280875
3300013131_33	92.13	0.5	4.0928	Freshwater	d__Bacteria	p__Bacteroidota	c__Bacteroidia	o__Chitinophagales	f__Saprospiraceae	g__M3007	s__
3300020195_24	100	0.55	3.57181	Freshwater	d__Bacteria	p__Bacteroidota	c__Bacteroidia	o__Cytophagales	f__Cyclobacteriaceae	g__ELB16-189	s__
3300027975_14	77.93	4.41	3.20971	Freshwater	d__Bacteria	p__Bacteroidota	c__Ignavibacteria	o__Ignavibacteriales	f__Ignavibacteriaceae	g__Ignavibacterium	s__
Loc090721-8-6m_megahit_metabat_bin-0302	100	0.81	6.49688	Freshwater	d__Bacteria	p__Bacteroidota	c__Bacteroidia	o__Bacteroidales	f__Paludibacteraceae	g__Paludibacter	s__
3300017494_15	92.47	0	3.20674	Freshwater	d__Bacteria	p__Bacteroidota	c__Bacteroidia	o__Bacteroidales	f__UBA1402	g__UBA8389	s__
Erken-D8_megahit_metabat_bin-0124	90.4	4.82	2.64075	Freshwater	d__Bacteria	p__Bacteroidota	c__Bacteroidia	o__Flavobacteriales	f__Flavobacteriaceae	g__Flavobacterium	s__
3300017518_24	84.32	0.54	4.7799	Freshwater	d__Bacteria	p__Bacteroidota	c__Bacteroidia	o__Flavobacteriales	f__Crocinitomicaceae	g__Fluviicola	s__
3300027897_32	79.08	0.74	3.85136	Freshwater	d__Bacteria	p__Bacteroidota	c__Bacteroidia	o__Chitinophagales	f__Chitinophagaceae	g__SXYR01	s__
Loclat_megahit_metabat_bin-14753	89.89	2.38	3.7549	Freshwater	d__Bacteria	p__Bacteroidota	c__Bacteroidia	o__Chitinophagales	f__	g__	s__
3300000230_14	88.17	1.61	3.97572	Freshwater	d__Bacteria	p__Bacteroidota	c__Bacteroidia	o__Bacteroidales	f__Salinivirgaceae	g__GWE2-40-63	s__
D-4_megahit_metabat_bin-03	99.45	0.55	2.60757	Freshwater	d__Bacteria	p__Bacteroidota	c__Chlorobia	o__Chlorobiales	f__Chlorobiaceae	g__Chlorobium	s__Chlorobium sp005843835
LaPlata-15m-a_megahit_metabat_bin-535	89.48	4.26	3.66836	Freshwater	d__Bacteria	p__Bacteroidota	c__Ignavibacteria	o__SJA-28	f__B-1AR	g__	s__
A-1_megahit_metabat_bin-332	78.18	2.59	2.7882	Freshwater	d__Bacteria	p__Bacteroidota	c__Bacteroidia	o__Chitinophagales	f__Chitinophagaceae	g__Sediminibacterium	s__
Loc080925-7m_megahit_metabat_bin-1061	98.9	0.27	3.12298	Freshwater	d__Bacteria	p__Bacteroidota	c__Chlorobia	o__Chlorobiales	f__Chlorobiaceae	g__Chlorobium	s__
AM3_megahit_metabat_bin-0905	95.07	2.96	5.37611	Freshwater	d__Bacteria	p__Bacteroidota	c__Bacteroidia	o__Chitinophagales	f__LD1	g__Bog-950	s__
3300020180_22	92.41	2.48	4.07805	Freshwater	d__Bacteria	p__Bacteroidota	c__Bacteroidia	o__Chitinophagales	f__Chitinophagaceae	g__JJ008	s__
Umea_megahit_metabat_bin-04450	95.28	2.21	4.12375	Freshwater	d__Bacteria	p__Bacteroidota	c__Bacteroidia	o__AKYH767-A	f__	g__	s__
3300017518_12	96.97	1.79	6.40301	Freshwater	d__Bacteria	p__Bacteroidota	c__Bacteroidia	o__Cytophagales	f__Spirosomaceae	g__Spirosoma	s__
LJ_megahit_metabat_bin-2831	96.13	1.48	4.15086	Freshwater	d__Bacteria	p__Bacteroidota	c__Bacteroidia	o__Chitinophagales	f__Chitinophagaceae	g__Flavipsychrobacter	s__
3300017431_9	84.12	2.75	4.36397	Freshwater	d__Bacteria	p__Bacteroidota	c__SZUA-365	o__SZUA-365	f__SZUA-365	g__	s__
3300000233_6	98.92	1.61	3.23792	Freshwater	d__Bacteria	p__Bacteroidota	c__Bacteroidia	o__Bacteroidales	f__GWF2-33-38	g__	s__
KT3_megahit_metabat_bin-629	95.08	1.86	2.20389	Freshwater	d__Bacteria	p__Bacteroidota	c__Bacteroidia	o__Sphingobacteriales	f__	g__	s__
Loclat_megahit_metabat_bin-05130	96.51	1.61	4.14448	Freshwater	d__Bacteria	p__Bacteroidota	c__Bacteroidia	o__Bacteroidales	f__F082	g__UBA6192	s__
3300013131_64	93.58	1.62	2.59122	Freshwater	d__Bacteria	p__Bacteroidota	c__Bacteroidia	o__Flavobacteriales	f__Crocinitomicaceae	g__M0103	s__
LaPlata-5m-a_megahit_metabat_bin-466	98.57	0	2.66666	Freshwater	d__Bacteria	p__Bacteroidota	c__Bacteroidia	o__Flavobacteriales	f__	g__	s__
Kiruna_megahit_metabat_bin-01983	76.21	2.41	3.9141	Freshwater	d__Bacteria	p__Bacteroidota	c__Bacteroidia	o__Chitinophagales	f__Chitinophagaceae	g__Hydrotalea	s__
3300025375_1	97.04	1.19	3.97951	Freshwater	d__Bacteria	p__Bacteroidota	c__Bacteroidia	o__Chitinophagales	f__Chitinophagaceae	g__Hydrotalea	s__
KTt_megahit_metabat_bin-1219	97.59	2.83	2.7326	Freshwater	d__Bacteria	p__Bacteroidota	c__Bacteroidia	o__Flavobacteriales	f__Flavobacteriaceae	g__Flavobacterium	s__
ErkenSummer_megahit_metabat_bin-3434	95.48	3.01	3.33254	Freshwater	d__Bacteria	p__Bacteroidota	c__Bacteroidia	o__AKYH767	f__	g__	s__
MJ-time_megahit_metabat_bin-6658	97.04	2.46	6.14574	Freshwater	d__Bacteria	p__Bacteroidota	c__Bacteroidia	o__Chitinophagales	f__Chitinophagaceae	g__Flavipsychrobacter	s__
3300014208_33	85.48	3.54	4.2358	Freshwater	d__Bacteria	p__Bacteroidota	c__Bacteroidia	o__Bacteroidales	f__UBA12481	g__UBA12481	s__
Umea3_megahit_metabat_bin-3336	96.55	2.46	5.48176	Freshwater	d__Bacteria	p__Bacteroidota	c__Bacteroidia	o__Chitinophagales	f__Chitinophagaceae	g__Flavipsychrobacter	s__
3300027760_27	87.16	1.09	2.98687	Freshwater	d__Bacteria	p__Bacteroidota	c__Bacteroidia	o__J057	f__	g__	s__
3300027736_21	93.55	2.46	2.4714	Freshwater	d__Bacteria	p__Bacteroidota	c__Bacteroidia	o__Chitinophagales	f__Chitinophagaceae	g__Ferruginibacter	s__
KR5_megahit_metabat_bin-778	98.12	1.61	4.15271	Freshwater	d__Bacteria	p__Bacteroidota	c__Bacteroidia	o__Bacteroidales	f__FEN-979	g__FEN-979	s__
3300027815_18	95.63	3.28	4.25554	Freshwater	d__Bacteria	p__Bacteroidota	c__UBA10030	o__UBA10030	f__SZUA-254	g__	s__
Kiruna_megahit_metabat_bin-04925	95.7	1.34	4.41626	Freshwater	d__Bacteria	p__Bacteroidota	c__Bacteroidia	o__Bacteroidales	f__Lentimicrobiaceae	g__	s__
3300027800_36	97.79	1.66	2.83638	Freshwater	d__Bacteria	p__Bacteroidota	c__Chlorobia	o__Chlorobiales	f__Chlorobiaceae	g__Chlorobium	s__
Erken-D1_megahit_metabat_bin-1067	97.54	4.31	3.25517	Freshwater	d__Bacteria	p__Bacteroidota	c__Bacteroidia	o__Chitinophagales	f__Chitinophagaceae	g__SXYR01	s__
3300020192_20	97.04	0.82	4.84146	Freshwater	d__Bacteria	p__Bacteroidota	c__Bacteroidia	o__Chitinophagales	f__SW-11-45-7	g__	s__
3300017937_6	76.75	0.62	3.85916	Freshwater	d__Bacteria	p__Bacteroidota	c__Bacteroidia	o__Chitinophagales	f__Chitinophagaceae	g__Palsa-955	s__
3300020198_29	97.8	1.64	3.29751	Freshwater	d__Bacteria	p__Bacteroidota	c__UBA10030	o__UBA10030	f__UBA10030	g__	s__
Ja_megahit_metabat_bin-4947	87	2.9	2.5625	Freshwater	d__Bacteria	p__Bacteroidota	c__Bacteroidia	o__Cytophagales	f__Spirosomaceae	g__UBA6715	s__
3300027793_28	75.86	0	2.95431	Freshwater	d__Bacteria	p__Bacteroidota	c__Kapabacteria	o__Kapabacteriales	f__Kapabacteriaceae	g__UBA10438	s__
3300027819_42	89.94	3.91	3.41693	Freshwater	d__Bacteria	p__Bacteroidota	c__Ignavibacteria	o__Ignavibacteriales	f__Melioribacteraceae	g__Fen-1258	s__
3300027739_14	86.46	1.1	2.40024	Freshwater	d__Bacteria	p__Bacteroidota	c__Chlorobia	o__Chlorobiales	f__Chlorobiaceae	g__Chlorobium	s__Chlorobium limicola_A
3300017480_18	76.95	4.11	5.65864	Freshwater	d__Bacteria	p__Bacteroidota	c__Bacteroidia	o__Chitinophagales	f__Chitinophagaceae	g__	s__
LaPlata-b_megahit_metabat_bin-2048	98.04	3.47	4.45389	Freshwater	d__Bacteria	p__Bacteroidota	c__Bacteroidia	o__Chitinophagales	f__Saprospiraceae	g__M3007	s__
Loc090116-8m_megahit_metabat_bin-0893	99.01	1.73	4.19813	Freshwater	d__Bacteria	p__Bacteroidota	c__Bacteroidia	o__Chitinophagales	f__Saprospiraceae	g__M3007	s__
ErkenSummer_megahit_metabat_bin-3975	94.29	0.61	2.07017	Freshwater	d__Bacteria	p__Bacteroidota	c__Bacteroidia	o__Sphingobacteriales	f__	g__	s__
E-4_megahit_metabat_bin-046	80.03	1.1	2.73908	Freshwater	d__Bacteria	p__Bacteroidota	c__Chlorobia	o__Chlorobiales	f__Chlorobiaceae	g__Chlorobium	s__
ErkenSummer_megahit_metabat_bin-0472	76.64	4.43	3.32266	Freshwater	d__Bacteria	p__Bacteroidota	c__Bacteroidia	o__Chitinophagales	f__Chitinophagaceae	g__OLB11	s__
3300017473_4	96.89	1.37	3.54139	Freshwater	d__Bacteria	p__Bacteroidota	c__Bacteroidia	o__	f__	g__	s__
3300029821_27	97.62	1.43	2.89187	Freshwater	d__Bacteria	p__Bacteroidota	c__Bacteroidia	o__Bacteroidales	f__UBA932	g__Bact-08	s__Bact-08 sp002842515
MJ-time_megahit_metabat_bin-5332	91.79	0.9	4.32891	Freshwater	d__Bacteria	p__Bacteroidota	c__Bacteroidia	o__Chitinophagales	f__Chitinophagaceae	g__Flavipsychrobacter	s__
3300021091_57	97.54	0.74	2.22157	Freshwater	d__Bacteria	p__Bacteroidota	c__Bacteroidia	o__Chitinophagales	f__Chitinophagaceae	g__SXYR01	s__
AM2_megahit_metabat_bin-0368	99.01	2.97	4.72501	Freshwater	d__Bacteria	p__Bacteroidota	c__Bacteroidia	o__Chitinophagales	f__Chitinophagaceae	g__Flavipsychrobacter	s__
3300027885_14	76.09	3.93	3.19093	Freshwater	d__Bacteria	p__Bacteroidota	c__Ignavibacteria	o__SJA-28	f__B-1AR	g__	s__
3300023208_21	81.25	3.94	2.63157	Freshwater	d__Bacteria	p__Bacteroidota	c__Bacteroidia	o__Chitinophagales	f__Chitinophagaceae	g__JJ008	s__
3300025595_1	98.39	1.88	4.11358	Freshwater	d__Bacteria	p__Bacteroidota	c__Bacteroidia	o__Bacteroidales	f__FEN-979	g__QYOJ01	s__
Umea_megahit_metabat_bin-01667	97.81	3.89	4.95921	Freshwater	d__Bacteria	p__Bacteroidota	c__Bacteroidia	o__Chitinophagales	f__Chitinophagaceae	g__Flavipsychrobacter	s__
Loclat_megahit_metabat_bin-12876	97.02	0.37	2.65123	Freshwater	d__Bacteria	p__Bacteroidota	c__Bacteroidia	o__Chitinophagales	f__Chitinophagaceae	g__	s__
3300013123_41	92.69	1.56	2.711	Freshwater	d__Bacteria	p__Bacteroidota	c__Chlorobia	o__Chlorobiales	f__Chlorobiaceae	g__Chlorobaculum	s__
D14_megahit_metabat_bin-1408	98.92	2.96	4.19456	Freshwater	d__Bacteria	p__Bacteroidota	c__Bacteroidia	o__Bacteroidales	f__FEN-979	g__QYOJ01	s__
3300020179_54	85.59	3.42	2.23581	Freshwater	d__Bacteria	p__Bacteroidota	c__Bacteroidia	o__NS11-12g	f__UBA955	g__	s__
Loclat_megahit_metabat_bin-20678	98.57	4.87	6.45742	Freshwater	d__Bacteria	p__Bacteroidota	c__Bacteroidia	o__Bacteroidales	f__VadinHA17	g__LD21	s__
3300021135_4	96.77	4.03	5.12456	Freshwater	d__Bacteria	p__Bacteroidota	c__Bacteroidia	o__Bacteroidales	f__Prolixibacteraceae	g__	s__
Loc090519-1m_megahit_metabat_bin-1399	96.54	0.64	2.94509	Freshwater	d__Bacteria	p__Bacteroidota	c__Bacteroidia	o__Cytophagales	f__Cyclobacteriaceae	g__Algoriphagus	s__
A3_megahit_metabat_bin-283	99.45	3.47	3.09524	Freshwater	d__Bacteria	p__Bacteroidota	c__Chlorobia	o__Chlorobiales	f__Chlorobiaceae	g__Chlorobium	s__
Umea1_megahit_metabat_bin-3759	93.1	1.51	2.99889	Freshwater	d__Bacteria	p__Bacteroidota	c__Bacteroidia	o__Chitinophagales	f__Chitinophagaceae	g__Sediminibacterium	s__
3300021518_6	93.15	2.53	5.4707	Freshwater	d__Bacteria	p__Bacteroidota	c__Bacteroidia	o__Chitinophagales	f__Saprospiraceae	g__UBA2329	s__
3300027848_20	99.7	0.6	5.74389	Freshwater	d__Bacteria	p__Bacteroidota	c__Bacteroidia	o__Cytophagales	f__Spirosomaceae	g__DMA-K-7a	s__
3300027739_10	87.59	3.2	3.10938	Freshwater	d__Bacteria	p__Bacteroidota	c__Bacteroidia	o__Bacteroidales	f__VadinHA17	g__SR-FBR-E99	s__
3300017518_11	81.99	4.78	7.7828	Freshwater	d__Bacteria	p__Bacteroidota	c__Bacteroidia	o__Cytophagales	f__Spirosomaceae	g__Dyadobacter	s__
Loclat_megahit_metabat_bin-08488	95.24	2.17	2.31909	Freshwater	d__Bacteria	p__Bacteroidota	c__Bacteroidia	o__Chitinophagales	f__Chitinophagaceae	g__Sediminibacterium	s__
Day2-4_megahit_metabat_bin-235	97.81	0.55	4.49131	Freshwater	d__Bacteria	p__Bacteroidota	c__UBA10030	o__UBA10030	f__UBA8401	g__UBA8401	s__
Umea1p4_megahit_metabat_bin-310	98.88	0.56	3.43416	Freshwater	d__Bacteria	p__Bacteroidota	c__Ignavibacteria	o__Ignavibacteriales	f__Ignavibacteriaceae	g__	s__
3300017788_54	84.6	0.71	3.34475	Freshwater	d__Bacteria	p__Bacteroidota	c__Bacteroidia	o__Flavobacteriales	f__UBA10329	g__	s__
3300017418_7	98.39	1.61	4.05013	Freshwater	d__Bacteria	p__Bacteroidota	c__Bacteroidia	o__Bacteroidales	f__Paludibacteraceae	g__Paludibacter	s__
3300027850_78	93.72	1.09	2.87227	Freshwater	d__Bacteria	p__Bacteroidota	c__Kapabacteria	o__Kapabacteriales	f__	g__	s__
3300022746_12	80	0.54	2.66003	Freshwater	d__Bacteria	p__Bacteroidota	c__Bacteroidia	o__Flavobacteriales	f__Crocinitomicaceae	g__UBA952	s__
3300000234_17	92.11	1.34	3.51088	Freshwater	d__Bacteria	p__Bdellovibrionota	c__Bacteriovoracia	o__Bacteriovoracales	f__Bacteriovoracaceae	g__	s__
3300029900_9	91.02	0.89	3.73169	Freshwater	d__Bacteria	p__Bdellovibrionota	c__Bdellovibrionia_A	o__UBA1018	f__UBA1018	g__	s__
VK_megahit_metabat_bin-3925	88.18	0.42	4.34734	Freshwater	d__Bacteria	p__Bdellovibrionota	c__Bdellovibrionia_A	o__UBA1018	f__	g__	s__
3300020214_15	90.48	1.68	5.4521	Freshwater	d__Bacteria	p__Bdellovibrionota	c__Oligoflexia	o__Oligoflexales	f__	g__	s__
Loclat_megahit_metabat_bin-10810	91.32	0.84	4.84447	Freshwater	d__Bacteria	p__Bdellovibrionota	c__Oligoflexia	o__Oligoflexales	f__	g__	s__
3300028569_29	76.68	1.68	3.90475	Freshwater	d__Bacteria	p__Bdellovibrionota	c__UBA2394	o__UBA2428	f__UBA2428	g__	s__
AlinenLipids_megahit_metabat_bin-3717	83.93	1.8	4.08422	Freshwater	d__Bacteria	p__Bdellovibrionota	c__Bdellovibrionia_A	o__UBA1018	f__	g__	s__
3300024950_3	90.62	2.68	4.19439	Freshwater	d__Bacteria	p__Bdellovibrionota	c__Bacteriovoracia	o__Bacteriovoracales	f__Bacteriovoracaceae	g__Bacteriovorax	s__
3300027302_3	89.92	0	4.79545	Freshwater	d__Bacteria	p__Bdellovibrionota	c__Oligoflexia	o__Oligoflexales	f__	g__	s__
3300024515_4	88.68	0	2.69634	Freshwater	d__Bacteria	p__Bdellovibrionota	c__Bacteriovoracia	o__Bacteriovoracales	f__Bacteriovoracaceae	g__	s__
3300024979_5	88.54	1.79	3.90416	Freshwater	d__Bacteria	p__Bdellovibrionota	c__Bacteriovoracia	o__Bacteriovoracales	f__Bacteriovoracaceae	g__Bacteriovorax	s__
Umea_megahit_metabat_bin-07902	84.48	1.68	3.11849	Freshwater	d__Bacteria	p__Bdellovibrionota	c__Bdellovibrionia_A	o__UBA1018	f__	g__	s__
Umea1_megahit_metabat_bin-0461	90.48	1.68	5.43024	Freshwater	d__Bacteria	p__Bdellovibrionota	c__Oligoflexia	o__Oligoflexales	f__	g__	s__
3300027337_6	88.78	0	2.96757	Freshwater	d__Bacteria	p__Bdellovibrionota	c__Bdellovibrionia_A	o__UBA1018	f__UBA1018	g__	s__
LJ_megahit_metabat_bin-0460	82.73	3.51	6.60827	Freshwater	d__Bacteria	p__Bdellovibrionota	c__Oligoflexia	o__Oligoflexales	f__	g__	s__
3300020219_28	77.72	3.91	3.6432	Freshwater	d__Bacteria	p__Bdellovibrionota	c__Bdellovibrionia	o__Bdellovibrionales	f__SG-bin7	g__	s__
3300015360_75	83.2	2.68	3.05483	Freshwater	d__Bacteria	p__Bdellovibrionota	c__UBA2394	o__UBA2428	f__UBA2428	g__	s__
I-2_megahit_metabat_bin-050	92.8	0.89	2.78745	Freshwater	d__Bacteria	p__Bdellovibrionota	c__Bdellovibrionia_A	o__UBA1018	f__UBA1018	g__	s__
VK_megahit_metabat_bin-2343	87.99	3.57	2.81613	Freshwater	d__Bacteria	p__Bdellovibrionota	c__Bdellovibrionia_A	o__UBA1018	f__UBA1018	g__	s__
3300028569_44	91.52	0	2.57998	Freshwater	d__Bacteria	p__Bdellovibrionota	c__Bdellovibrionia_A	o__UBA1018	f__	g__	s__
Loc090721-4m_megahit_metabat_bin-0602	87.69	1.01	3.77004	Freshwater	d__Bacteria	p__Bdellovibrionota	c__Oligoflexia	o__Silvanigrellales	f__Silvanigrellaceae	g__	s__
T7_megahit_metabat_bin-407	92.41	3.12	3.62401	Freshwater	d__Bacteria	p__Bdellovibrionota	c__Bdellovibrionia_A	o__	f__	g__	s__
3300025396_3	89.83	0	2.2338	Freshwater	d__Bacteria	p__Bdellovibrionota	c__Bdellovibrionia_A	o__UBA1018	f__UBA1018	g__	s__
VK3_megahit_metabat_bin-0444	98.21	1.79	3.13991	Freshwater	d__Bacteria	p__Bdellovibrionota	c__Bdellovibrionia	o__Bdellovibrionales	f__UBA1609	g__RBG-16-40-8	s__
3300023179_29	83.2	4.54	3.03561	Freshwater	d__Bacteria	p__Bdellovibrionota	c__Bdellovibrionia_A	o__UBA1018	f__	g__	s__
AM-2014_megahit_metabat_bin-1399	92.8	3.87	4.62206	Freshwater	d__Bacteria	p__Bdellovibrionota	c__Bdellovibrionia_A	o__UBA1018	f__	g__	s__
3300024945_2	93.01	2.68	4.1937	Freshwater	d__Bacteria	p__Bdellovibrionota	c__Bacteriovoracia	o__Bacteriovoracales	f__Bacteriovoracaceae	g__Bacteriovorax	s__
3300017434_14	92.62	3.24	2.70287	Freshwater	d__Bacteria	p__Bdellovibrionota	c__Bdellovibrionia	o__Bdellovibrionales	f__Bdellovibrionaceae	g__Pseudobdellovibrio	s__
3300013126_46	90.57	3.91	3.20648	Freshwater	d__Bacteria	p__Bdellovibrionota	c__Bdellovibrionia_A	o__UBA1018	f__UBA1018	g__	s__
3300015360_41	94.96	3.57	4.58993	Freshwater	d__Bacteria	p__Bdellovibrionota	c__FAC87	o__UBA2466	f__UBA2466	g__	s__
MJ-time_megahit_metabat_bin-1391	88.34	0.89	2.28861	Freshwater	d__Bacteria	p__Bdellovibrionota	c__Bdellovibrionia_A	o__UBA1018	f__UBA1018	g__	s__
LJ_megahit_metabat_bin-4497	89.68	2.68	5.99074	Freshwater	d__Bacteria	p__Bdellovibrionota	c__Bdellovibrionia_A	o__UBA1018	f__	g__	s__
3300024946_1	90.33	0.89	4.02578	Freshwater	d__Bacteria	p__Bdellovibrionota	c__Bacteriovoracia	o__Bacteriovoracales	f__Bacteriovoracaceae	g__UBA4096	s__
3300012000_5	93.28	2.52	2.98313	Freshwater	d__Bacteria	p__Bdellovibrionota	c__FAC87	o__UBA2466	f__UBA2466	g__UBA2466	s__UBA2466 sp002342225
3300027806_7	89.64	0.49	6.07156	Freshwater	d__Bacteria	p__Bdellovibrionota	c__Oligoflexia	o__Oligoflexales	f__Oligoflexaceae	g__Oligoflexus	s__
3300013004_33	91.95	0.9	2.74091	Freshwater	d__Bacteria	p__Bdellovibrionota	c__Bdellovibrionia	o__Bdellovibrionales	f__Bdellovibrionaceae	g__Ga0074139	s__
3300028571_22	88.69	0	4.46056	Freshwater	d__Bacteria	p__Bdellovibrionota	c__Bdellovibrionia	o__Bdellovibrionales	f__Bdellovibrionaceae	g__	s__
3300023179_21	86.15	1.68	3.82823	Freshwater	d__Bacteria	p__Bdellovibrionota	c__Oligoflexia	o__Silvanigrellales	f__Silvanigrellaceae	g__	s__
3300021091_37	89.37	1.12	3.68516	Freshwater	d__Bacteria	p__Bdellovibrionota	c__Oligoflexia	o__Silvanigrellales	f__Silvanigrellaceae	g__	s__
Ki1-2-2m_megahit_metabat_bin-107	96.43	1.79	3.47952	Freshwater	d__Bacteria	p__Bdellovibrionota	c__Bdellovibrionia	o__Bdellovibrionales	f__Bdellovibrionaceae	g__	s__
ErkenSummer_megahit_metabat_bin-2104	82.17	2.28	2.913	Freshwater	d__Bacteria	p__Bdellovibrionota	c__Bdellovibrionia_A	o__UBA1018	f__UBA1018	g__	s__
ErkenSummer_megahit_metabat_bin-3819	89.8	1.68	4.7122	Freshwater	d__Bacteria	p__Bdellovibrionota	c__Oligoflexia	o__Oligoflexales	f__Bin106	g__	s__
3300013132_35	86.48	3.79	4.66575	Freshwater	d__Bacteria	p__Bdellovibrionota	c__Bdellovibrionia_A	o__UBA1018	f__UBA1018	g__	s__
Ki3-D4_megahit_metabat_bin-355	92.8	3.57	4.93154	Freshwater	d__Bacteria	p__Bdellovibrionota	c__Bdellovibrionia_A	o__UBA1018	f__UBA1018	g__	s__
VK_megahit_metabat_bin-3979	86.15	3.78	4.89756	Freshwater	d__Bacteria	p__Bdellovibrionota	c__Oligoflexia	o__Silvanigrellales	f__Silvanigrellaceae	g__	s__
3300015360_55	92.8	1.79	3.65028	Freshwater	d__Bacteria	p__Bdellovibrionota	c__Bdellovibrionia_A	o__UBA1018	f__UBA1018	g__	s__
AlinenLipids_megahit_metabat_bin-6551	77.41	0.89	2.48811	Freshwater	d__Bacteria	p__Bdellovibrionota	c__Bdellovibrionia_A	o__UBA1018	f__UBA1018	g__	s__
3300000228_11	89.43	0	3.44439	Freshwater	d__Bacteria	p__Bdellovibrionota	c__Bacteriovoracia	o__Bacteriovoracales	f__Bacteriovoracaceae	g__	s__
3300023174_37	87.04	0	3.38825	Freshwater	d__Bacteria	p__Bdellovibrionota	c__Oligoflexia	o__Oligoflexales	f__	g__	s__
Umea1_megahit_metabat_bin-2153	90.92	0	3.08657	Freshwater	d__Bacteria	p__Bdellovibrionota	c__Bdellovibrionia_A	o__UBA1018	f__UBA1018	g__	s__
3300000228_17	96.43	1.34	2.54855	Freshwater	d__Bacteria	p__Bdellovibrionota	c__Bdellovibrionia	o__Bdellovibrionales	f__Bdellovibrionaceae	g__	s__
3300023179_27	78.1	2.99	3.52349	Freshwater	d__Bacteria	p__Bdellovibrionota_C	c__UBA2361	o__UBA2361	f__UBA2361	g__	s__
3300020203_17	93.7	2.1	3.70782	Freshwater	d__Bacteria	p__Bdellovibrionota_C	c__UBA2361	o__UBA2361	f__UBA2361	g__	s__
3300020180_29	76.07	2.9	3.72651	Freshwater	d__Bacteria	p__Bdellovibrionota_C	c__UBA2361	o__SZUA-149	f__	g__	s__
3300027760_24	86.51	4.62	3.16367	Freshwater	d__Bacteria	p__Bdellovibrionota_C	c__UBA2361	o__UBA2361	f__UBA2361	g__	s__
3300009084_113	77.62	3.78	3.52446	Freshwater	d__Bacteria	p__Bdellovibrionota_C	c__UBA2361	o__UBA2361	f__UBA2361	g__	s__
ErkenSummer_megahit_metabat_bin-0574	91.27	1.26	3.71975	Freshwater	d__Bacteria	p__Bdellovibrionota_C	c__UBA2361	o__UBA2361	f__UBA2361	g__	s__
3300027736_15	86.06	2.52	3.00626	Freshwater	d__Bacteria	p__Bdellovibrionota_C	c__UBA2361	o__UBA2361	f__UBA2361	g__	s__
3300017788_38	94.26	3.36	4.23187	Freshwater	d__Bacteria	p__Bdellovibrionota_C	c__UBA2361	o__UBA2361	f__UBA2361	g__	s__
LJ-5-9m_megahit_metabat_bin-0017	94.91	2.94	5.03293	Freshwater	d__Bacteria	p__Bdellovibrionota_C	c__UBA2361	o__UBA2361	f__UBA2361	g__	s__
3300023174_31	88.38	1.26	3.74146	Freshwater	d__Bacteria	p__Bdellovibrionota_C	c__UBA2361	o__UBA2361	f__UBA2361	g__	s__
Loclat_megahit_metabat_bin-13748	92.58	0.84	3.59847	Freshwater	d__Bacteria	p__Bdellovibrionota_C	c__UBA2361	o__UBA2361	f__UBA2361	g__	s__
3300027972_9	86.44	3.39	2.32254	Freshwater	d__Bacteria	p__Bipolaricaulota	c__Bipolaricaulia	o__UBA7950	f__UBA9294	g__	s__
A14_megahit_metabat_bin-2913	89.83	3.39	2.49808	Freshwater	d__Bacteria	p__Bipolaricaulota	c__Bipolaricaulia	o__UBA7950	f__UBA9294	g__	s__
3300014656_24	86.44	3.54	3.312	Freshwater	d__Bacteria	p__Bipolaricaulota	c__Bipolaricaulia	o__UBA7950	f__UBA9294	g__SPBW01	s__
AM-sed-core3-D1_megahit_metabat_bin-129	84.75	3.39	2.51025	Freshwater	d__Bacteria	p__Bipolaricaulota	c__Bipolaricaulia	o__UBA7950	f__UBA9294	g__	s__
SA2600A-DNA-1_megahit_metabat_bin-153	96.61	2.41	1.95701	Freshwater	d__Bacteria	p__Caldatribacteriota	c__JS1	o__SB-45	f__34-128	g__34-128	s__
3300017526_28	89.21	4.24	1.84118	Freshwater	d__Bacteria	p__Caldatribacteriota	c__Caldatribacteriia	o__Caldatribacteriales	f__UBA8910	g__UBA8910	s__
3300013128_16	96.61	4.24	3.14031	Freshwater	d__Bacteria	p__Caldatribacteriota	c__JS1	o__SB-45	f__34-128	g__UBA6251	s__
3300027885_33	81.27	1.95	1.4682	Freshwater	d__Bacteria	p__Caldisericota	c__Caldisericia	o__Cryosericales	f__Cryosericaceae	g__Cryosericum	s__
AlinenSedimentsD0_megahit_metabat_bin-0503	96.43	0.68	1.9355	Freshwater	d__Bacteria	p__Caldisericota	c__Caldisericia	o__Cryosericales	f__Cryosericaceae	g__Cryosericum	s__
3300000227_41	98.21	0	1.3352	Freshwater	d__Bacteria	p__Caldisericota	c__Caldisericia	o__Caldisericales	f__Caldisericaceae	g__	s__
3300013133_99	75.6	0.16	1.12549	Freshwater	d__Bacteria	p__Caldisericota	c__Caldisericia	o__Caldisericales	f__Caldisericaceae	g__	s__
3300017431_17	82.35	4.95	3.81197	Freshwater	d__Bacteria	p__Calditrichota	c__Calditrichia	o__Calditrichales	f__Calditrichaceae	g__	s__
3300000233_27	79.37	4.07	1.66327	Freshwater	d__Bacteria	p__Campylobacterota	c__Campylobacteria	o__Campylobacterales	f__Sulfurovaceae	g__BN30871	s__
MJ-time_megahit_metabat_bin-9098	98.14	1.63	2.72289	Freshwater	d__Bacteria	p__Campylobacterota	c__Campylobacteria	o__Campylobacterales	f__Sulfurimonadaceae	g__Sulfuricurvum	s__
3300000234_38	91.51	4.89	2.26825	Freshwater	d__Bacteria	p__Campylobacterota	c__Campylobacteria	o__Campylobacterales	f__UBA6016	g__UBA6016	s__
3300019760_7	97.34	2.25	3.02071	Freshwater	d__Bacteria	p__Campylobacterota	c__Campylobacteria	o__Campylobacterales	f__Sulfurovaceae	g__FS08-3	s__
SA2074A-DNA-2_megahit_metabat_bin-628	100	2.11	2.48841	Freshwater	d__Bacteria	p__Campylobacterota	c__Campylobacteria	o__Campylobacterales	f__Sulfurimonadaceae	g__Sulfurimonas	s__
KTt_megahit_metabat_bin-0096	91.94	2.2	1.32113	Freshwater	d__Bacteria	p__Campylobacterota	c__Campylobacteria	o__Campylobacterales	f__Arcobacteraceae	g__	s__
MJ4_megahit_metabat_bin-227	99.86	2.85	2.34107	Freshwater	d__Bacteria	p__Campylobacterota	c__Campylobacteria	o__Campylobacterales	f__Sulfurimonadaceae	g__	s__
3300027815_41	99.18	1.02	2.45939	Freshwater	d__Bacteria	p__Campylobacterota	c__Campylobacteria	o__Campylobacterales	f__Sulfurimonadaceae	g__Sulfurimonas	s__Sulfurimonas sp001829715
3300000496_3	100	1.74	2.5951	Freshwater	d__Bacteria	p__Campylobacterota	c__Campylobacteria	o__Campylobacterales	f__Sulfurospirillaceae	g__Sulfurospirillum	s__
3300027778_7	96.67	1.5	2.84631	Freshwater	d__Bacteria	p__Campylobacterota	c__Campylobacteria	o__Campylobacterales	f__Sulfurospirillaceae	g__Sulfurospirillum	s__
3300027841_15	98.16	0	2.28959	Freshwater	d__Bacteria	p__Campylobacterota	c__Campylobacteria	o__Campylobacterales	f__Sulfurimonadaceae	g__Sulfuricurvum	s__
3300027800_45	99.1	1.54	2.33148	Freshwater	d__Bacteria	p__Campylobacterota	c__Campylobacteria	o__Campylobacterales	f__UBA6016	g__UBA6016	s__
3300027719_30	94.16	1.64	2.92344	Freshwater	d__Bacteria	p__Campylobacterota	c__Campylobacteria	o__Campylobacterales	f__Sulfurimonadaceae	g__Sulfuricurvum	s__
3300000230_31	96.11	2.25	1.91702	Freshwater	d__Bacteria	p__Campylobacterota	c__Campylobacteria	o__Campylobacterales	f__Sulfurovaceae	g__	s__
3300027800_49	98.14	1.23	2.24406	Freshwater	d__Bacteria	p__Campylobacterota	c__Campylobacteria	o__Campylobacterales	f__Sulfurimonadaceae	g__Sulfuricurvum	s__
3300000227_34	97.97	1.63	1.65504	Freshwater	d__Bacteria	p__Campylobacterota	c__Campylobacteria	o__Campylobacterales	f__Arcobacteraceae	g__UBA6211	s__
3300027835_41	97.97	1.63	2.47608	Freshwater	d__Bacteria	p__Campylobacterota	c__Campylobacteria	o__Campylobacterales	f__Sulfurimonadaceae	g__Sulfuricurvum	s__
3300000233_14	93.1	2.46	1.94865	Freshwater	d__Bacteria	p__Campylobacterota	c__Campylobacteria	o__Campylobacterales	f__Sulfurovaceae	g__UBA1140	s__
3300019763_8	79.03	2.66	2.14777	Freshwater	d__Bacteria	p__Campylobacterota	c__Campylobacteria	o__Campylobacterales	f__Sulfurovaceae	g__Sulfurovum	s__
3300000228_27	89.75	1.23	1.93481	Freshwater	d__Bacteria	p__Campylobacterota	c__Campylobacteria	o__Campylobacterales	f__Sulfurovaceae	g__FS08-3	s__
3300027719_34	99.59	0.63	2.5494	Freshwater	d__Bacteria	p__Campylobacterota	c__Campylobacteria	o__Campylobacterales	f__Sulfurimonadaceae	g__Sulfuricurvum	s__
YR2_megahit_metabat_bin-0300	99.39	2.24	2.44827	Freshwater	d__Bacteria	p__Campylobacterota	c__Campylobacteria	o__Campylobacterales	f__Sulfurimonadaceae	g__	s__
Loclat_megahit_metabat_bin-16190	85.27	1.43	2.06807	Freshwater	d__Bacteria	p__Campylobacterota	c__Campylobacteria	o__Campylobacterales	f__Sulfurimonadaceae	g__Sulfurimonas	s__
3300019766_8	82.11	1.22	2.91925	Freshwater	d__Bacteria	p__Campylobacterota	c__Campylobacteria	o__Campylobacterales	f__	g__	s__
3300015370_32	83.31	1.12	1.99119	Freshwater	d__Bacteria	p__CG03	c__CG03	o__CG03	f__CG03	g__CG03	s__
SA2600A-DNA-1_megahit_metabat_bin-698	92.7	0.56	2.36971	Freshwater	d__Bacteria	p__CG03	c__CG03	o__CG03	f__CG03	g__	s__
3300029890_15	90.07	0	1.91433	Freshwater	d__Bacteria	p__CG03	c__CG03	o__CG03	f__CG03	g__CG03	s__CG03 sp002841685
3300014060_34	87.55	2.16	3.02703	Freshwater	d__Bacteria	p__CG2-30-53-67	c__CG2-30-53-67	o__CG2-30-53-67	f__CG2-30-53-67	g__CG2-30-53-67	s__CG2-30-53-67 sp001873285
3300020214_33	96.7	0	2.70047	Freshwater	d__Bacteria	p__Chloroflexota	c__Dehalococcoidia	o__UBA3495	f__GCA-2712585	g__	s__
3300020198_26	94.55	2.73	4.3065	Freshwater	d__Bacteria	p__Chloroflexota	c__Anaerolineae	o__Anaerolineales	f__UBA6663	g__	s__
Kiruna2_megahit_metabat_bin-0196	91.25	4.63	2.93159	Freshwater	d__Bacteria	p__Chloroflexota	c__Dehalococcoidia	o__UBA2979	f__UBA2979	g__	s__
3300027823_22	92.73	0	4.83845	Freshwater	d__Bacteria	p__Chloroflexota	c__Anaerolineae	o__SBR1031	f__A4b	g__OLB15	s__
3300018030_18	96.7	0.99	2.31098	Freshwater	d__Bacteria	p__Chloroflexota	c__Dehalococcoidia	o__GIF9	f__UBA5629	g__UBA1162	s__UBA1162 sp002311135
Day6-6_megahit_metabat_bin-125	97.64	3.77	6.09102	Freshwater	d__Bacteria	p__Chloroflexota	c__Chloroflexia	o__Chloroflexales	f__Chloroflexaceae	g__Viridilinea	s__
3300017526_42	76.9	3.47	1.27344	Freshwater	d__Bacteria	p__Chloroflexota	c__Dehalococcoidia	o__Dehalococcoidales	f__E44-bin88	g__	s__
3300027900_49	77.23	1.98	2.5894	Freshwater	d__Bacteria	p__Chloroflexota	c__Dehalococcoidia	o__UBA2777	f__RBG-13-53-26	g__	s__
3300013126_12	91.97	2.61	5.50004	Freshwater	d__Bacteria	p__Chloroflexota	c__Anaerolineae	o__Anaerolineales	f__EnvOPS12	g__OLB14	s__
3300029900_5	79.87	2.97	6.20189	Freshwater	d__Bacteria	p__Chloroflexota	c__UBA5177	o__	f__	g__	s__
3300029894_7	92.34	4.13	4.56974	Freshwater	d__Bacteria	p__Chloroflexota	c__Ktedonobacteria	o__Ktedonobacterales	f__Ktedonobacteraceae	g__	s__
3300029442_11	94.72	1.98	2.73909	Freshwater	d__Bacteria	p__Chloroflexota	c__Dehalococcoidia	o__Dehalococcoidales	f__UBA3254	g__UBA3254	s__
Loclat_megahit_metabat_bin-18856	83.96	4.09	5.04355	Freshwater	d__Bacteria	p__Chloroflexota	c__Chloroflexia	o__Thermomicrobiales	f__UBA6265	g__	s__
Day2-4_megahit_metabat_bin-172	93.64	3.82	6.1451	Freshwater	d__Bacteria	p__Chloroflexota	c__Anaerolineae	o__Anaerolineales	f__EnvOPS12	g__UBA5195	s__
LaPlata_megahit_metabat_bin-4512	85.56	4.49	5.4528	Freshwater	d__Bacteria	p__Chloroflexota	c__Anaerolineae	o__	f__	g__	s__
LaPlata-15m-b_megahit_metabat_bin-317	88.01	0.36	4.32993	Freshwater	d__Bacteria	p__Chloroflexota	c__Anaerolineae	o__Anaerolineales	f__EnvOPS12	g__OLB14	s__
3300013125_8	96.36	3.82	7.29229	Freshwater	d__Bacteria	p__Chloroflexota	c__Anaerolineae	o__UBA3071	f__CG2-30-64-16	g__	s__
3300027983_8	91.64	0.91	6.1787	Freshwater	d__Bacteria	p__Chloroflexota	c__Anaerolineae	o__Caldilineales	f__Caldilineaceae	g__	s__
3300027819_59	93.73	0	2.47612	Freshwater	d__Bacteria	p__Chloroflexota	c__Dehalococcoidia	o__Dehalococcoidales	f__UBA2162	g__GCA-2685815	s__
3300013132_47	97.27	0.47	3.25773	Freshwater	d__Bacteria	p__Chloroflexota	c__Chloroflexia	o__Chloroflexales	f__Roseiflexaceae	g__	s__
LaPlata_megahit_metabat_bin-4228	89.39	4.65	4.73481	Freshwater	d__Bacteria	p__Chloroflexota	c__Anaerolineae	o__Anaerolineales	f__EnvOPS12	g__OLB14	s__
3300024333_14	87.59	0.99	2.00467	Freshwater	d__Bacteria	p__Chloroflexota	c__Dehalococcoidia	o__GIF9	f__UBA5620	g__9FT-COMBO-48-23	s__
LJ_megahit_metabat_bin-2554	91.28	0.92	3.95521	Freshwater	d__Bacteria	p__Chloroflexota	c__Ellin6529	o__CSP1-4	f__CSP1-4	g__	s__
LaPlata-5m-b_megahit_metabat_bin-022	95.91	3.5	4.88565	Freshwater	d__Bacteria	p__Chloroflexota	c__Anaerolineae	o__Caldilineales	f__Caldilineaceae	g__Caldilinea	s__
LaPlata_megahit_metabat_bin-2408	81.52	4.7	2.69604	Freshwater	d__Bacteria	p__Chloroflexota	c__Anaerolineae	o__Anaerolineales	f__EnvOPS12	g__UBA5195	s__UBA5195 sp005778035
LaPlata-1m-a_megahit_metabat_bin-558	91.36	2.18	3.48864	Freshwater	d__Bacteria	p__Chloroflexota	c__Anaerolineae	o__SBR1031	f__A4b	g__	s__
3300013128_17	78.44	0.64	3.8669	Freshwater	d__Bacteria	p__Chloroflexota	c__Anaerolineae	o__UBA2200	f__UBA2200	g__	s__
AlinenSedimentsCore1_megahit_metabat_bin-0177	92.73	4.58	3.7717	Freshwater	d__Bacteria	p__Chloroflexota	c__Anaerolineae	o__Anaerolineales	f__EnvOPS12	g__UBA877	s__
3300009084_65	88.11	2.83	5.21098	Freshwater	d__Bacteria	p__Chloroflexota	c__Chloroflexia	o__Thermomicrobiales	f__UBA6265	g__	s__
Loc090907-4m_megahit_metabat_bin-319	75.57	4.84	1.62288	Freshwater	d__Bacteria	p__Chloroflexota	c__Ellin6529	o__CSP1-4	f__UBA10416	g__UBA10416	s__
3300017431_20	91.58	3.96	3.13288	Freshwater	d__Bacteria	p__Chloroflexota	c__Dehalococcoidia	o__SZUA-161	f__SZUA-161	g__SZUA-161	s__
KT5_megahit_metabat_bin-278	95.34	4.72	5.7671	Freshwater	d__Bacteria	p__Chloroflexota	c__Chloroflexia	o__Chloroflexales	f__Chloroflexaceae	g__Oscillochloris	s__
3300020222_90	79.19	2.07	1.72881	Freshwater	d__Bacteria	p__Chloroflexota	c__Dehalococcoidia	o__Dehalococcoidales	f__RBG-16-60-22	g__E44-bin89	s__
F14_megahit_metabat_bin-0218	77.89	4.07	2.00451	Freshwater	d__Bacteria	p__Chloroflexota	c__Dehalococcoidia	o__Dehalococcoidales	f__RBG-16-60-22	g__RBG-13-51-18	s__
3300000227_16	89.85	1.82	2.44339	Freshwater	d__Bacteria	p__Chloroflexota	c__Anaerolineae	o__Anaerolineales	f__EnvOPS12	g__UBA877	s__
LaPlata-7m-b_megahit_metabat_bin-480	99.09	3.64	5.57739	Freshwater	d__Bacteria	p__Chloroflexota	c__Anaerolineae	o__Anaerolineales	f__EnvOPS12	g__	s__
Ja1-D5_megahit_metabat_bin-794	89.36	4.35	6.04213	Freshwater	d__Bacteria	p__Chloroflexota	c__Chloroflexia	o__Chloroflexales	f__Chloroflexaceae	g__	s__
3300027777_60	75.93	1.85	1.25613	Freshwater	d__Bacteria	p__Chloroflexota	c__Ellin6529	o__CSP1-4	f__UBA10416	g__UBA10416	s__
3300020186_12	87.53	3.86	6.19065	Freshwater	d__Bacteria	p__Chloroflexota	c__Anaerolineae	o__Anaerolineales	f__UBA6663	g__	s__
3300015360_53	96.36	0.91	3.64422	Freshwater	d__Bacteria	p__Chloroflexota	c__Anaerolineae	o__SBR1031	f__A4b	g__GCA-2699585	s__
3300020201_25	97.27	0.3	4.86139	Freshwater	d__Bacteria	p__Chloroflexota	c__Anaerolineae	o__SBR1031	f__A4b	g__OLB15	s__
Kiruna3_megahit_metabat_bin-2800	83.61	1.85	1.33836	Freshwater	d__Bacteria	p__Chloroflexota	c__Ellin6529	o__CSP1-4	f__UBA10416	g__UBA10416	s__
3300017988_23	92.74	1.98	2.52695	Freshwater	d__Bacteria	p__Chloroflexota	c__Dehalococcoidia	o__Dehalococcoidales	f__UBA3254	g__Fen-1064	s__
Umea1_megahit_metabat_bin-3330	85.92	2.78	4.1553	Freshwater	d__Bacteria	p__Chloroflexota	c__Ellin6529	o__CSP1-4	f__CSP1-4	g__	s__
LaPlata-15m-a_megahit_metabat_bin-058	79.65	3.36	5.99851	Freshwater	d__Bacteria	p__Chloroflexota	c__Anaerolineae	o__UBA4142	f__UBA4142	g__SHND01	s__
3300027688_34	75.59	1.95	1.22109	Freshwater	d__Bacteria	p__Chloroflexota	c__Ellin6529	o__CSP1-4	f__UBA10416	g__UBA10416	s__
Erken-D11_megahit_metabat_bin-0816	76.4	4.27	1.24494	Freshwater	d__Bacteria	p__Chloroflexota	c__Ellin6529	o__CSP1-4	f__UBA10416	g__UBA10416	s__UBA10416 sp003670455
3300017451_12	78.68	0.99	2.15937	Freshwater	d__Bacteria	p__Chloroflexota	c__Dehalococcoidia	o__GIF9	f__UBA5620	g__9FT-COMBO-48-23	s__
Umea1p4_megahit_metabat_bin-235	97.27	4.73	6.69086	Freshwater	d__Bacteria	p__Chloroflexota	c__Anaerolineae	o__Anaerolineales	f__EnvOPS12	g__UBA5195	s__
3300009084_78	90	1.46	4.42046	Freshwater	d__Bacteria	p__Chloroflexota	c__Anaerolineae	o__SBR1031	f__A4b	g__OLB13	s__
Umea_megahit_metabat_bin-08041	93.64	4.73	5.81465	Freshwater	d__Bacteria	p__Chloroflexota	c__Anaerolineae	o__Anaerolineales	f__EnvOPS12	g__UBA5195	s__
3300020221_86	86.11	0	1.30067	Freshwater	d__Bacteria	p__Chloroflexota	c__Ellin6529	o__CSP1-4	f__UBA10416	g__UBA10416	s__
3300027825_13	88.64	1.92	4.62748	Freshwater	d__Bacteria	p__Chloroflexota	c__Anaerolineae	o__Anaerolineales	f__EnvOPS12	g__UBA877	s__
3300017431_37	84.32	2.97	1.96034	Freshwater	d__Bacteria	p__Chloroflexota	c__Dehalococcoidia	o__GIF9	f__AB-539-J10	g__E29-bin54	s__
3300013137_78	76.2	1.98	2.64898	Freshwater	d__Bacteria	p__Chloroflexota	c__Dehalococcoidia	o__GIF9	f__UBA5629	g__UBA1162	s__
3300012044_7	91.48	2.83	6.01158	Freshwater	d__Bacteria	p__Chloroflexota	c__Chloroflexia	o__Chloroflexales	f__Chloroflexaceae	g__OHK40	s__
LaPlata_megahit_metabat_bin-0547	76.85	2.27	6.32988	Freshwater	d__Bacteria	p__Chloroflexota	c__Anaerolineae	o__SBR1031	f__A4b	g__GCA-2702065	s__
LJ_megahit_metabat_bin-4354	93.83	4.55	6.42872	Freshwater	d__Bacteria	p__Chloroflexota	c__Anaerolineae	o__Anaerolineales	f__EnvOPS12	g__UBA5195	s__
3300020192_27	79.45	1.19	4.78541	Freshwater	d__Bacteria	p__Chloroflexota	c__Anaerolineae	o__SBR1031	f__A4b	g__OLB13	s__
LaPlata-7m-a_megahit_metabat_bin-768	93.98	4.63	4.16267	Freshwater	d__Bacteria	p__Chloroflexota	c__Ellin6529	o__CSP1-4	f__CSP1-4	g__	s__
LaPlata-1m-b_megahit_metabat_bin-694	79.17	0.93	1.38558	Freshwater	d__Bacteria	p__Chloroflexota	c__Ellin6529	o__CSP1-4	f__UBA10416	g__UBA10416	s__
3300013138_53	95.15	0.91	3.11236	Freshwater	d__Bacteria	p__Chloroflexota	c__Anaerolineae	o__Anaerolineales	f__EnvOPS12	g__OLB14	s__
Loc090907-8-6m_megahit_metabat_bin-084	85.65	2.42	1.38751	Freshwater	d__Bacteria	p__Chloroflexota	c__Ellin6529	o__CSP1-4	f__UBA10416	g__UBA10416	s__
3300027896_56	80	0.18	3.27899	Freshwater	d__Bacteria	p__Chloroflexota	c__Anaerolineae	o__Anaerolineales	f__EnvOPS12	g__UBA877	s__
Kiruna_megahit_metabat_bin-01429	93.2	2.78	3.71349	Freshwater	d__Bacteria	p__Chloroflexota	c__Ellin6529	o__CSP1-4	f__CSP1-4	g__	s__
LaPlata_megahit_metabat_bin-0305	90	3.64	2.47216	Freshwater	d__Bacteria	p__Chloroflexota	c__Anaerolineae	o__Anaerolineales	f__Anaerolineaceae	g__	s__
3300013137_35	88.18	2.73	4.35657	Freshwater	d__Bacteria	p__Chloroflexota	c__Anaerolineae	o__Anaerolineales	f__EnvOPS12	g__OLB14	s__
3300017480_5	95.41	4.59	8.49706	Freshwater	d__Bacteria	p__Chloroflexota	c__Chloroflexia	o__54-19	f__54-19	g__	s__
Erken-D4_megahit_metabat_bin-0303	95.91	0.1	3.78948	Freshwater	d__Bacteria	p__Chloroflexota	c__Chloroflexia	o__Chloroflexales	f__Roseiflexaceae	g__UBA965	s__
3300020214_35	93.07	0.69	2.58117	Freshwater	d__Bacteria	p__Chloroflexota	c__Dehalococcoidia	o__UBA6926	f__	g__	s__
3300013123_12	75.78	1.82	7.05102	Freshwater	d__Bacteria	p__Chloroflexota	c__Anaerolineae	o__Anaerolineales	f__Anaerolineaceae	g__Anaerolinea	s__
3300020201_27	98.18	0	4.80351	Freshwater	d__Bacteria	p__Chloroflexota	c__Anaerolineae	o__SBR1031	f__A4b	g__GCA-2794515	s__
Loclat_megahit_metabat_bin-05256	90	3.17	6.41181	Freshwater	d__Bacteria	p__Chloroflexota	c__Anaerolineae	o__Anaerolineales	f__EnvOPS12	g__UBA5195	s__
3300027815_20	94.72	0	4.01024	Freshwater	d__Bacteria	p__Chloroflexota	c__Dehalococcoidia	o__	f__	g__	s__
3300027896_43	93.73	2.97	3.23651	Freshwater	d__Bacteria	p__Chloroflexota	c__Dehalococcoidia	o__Dehalococcoidales	f__UBA3254	g__	s__
AlinenLipids_megahit_metabat_bin-0794	95.91	4.91	7.17638	Freshwater	d__Bacteria	p__Chloroflexota	c__Anaerolineae	o__Thermoflexales	f__J036	g__J036	s__
AM-sed-core3-D1_megahit_metabat_bin-744	82.82	4.96	2.40981	Freshwater	d__Bacteria	p__Chloroflexota	c__Dehalococcoidia	o__UBA2777	f__RBG-13-53-26	g__	s__
3300023208_13	92.73	1.82	3.14174	Freshwater	d__Bacteria	p__Chloroflexota	c__Anaerolineae	o__Anaerolineales	f__UBA11657	g__BD1	s__
3300020222_36	89.09	2	3.82278	Freshwater	d__Bacteria	p__Chloroflexota	c__Anaerolineae	o__Anaerolineales	f__UBA11858	g__J130	s__
Loclat_megahit_metabat_bin-07687	90.91	1.01	5.92872	Freshwater	d__Bacteria	p__Chloroflexota	c__Anaerolineae	o__SBR1031	f__A4b	g__GCA-2702065	s__
3300029902_12	93.73	1.1	4.23784	Freshwater	d__Bacteria	p__Chloroflexota	c__Ktedonobacteria	o__Ktedonobacterales	f__	g__	s__
3300017477_6	88.06	4.95	1.70223	Freshwater	d__Bacteria	p__Chloroflexota	c__Dehalococcoidia	o__Dehalococcoidales	f__UBA5760	g__GCA-2688105	s__
3300017938_15	89.55	0.64	4.54212	Freshwater	d__Bacteria	p__Chloroflexota	c__Anaerolineae	o__Anaerolineales	f__EnvOPS12	g__UBA877	s__
3300013126_24	84.55	0.91	4.7713	Freshwater	d__Bacteria	p__Chloroflexota	c__Anaerolineae	o__Anaerolineales	f__EnvOPS12	g__OLB14	s__
AM-sed-core1-D0_megahit_metabat_bin-389	81.81	3.3	1.92688	Freshwater	d__Bacteria	p__Chloroflexota	c__Dehalococcoidia	o__SZUA-161	f__E44-bin15	g__E29-bin15	s__
3300027819_33	94.72	0.99	4.10651	Freshwater	d__Bacteria	p__Chloroflexota	c__Dehalococcoidia	o__	f__	g__	s__
LaPlata_megahit_metabat_bin-1722	93.18	3.06	5.71012	Freshwater	d__Bacteria	p__Chloroflexota	c__Anaerolineae	o__Caldilineales	f__Caldilineaceae	g__Caldilinea	s__
3300027819_31	93.73	3.17	4.30483	Freshwater	d__Bacteria	p__Chloroflexota	c__Dehalococcoidia	o__GIF9	f__	g__	s__
3300005858_7	98.13	0	2.99675	Freshwater	d__Bacteria	p__Chloroflexota	c__Chloroflexia	o__Thermomicrobiales	f__Thermomicrobiaceae	g__Thermomicrobium	s__Thermomicrobium roseum
3300020220_29	91.44	4.16	4.84458	Freshwater	d__Bacteria	p__Chloroflexota	c__Anaerolineae	o__UBA4142	f__UBA4142	g__UBA4142	s__
3300029902_9	84.49	0.99	5.72491	Freshwater	d__Bacteria	p__Chloroflexota	c__Ktedonobacteria	o__Ktedonobacterales	f__	g__	s__
LaPlata-7m-b_megahit_metabat_bin-352	94.55	3.64	3.97911	Freshwater	d__Bacteria	p__Chloroflexota	c__Anaerolineae	o__Anaerolineales	f__EnvOPS12	g__UBA5195	s__
3300009083_98	85.21	1.82	3.85127	Freshwater	d__Bacteria	p__Chloroflexota	c__Anaerolineae	o__Anaerolineales	f__EnvOPS12	g__OLB14	s__
3300027900_90	80.36	1.32	1.16784	Freshwater	d__Bacteria	p__Chloroflexota	c__Dehalococcoidia	o__GIF9	f__AB-539-J10	g__RBG-13-51-36	s__
3300027819_40	93.73	0.2	3.34092	Freshwater	d__Bacteria	p__Chloroflexota	c__Dehalococcoidia	o__JdFR-54	f__	g__	s__
Loc081215-8m_megahit_metabat_bin-0523	96.01	1.15	2.91005	Freshwater	d__Bacteria	p__Chloroflexota	c__Chloroflexia	o__Chloroflexales	f__Roseiflexaceae	g__UBA965	s__
3300022752_27	93.08	0	3.37352	Freshwater	d__Bacteria	p__Chloroflexota	c__Chloroflexia	o__Chloroflexales	f__Roseiflexaceae	g__UBA965	s__
AlinenSedimentsCore3_megahit_metabat_bin-1197	97.69	2.97	2.77341	Freshwater	d__Bacteria	p__Chloroflexota	c__Dehalococcoidia	o__GIF9	f__UBA5629	g__	s__
3300012682_11	90.76	3.96	5.41781	Freshwater	d__Bacteria	p__Chloroflexota	c__UBA2235	o__UBA12225	f__UBA12225	g__	s__
3300027971_34	81.28	1.85	1.37289	Freshwater	d__Bacteria	p__Chloroflexota	c__Ellin6529	o__CSP1-4	f__UBA10416	g__UBA10416	s__
KTt_megahit_metabat_bin-0728	95.83	2.06	3.79728	Freshwater	d__Bacteria	p__Chloroflexota	c__Ellin6529	o__CSP1-4	f__CSP1-4	g__	s__
3300021517_12	91.36	0.91	3.97459	Freshwater	d__Bacteria	p__Chloroflexota	c__Anaerolineae	o__Anaerolineales	f__EnvOPS12	g__OLB14	s__
3300021376_39	86.95	0	3.11591	Freshwater	d__Bacteria	p__Chloroflexota	c__Chloroflexia	o__Chloroflexales	f__Roseiflexaceae	g__	s__
3300025455_1	92.45	2.52	6.03525	Freshwater	d__Bacteria	p__Chloroflexota	c__Chloroflexia	o__Chloroflexales	f__Chloroflexaceae	g__Oscillochloris	s__
3300014060_29	85.04	3.64	3.32411	Freshwater	d__Bacteria	p__Chloroflexota	c__Anaerolineae	o__Anaerolineales	f__EnvOPS12	g__UBA8950	s__UBA8950 sp001872455
3300020109_66	90.63	0.99	2.3332	Freshwater	d__Bacteria	p__Chloroflexota	c__Dehalococcoidia	o__UBA2777	f__RBG-13-53-26	g__RBG-13-53-26	s__
3300013130_51	83.83	3.14	2.13249	Freshwater	d__Bacteria	p__Chloroflexota	c__Dehalococcoidia	o__SZUA-161	f__E44-bin15	g__E29-bin15	s__
3300005858_26	96.7	1.19	1.60077	Freshwater	d__Bacteria	p__Chloroflexota	c__Dehalococcoidia	o__UBA1127	f__HRBIN23	g__HRBIN23	s__
3300000234_35	76.61	1.01	2.95776	Freshwater	d__Bacteria	p__Chloroflexota	c__Anaerolineae	o__Anaerolineales	f__EnvOPS12	g__OLB14	s__
3300027823_17	87.27	3.94	6.5152	Freshwater	d__Bacteria	p__Chloroflexota	c__Anaerolineae	o__SBR1031	f__A4b	g__	s__
3300027878_55	98.18	0.18	4.31784	Freshwater	d__Bacteria	p__Chloroflexota	c__Anaerolineae	o__Anaerolineales	f__EnvOPS12	g__OLB14	s__
Loc090402-8-9m_megahit_metabat_bin-0836	78.29	3.24	1.40814	Freshwater	d__Bacteria	p__Chloroflexota	c__Ellin6529	o__CSP1-4	f__UBA10416	g__UBA10416	s__
3300028602_83	86.8	0.44	1.30697	Freshwater	d__Bacteria	p__Chloroflexota	c__Dehalococcoidia	o__Dehalococcoidales	f__Dehalococcoidaceae	g__UBA5627	s__
3300027819_66	85.15	4.55	2.54191	Freshwater	d__Bacteria	p__Chloroflexota	c__Dehalococcoidia	o__	f__	g__	s__
3300027760_13	96.59	2.97	3.73603	Freshwater	d__Bacteria	p__Chloroflexota	c__UBA2235	o__UBA12225	f__UBA12225	g__UBA12225	s__UBA12225 sp002347925
SA2600A-DNA-1_megahit_metabat_bin-014	85.91	3.55	3.65108	Freshwater	d__Bacteria	p__Chloroflexota	c__Anaerolineae	o__Anaerolineales	f__EnvOPS12	g__CG2-30-58-95	s__
3300017498_17	92.74	0	2.10185	Freshwater	d__Bacteria	p__Chloroflexota	c__Dehalococcoidia	o__GIF9	f__UBA5629	g__UBA1162	s__
LaPlata-5m-a_megahit_metabat_bin-061	94.16	2.42	3.88896	Freshwater	d__Bacteria	p__Chloroflexota	c__UBA2235	o__UBA12225	f__UBA12225	g__UBA12225	s__
3300027819_23	94.72	0	4.7977	Freshwater	d__Bacteria	p__Chloroflexota	c__Dehalococcoidia	o__	f__	g__	s__
3300025477_7	95.83	1.85	3.92131	Freshwater	d__Bacteria	p__Chloroflexota	c__Ellin6529	o__CSP1-4	f__CSP1-4	g__Fen-1039	s__
3300027819_39	96.7	4.16	3.23951	Freshwater	d__Bacteria	p__Chloroflexota	c__Dehalococcoidia	o__UBA6952	f__QGNO01	g__	s__
3300027638_9	82.41	0	2.6118	Freshwater	d__Bacteria	p__Chloroflexota	c__Ellin6529	o__QHBO01	f__QHBO01	g__CF-167	s__
3300021518_12	80.41	3.84	4.07882	Freshwater	d__Bacteria	p__Chloroflexota	c__Anaerolineae	o__SBR1031	f__A4b	g__OLB15	s__
AM-sed-core2-D2_megahit_metabat_bin-148	95.21	0	1.87127	Freshwater	d__Bacteria	p__Chloroflexota	c__Dehalococcoidia	o__GIF9	f__AB-539-J10	g__RBG-13-51-36	s__
Loclat_megahit_metabat_bin-01268	76.78	2.36	3.34882	Freshwater	d__Bacteria	p__Chloroflexota	c__Chloroflexia	o__Chloroflexales	f__Roseiflexaceae	g__UBA965	s__
LJ-5-9m_megahit_metabat_bin-1368	94.81	1.89	4.81111	Freshwater	d__Bacteria	p__Chloroflexota	c__Chloroflexia	o__Chloroflexales	f__Chloroflexaceae	g__Oscillochloris	s__
3300013130_18	78.1	4.3	4.54185	Freshwater	d__Bacteria	p__Chloroflexota	c__Anaerolineae	o__Anaerolineales	f__UBA6092	g__FEB-25	s__
3300013286_14	82.66	0.93	1.24867	Freshwater	d__Bacteria	p__Chloroflexota	c__Ellin6529	o__CSP1-4	f__UBA10416	g__UBA10416	s__
3300000230_7	78.38	2.91	6.02507	Freshwater	d__Bacteria	p__Chloroflexota	c__Anaerolineae	o__4572-78	f__J111	g__J095	s__
3300009084_27	83.27	4.55	8.71848	Freshwater	d__Bacteria	p__Chloroflexota	c__Anaerolineae	o__Caldilineales	f__Caldilineaceae	g__CFX5	s__
SA2600A_megahit_metabat_bin-0079	84.82	0	1.88445	Freshwater	d__Bacteria	p__Chloroflexota	c__Dehalococcoidia	o__Dehalococcoidales	f__RBG-16-60-22	g__E44-bin89	s__
3300017480_17	94.19	2.2	4.75774	Freshwater	d__Bacteria	p__Chloroflexota	c__Chloroflexia	o__54-19	f__QHBQ01	g__	s__
SA2074A-DNA-1_megahit_metabat_bin-0359	84.55	3.26	3.49004	Freshwater	d__Bacteria	p__Chloroflexota	c__Anaerolineae	o__Anaerolineales	f__EnvOPS12	g__UBA12087	s__
3300017431_42	90.92	0.99	1.61774	Freshwater	d__Bacteria	p__Chloroflexota	c__Dehalococcoidia	o__GIF9	f__AB-539-J10	g__E29-bin73	s__
Ki1-2-7m_megahit_metabat_bin-014	78.21	2.01	5.30398	Freshwater	d__Bacteria	p__Chloroflexota	c__Ellin6529	o__CSP1-4	f__CSP1-4	g__	s__
3300017473_2	78.79	2.73	5.08591	Freshwater	d__Bacteria	p__Chloroflexota	c__Anaerolineae	o__Anaerolineales	f__EnvOPS12	g__UBA5195	s__
A14_megahit_metabat_bin-2372	82	1.1	2.50456	Freshwater	d__Bacteria	p__Chloroflexota	c__Dehalococcoidia	o__GIF9	f__UBA5629	g__UBA1162	s__
LJ_megahit_metabat_bin-2023	99.06	1.79	4.73352	Freshwater	d__Bacteria	p__Chloroflexota	c__Chloroflexia	o__Chloroflexales	f__Chloroflexaceae	g__Oscillochloris	s__
3300025476_12	78.41	0.99	1.51904	Freshwater	d__Bacteria	p__Chloroflexota	c__Dehalococcoidia	o__Dehalococcoidales	f__Dehalococcoidaceae	g__SURF-27	s__
3300020192_16	91.06	1.82	5.61541	Freshwater	d__Bacteria	p__Chloroflexota	c__Anaerolineae	o__SBR1031	f__A4b	g__OLB15	s__
3300014686_1	92.66	4.06	4.96821	Freshwater	d__Bacteria	p__Chloroflexota	c__Anaerolineae	o__UBA4142	f__UBA4142	g__UBA4142	s__UBA4142 sp002400365
3300009084_66	79.63	3.64	5.74124	Freshwater	d__Bacteria	p__Chloroflexota	c__Anaerolineae	o__Thermoflexales	f__J036	g__J036	s__
AM_megahit_metabat_bin-4130	98.68	2.31	1.85749	Freshwater	d__Bacteria	p__Chloroflexota	c__Dehalococcoidia	o__Dehalococcoidales	f__Dehalococcoidaceae	g__SURF-27	s__
SA2074A-DNA-3_megahit_metabat_bin-0821	94.55	2.73	3.54101	Freshwater	d__Bacteria	p__Chloroflexota	c__Anaerolineae	o__Anaerolineales	f__EnvOPS12	g__	s__
3300009083_71	95.54	1.98	4.20844	Freshwater	d__Bacteria	p__Chloroflexota	c__Ellin6529	o__CSP1-4	f__CSP1-4	g__Palsa-1032	s__
LaPlata_megahit_metabat_bin-0339	83.52	2.92	4.14558	Freshwater	d__Bacteria	p__Chloroflexota	c__Chloroflexia	o__Chloroflexales	f__Roseiflexaceae	g__	s__
3300027825_12	89.67	2	4.65627	Freshwater	d__Bacteria	p__Chloroflexota	c__Anaerolineae	o__Anaerolineales	f__EnvOPS12	g__Fen-1038	s__
LaPlata-a_megahit_metabat_bin-0606	92.35	4.52	6.8985	Freshwater	d__Bacteria	p__Chloroflexota	c__Anaerolineae	o__UBA4142	f__UBA4142	g__UBA4142	s__
AlinenSediments_megahit_metabat_bin-3940	91.42	1.98	1.4949	Freshwater	d__Bacteria	p__Chloroflexota	c__Dehalococcoidia	o__Dehalococcoidales	f__UBA3254	g__	s__
3300027878_44	83.64	0	5.56771	Freshwater	d__Bacteria	p__Chloroflexota	c__Anaerolineae	o__SBR1031	f__A4b	g__OLB15	s__
3300015360_32	94.18	1.89	6.63953	Freshwater	d__Bacteria	p__Chloroflexota	c__Chloroflexia	o__Chloroflexales	f__Roseiflexaceae	g__	s__
LaPlata_megahit_metabat_bin-0862	93.64	2.4	8.17291	Freshwater	d__Bacteria	p__Chloroflexota	c__Anaerolineae	o__Anaerolineales	f__UBA6092	g__	s__
LJ_megahit_metabat_bin-2350	94.55	3.45	5.29842	Freshwater	d__Bacteria	p__Chloroflexota	c__Anaerolineae	o__Anaerolineales	f__EnvOPS12	g__OLB14	s__
3300025454_9	91.82	4.55	2.80262	Freshwater	d__Bacteria	p__Chloroflexota	c__Anaerolineae	o__Anaerolineales	f__RBG-16-64-43	g__RBG-16-64-43	s__
3300020193_28	96.7	1.19	2.77238	Freshwater	d__Bacteria	p__Chloroflexota	c__Dehalococcoidia	o__UBA3495	f__UBA3495	g__	s__
3300027819_37	89.55	4.45	3.73457	Freshwater	d__Bacteria	p__Chloroflexota	c__Anaerolineae	o__Anaerolineales	f__EnvOPS12	g__OLB14	s__
LaPlata-a_megahit_metabat_bin-2315	95.91	3.68	4.8129	Freshwater	d__Bacteria	p__Chloroflexota	c__Chloroflexia	o__Chloroflexales	f__Chloroflexaceae	g__Viridilinea	s__
AlinenSedimentsD2_megahit_metabat_bin-0111	86.89	2.56	4.10007	Freshwater	d__Bacteria	p__Chloroflexota	c__Anaerolineae	o__Anaerolineales	f__EnvOPS12	g__UBA877	s__
Loclat_megahit_metabat_bin-07000	83.54	0	4.27734	Freshwater	d__Bacteria	p__Chloroflexota	c__Anaerolineae	o__Thermoflexales	f__J036	g__J036	s__
3300009084_49	78.9	2.27	7.01101	Freshwater	d__Bacteria	p__Chloroflexota	c__Anaerolineae	o__SBR1031	f__A4b	g__GCA-2699585	s__
ErkenSummer_megahit_metabat_bin-4103	91.93	2.83	3.5092	Freshwater	d__Bacteria	p__Chloroflexota	c__Chloroflexia	o__Chloroflexales	f__Roseiflexaceae	g__UBA965	s__
Loclat_megahit_metabat_bin-13074	90	4.55	3.05622	Freshwater	d__Bacteria	p__Chloroflexota	c__Anaerolineae	o__Anaerolineales	f__EnvOPS12	g__UBA5195	s__
3300013126_35	82.27	0.91	4.23955	Freshwater	d__Bacteria	p__Chloroflexota	c__Anaerolineae	o__Anaerolineales	f__EnvOPS12	g__OLB14	s__
3300013137_80	96.7	0.99	1.92888	Freshwater	d__Bacteria	p__Chloroflexota	c__Dehalococcoidia	o__Dehalococcoidales	f__UBA3254	g__	s__
3300027726_3	80.45	2.12	4.76594	Freshwater	d__Bacteria	p__Chloroflexota	c__Anaerolineae	o__Anaerolineales	f__EnvOPS12	g__UBA877	s__
AlinenSedimentsD0_megahit_metabat_bin-0676	81.39	4.17	3.9854	Freshwater	d__Bacteria	p__Chloroflexota	c__Anaerolineae	o__Anaerolineales	f__EnvOPS12	g__UBA877	s__
LJ-13-9m_megahit_metabat_bin-077	80.28	4.25	3.49273	Freshwater	d__Bacteria	p__Chloroflexota	c__Dehalococcoidia	o__Dehalococcoidales	f__UBA3254	g__UBA3254	s__
3300029821_32	98.9	1.1	2.48441	Freshwater	d__Bacteria	p__Cloacimonadota	c__Cloacimonadia	o__Cloacimonadales	f__Cloacimonadaceae	g__Cloacimonetes-2	s__Cloacimonetes-2 sp002842035
3300013138_83	87.33	1.1	2.50626	Freshwater	d__Bacteria	p__Cloacimonadota	c__Cloacimonadia	o__Cloacimonadales	f__Cloacimonadaceae	g__	s__
3300017498_16	80.52	0.55	2.4393	Freshwater	d__Bacteria	p__Cloacimonadota	c__Cloacimonadia	o__Cloacimonadales	f__Cloacimonadaceae	g__	s__
3300020222_74	85.29	1.16	2.22498	Freshwater	d__Bacteria	p__Cloacimonadota	c__Cloacimonadia	o__Cloacimonadales	f__Cloacimonadaceae	g__	s__
3300029821_31	89.09	1.1	2.82536	Freshwater	d__Bacteria	p__Cloacimonadota	c__Cloacimonadia	o__Cloacimonadales	f__Cloacimonadaceae	g__UBA5553	s__UBA5553 sp002840645
3300017473_13	88.95	1.1	2.70427	Freshwater	d__Bacteria	p__Cloacimonadota	c__Cloacimonadia	o__Cloacimonadales	f__Cloacimonadaceae	g__Cloacimonetes-1	s__
3300029821_25	99.39	1.1	2.97131	Freshwater	d__Bacteria	p__Cloacimonadota	c__Cloacimonadia	o__Cloacimonadales	f__Cloacimonadaceae	g__Cloacimonetes-1	s__Cloacimonetes-1 sp002841975
3300017526_31	79.11	0.06	1.92844	Freshwater	d__Bacteria	p__Cloacimonadota	c__Cloacimonadia	o__Cloacimonadales	f__Cloacimonadaceae	g__	s__
3300013127_55	97.41	0.86	1.53785	Freshwater	d__Bacteria	p__Coprothermobacterota	c__	o__	f__	g__	s__
3300005858_8	94.44	4.35	3.07267	Freshwater	d__Bacteria	p__CSP1-3	c__CSP1-3	o__CSP1-3	f__HRBIN32	g__HRBIN32	s__
3300020220_83	88.43	0.93	2.12749	Freshwater	d__Bacteria	p__CSP1-3	c__CSP1-3	o__CSP1-3	f__CSP1-3	g__	s__
3300005858_9	94.44	1.85	2.45125	Freshwater	d__Bacteria	p__CSP1-3	c__CSP1-3	o__CSP1-3	f__HRBIN32	g__	s__
3300013132_91	90.9	1.66	2.16237	Freshwater	d__Bacteria	p__Cyanobacteria	c__Cyanobacteriia	o__PCC-6307	f__Cyanobiaceae	g__	s__
Ja2-D2_megahit_metabat_bin-0462	98.37	0.27	3.05618	Freshwater	d__Bacteria	p__Cyanobacteria	c__Cyanobacteriia	o__PCC-6307	f__Cyanobiaceae	g__	s__
3300029349_2	93.09	0.07	4.74154	Freshwater	d__Bacteria	p__Cyanobacteria	c__Cyanobacteriia	o__Cyanobacteriales	f__Microcystaceae	g__Microcystis	s__Microcystis sp002282935
Loc090907-8-6m_megahit_metabat_bin-478	99.18	0.54	2.65443	Freshwater	d__Bacteria	p__Cyanobacteria	c__Cyanobacteriia	o__PCC-6307	f__Cyanobiaceae	g__Synechococcus_D	s__
3300007517_24	88.92	1.3	5.21417	Freshwater	d__Bacteria	p__Cyanobacteria	c__Cyanobacteriia	o__Elainellales	f__Elainellaceae	g__	s__
3300005805_7	96.77	3.64	5.5391	Freshwater	d__Bacteria	p__Cyanobacteria	c__Cyanobacteriia	o__Cyanobacteriales	f__Nostocaceae	g__Dolichospermum	s__
3300017518_9	98.44	2.17	7.65497	Freshwater	d__Bacteria	p__Cyanobacteria	c__Cyanobacteriia	o__Cyanobacteriales	f__Nostocaceae	g__	s__
LaPlata-a_megahit_metabat_bin-2690	98.22	0.22	4.04431	Freshwater	d__Bacteria	p__Cyanobacteria	c__Cyanobacteriia	o__Cyanobacteriales	f__Nostocaceae	g__Nodularia	s__
3300027832_49	87.18	0.67	3.81144	Freshwater	d__Bacteria	p__Cyanobacteria	c__Cyanobacteriia	o__Cyanobacteriales	f__Chamaesiphonaceae	g__Chamaesiphon	s__
3300025578_7	89.09	1.49	2.43926	Freshwater	d__Bacteria	p__Cyanobacteria	c__Cyanobacteriia	o__PCC-6307	f__Cyanobiaceae	g__Cyanobium_A	s__
Umea1p2_megahit_metabat_bin-0125	95.73	0.85	3.11193	Freshwater	d__Bacteria	p__Cyanobacteria	c__Vampirovibrionia	o__Vampirovibrionales	f__Vampirovibrionaceae	g__	s__
KTt_megahit_metabat_bin-1839	98.69	1.31	5.90485	Freshwater	d__Bacteria	p__Cyanobacteria	c__Cyanobacteriia	o__Cyanobacteriales	f__Phormidiaceae	g__Planktothrix	s__
3300027815_47	94.87	0.85	2.46847	Freshwater	d__Bacteria	p__Cyanobacteria	c__Vampirovibrionia	o__2-02-FULL-35-15	f__2-02-FULL-35-15	g__SSGW-16	s__SSGW-16 sp004769085
3300005858_15	95.61	1.85	2.15397	Freshwater	d__Bacteria	p__Cyanobacteria	c__Cyanobacteriia	o__PCC-7336	f__JA-3-3Ab	g__JA-3-3Ab	s__
3300027823_50	88.13	1.34	3.11084	Freshwater	d__Bacteria	p__Cyanobacteria	c__Cyanobacteriia	o__Pseudanabaenales	f__Pseudanabaenaceae	g__PCC-7502	s__
3300025532_5	97.83	1.09	3.07971	Freshwater	d__Bacteria	p__Cyanobacteria	c__Cyanobacteriia	o__PCC-6307	f__Cyanobiaceae	g__	s__
3300017505_3	97.2	0.66	5.7831	Freshwater	d__Bacteria	p__Cyanobacteria	c__Cyanobacteriia	o__Cyanobacteriales	f__	g__	s__
LaPlata_megahit_metabat_bin-2853	97.05	0.12	2.96699	Freshwater	d__Bacteria	p__Cyanobacteria	c__Cyanobacteriia	o__PCC-7407	f__PCC-7407	g__	s__
Ki2-D4_megahit_metabat_bin-0001	97.85	2.26	2.90817	Freshwater	d__Bacteria	p__Cyanobacteria	c__Cyanobacteriia	o__Cyanobacteriales	f__Microcystaceae	g__	s__
Umea1p3_megahit_metabat_bin-942	98.55	4.51	2.62863	Freshwater	d__Bacteria	p__Cyanobacteria	c__Cyanobacteriia	o__PCC-6307	f__Cyanobiaceae	g__BAIKAL-G1	s__
3300027892_34	92.53	0.27	2.36156	Freshwater	d__Bacteria	p__Cyanobacteria	c__Cyanobacteriia	o__PCC-6307	f__Cyanobiaceae	g__BAIKAL-G1	s__
3300020219_12	90.6	4.38	8.19989	Freshwater	d__Bacteria	p__Cyanobacteria	c__Vampirovibrionia	o__Obscuribacterales	f__Obscuribacteraceae	g__	s__
3300015360_87	84.62	1.28	2.34776	Freshwater	d__Bacteria	p__Cyanobacteria	c__Vampirovibrionia	o__Vampirovibrionales	f__	g__	s__
Loc090907-1m_megahit_metabat_bin-249	97.32	3.32	2.77447	Freshwater	d__Bacteria	p__Cyanobacteria	c__Cyanobacteriia	o__PCC-6307	f__Cyanobiaceae	g__Vulcanococcus	s__
3300021517_10	96.2	4.53	4.7912	Freshwater	d__Bacteria	p__Cyanobacteria	c__Cyanobacteriia	o__Phormidesmiales	f__Phormidesmiaceae	g__	s__
3300013131_40	96.65	0.72	3.49031	Freshwater	d__Bacteria	p__Cyanobacteria	c__Cyanobacteriia	o__Phormidesmiales	f__Phormidesmiaceae	g__	s__
3300029902_7	98.07	2.95	6.64296	Freshwater	d__Bacteria	p__Cyanobacteria	c__Cyanobacteriia	o__Leptolyngbyales	f__Leptolyngbyaceae	g__Phormidesmis_A	s__Phormidesmis_A priestleyi_B
3300009083_38	94.78	3.37	6.74467	Freshwater	d__Bacteria	p__Cyanobacteria	c__Cyanobacteriia	o__Cyanobacteriales	f__Nostocaceae	g__Nostoc	s__
2049941002_2	78.88	1.2	5.64059	Freshwater	d__Bacteria	p__Cyanobacteria	c__Cyanobacteriia	o__Cyanobacteriales	f__Phormidiaceae	g__Planktothrix	s__Planktothrix sp003456035
3300017453_17	79.53	0.33	2.03963	Freshwater	d__Bacteria	p__Cyanobacteria	c__Cyanobacteriia	o__PCC-6307	f__Cyanobiaceae	g__	s__
Erken-D3_megahit_metabat_bin-1049	94.7	2.17	2.47082	Freshwater	d__Bacteria	p__Cyanobacteria	c__Cyanobacteriia	o__PCC-6307	f__Cyanobiaceae	g__	s__
3300020578_42	90.6	0.85	3.25035	Freshwater	d__Bacteria	p__Cyanobacteria	c__Sericytochromatia	o__S15B-MN24	f__	g__	s__
3300023174_50	98.19	3.53	2.13538	Freshwater	d__Bacteria	p__Cyanobacteria	c__Cyanobacteriia	o__PCC-6307	f__Cyanobiaceae	g__Synechococcus_D	s__Synechococcus_D lacustris
Loclat_megahit_metabat_bin-14864	98.91	0.27	3.88587	Freshwater	d__Bacteria	p__Cyanobacteria	c__Cyanobacteriia	o__PCC-6307	f__Cyanobiaceae	g__	s__
B12_megahit_metabat_bin-0982	98.77	1.45	7.68545	Freshwater	d__Bacteria	p__Cyanobacteria	c__Cyanobacteriia	o__Cyanobacteriales	f__Nostocaceae	g__	s__
3300029349_1	87.03	2.4	5.09477	Freshwater	d__Bacteria	p__Cyanobacteria	c__Cyanobacteriia	o__Pseudanabaenales	f__Pseudanabaenaceae	g__Pseudanabaena	s__
Kiruna_megahit_metabat_bin-03795	96.22	1.97	2.8074	Freshwater	d__Bacteria	p__Cyanobacteria	c__Cyanobacteriia	o__Cyanobacteriales	f__Gloeocapsaceae	g__Gloeocapsa	s__
Umea_megahit_metabat_bin-03458	77.29	3.58	3.6912	Freshwater	d__Bacteria	p__Cyanobacteria	c__Cyanobacteriia	o__PCC-6307	f__Cyanobiaceae	g__	s__
LaPlata-5m-b_megahit_metabat_bin-676	96.68	4.35	2.41483	Freshwater	d__Bacteria	p__Cyanobacteria	c__Cyanobacteriia	o__PCC-6307	f__Cyanobiaceae	g__Cyanobium_A	s__
Ki2-D4_megahit_metabat_bin-0692	93.16	1.71	2.05363	Freshwater	d__Bacteria	p__Cyanobacteria	c__Vampirovibrionia	o__Gastranaerophilales	f__Gastranaerophilaceae	g__	s__
3300027719_39	93.16	2.56	2.09985	Freshwater	d__Bacteria	p__Cyanobacteria	c__Vampirovibrionia	o__Gastranaerophilales	f__	g__	s__
3300027739_5	99.45	0	4.46032	Freshwater	d__Bacteria	p__Cyanobacteria	c__Cyanobacteriia	o__Cyanobacteriales	f__Phormidiaceae	g__	s__
3300027823_4	98.82	2.48	7.68129	Freshwater	d__Bacteria	p__Cyanobacteria	c__Cyanobacteriia	o__Leptolyngbyales	f__Leptolyngbyaceae	g__Leptolyngbya_B	s__
3300027823_11	84.24	4.45	7.33914	Freshwater	d__Bacteria	p__Cyanobacteria	c__Cyanobacteriia	o__Cyanobacteriales	f__Phormidiaceae	g__Microcoleus	s__
3300020201_37	92.74	0.85	3.46497	Freshwater	d__Bacteria	p__Cyanobacteria	c__Cyanobacteriia	o__Gloeobacterales	f__	g__	s__
3300027806_37	78.53	1.09	3.08301	Freshwater	d__Bacteria	p__Cyanobacteria	c__Cyanobacteriia	o__PCC-6307	f__Cyanobiaceae	g__	s__
Loclat_megahit_metabat_bin-12067	98.64	2.94	3.04701	Freshwater	d__Bacteria	p__Cyanobacteria	c__Cyanobacteriia	o__PCC-6307	f__Cyanobiaceae	g__	s__
3300013126_16	91.85	3.81	4.80747	Freshwater	d__Bacteria	p__Cyanobacteria	c__Cyanobacteriia	o__Pseudanabaenales	f__Pseudanabaenaceae	g__Pseudanabaena	s__
Loc090519-5m_megahit_metabat_bin-1412	98.37	2.9	3.3209	Freshwater	d__Bacteria	p__Cyanobacteria	c__Cyanobacteriia	o__PCC-6307	f__Cyanobiaceae	g__	s__
3300014060_15	94.57	0.33	4.86304	Freshwater	d__Bacteria	p__Cyanobacteria	c__Cyanobacteriia	o__Cyanobacteriales	f__Phormidiaceae	g__Planktothrix	s__Planktothrix sp001873365
3300014060_21	95.28	0.47	3.75213	Freshwater	d__Bacteria	p__Cyanobacteria	c__Cyanobacteriia	o__Pseudanabaenales	f__Pseudanabaenaceae	g__Pseudanabaena	s__Pseudanabaena sp001873375
3300009083_36	96.7	2.53	6.94332	Freshwater	d__Bacteria	p__Cyanobacteria	c__Cyanobacteriia	o__Cyanobacteriales	f__Phormidiaceae_A	g__Phormidium	s__
Ki2-D2_megahit_metabat_bin-1502	99.46	0	3.08683	Freshwater	d__Bacteria	p__Cyanobacteria	c__Cyanobacteriia	o__PCC-6307	f__Cyanobiaceae	g__Cyanobium	s__
3300027878_36	96.23	0.55	5.38535	Freshwater	d__Bacteria	p__Cyanobacteria	c__Cyanobacteriia	o__Neosynechococcales_A	f__Neosynechococcaceae_A	g__	s__
3300027835_47	94.87	4.27	2.4375	Freshwater	d__Bacteria	p__Cyanobacteria	c__Vampirovibrionia	o__2-02-FULL-35-15	f__2-02-FULL-35-15	g__2-02-FULL-34-12	s__
3300027816_4	98.11	3.43	5.62655	Freshwater	d__Bacteria	p__Cyanobacteria	c__Cyanobacteriia	o__Pseudanabaenales	f__Pseudanabaenaceae	g__Pseudanabaena	s__
3300000236_5	95.88	1.53	5.11065	Freshwater	d__Bacteria	p__Cyanobacteria	c__Cyanobacteriia	o__Cyanobacteriales	f__Cyanobacteriaceae	g__	s__
Loc090907-1m_megahit_metabat_bin-282	99.28	0.63	3.85059	Freshwater	d__Bacteria	p__Cyanobacteria	c__Cyanobacteriia	o__PCC-6307	f__Cyanobiaceae	g__	s__
LaPlata-1m-a_megahit_metabat_bin-358	99.98	2.17	3.52964	Freshwater	d__Bacteria	p__Cyanobacteria	c__Cyanobacteriia	o__PCC-6307	f__Cyanobiaceae	g__	s__
3300027850_10	95.78	3.38	6.72468	Freshwater	d__Bacteria	p__Cyanobacteria	c__Cyanobacteriia	o__Cyanobacteriales	f__Nostocaceae	g__Nostoc	s__
3300013132_50	98.96	0.44	3.13624	Freshwater	d__Bacteria	p__Cyanobacteria	c__Cyanobacteriia	o__Cyanobacteriales	f__Nostocaceae	g__Raphidiopsis	s__Raphidiopsis raciborskii
Umea1p2_megahit_metabat_bin-0011	98.78	0.27	3.46188	Freshwater	d__Bacteria	p__Cyanobacteria	c__Cyanobacteriia	o__PCC-6307	f__Cyanobiaceae	g__	s__
LaPlata-5m-a_megahit_metabat_bin-662	80.71	4.07	2.11034	Freshwater	d__Bacteria	p__Cyanobacteria	c__Cyanobacteriia	o__PCC-6307	f__Cyanobiaceae	g__Vulcanococcus	s__
3300023174_51	89.9	4.21	2.21655	Freshwater	d__Bacteria	p__Cyanobacteria	c__Cyanobacteriia	o__PCC-6307	f__Cyanobiaceae	g__Synechococcus_D	s__
3300027741_3	97.31	0.76	5.13379	Freshwater	d__Bacteria	p__Cyanobacteria	c__Cyanobacteriia	o__Cyanobacteriales	f__Microcystaceae	g__Hydrococcus	s__
3300021517_5	95.18	3.92	7.72832	Freshwater	d__Bacteria	p__Cyanobacteria	c__Cyanobacteriia	o__Cyanobacteriales	f__Nostocaceae	g__	s__
3300013132_110	87.34	1.42	1.83976	Freshwater	d__Bacteria	p__Cyanobacteria	c__Vampirovibrionia	o__Caenarcaniphilales	f__LMEP-6097	g__	s__
Day2-6_megahit_metabat_bin-174	81.32	1.6	4.06598	Freshwater	d__Bacteria	p__Cyanobacteria	c__Cyanobacteriia	o__Pseudanabaenales	f__Pseudanabaenaceae	g__Pseudanabaena	s__
3300021518_8	83.84	4.32	5.31359	Freshwater	d__Bacteria	p__Cyanobacteria	c__Cyanobacteriia	o__Elainellales	f__Elainellaceae	g__Leptolyngbya_A	s__
Ja1_megahit_metabat_bin-3702	93.16	1.71	2.44469	Freshwater	d__Bacteria	p__Cyanobacteria	c__Vampirovibrionia	o__Gastranaerophilales	f__Gastranaerophilaceae	g__	s__
3300027747_10	91.98	1.96	2.98145	Freshwater	d__Bacteria	p__Cyanobacteria	c__Cyanobacteriia	o__PCC-6307	f__Cyanobiaceae	g__	s__
3300027850_51	93.55	2.59	3.96862	Freshwater	d__Bacteria	p__Cyanobacteria	c__Cyanobacteriia	o__Pseudanabaenales	f__Pseudanabaenaceae	g__	s__
3300023177_9	83.73	1.42	4.56311	Freshwater	d__Bacteria	p__Cyanobacteria	c__Vampirovibrionia	o__Obscuribacterales	f__Obscuribacteraceae	g__Ga0077546	s__
T7_megahit_metabat_bin-034	96.58	3.24	5.92432	Freshwater	d__Bacteria	p__Cyanobacteria	c__Cyanobacteriia	o__Pseudanabaenales	f__Pseudanabaenaceae	g__Pseudanabaena	s__
3300017505_2	98.91	1.09	6.08847	Freshwater	d__Bacteria	p__Cyanobacteria	c__Cyanobacteriia	o__Cyanobacteriales	f__Phormidiaceae	g__	s__
AlinenLipids_megahit_metabat_bin-9350	88.03	3.13	4.94174	Freshwater	d__Bacteria	p__Cyanobacteria	c__Vampirovibrionia	o__Obscuribacterales	f__	g__	s__
3300012044_11	89.1	1.97	4.65715	Freshwater	d__Bacteria	p__Cyanobacteria	c__Cyanobacteriia	o__Pseudanabaenales	f__Pseudanabaenaceae	g__Pseudanabaena	s__
I3-5_megahit_metabat_bin-073	99.67	0.56	5.424	Freshwater	d__Bacteria	p__Cyanobacteria	c__Cyanobacteriia	o__Cyanobacteriales	f__Nostocaceae	g__	s__
3300027878_28	97.44	4.84	6.36325	Freshwater	d__Bacteria	p__Cyanobacteria	c__Vampirovibrionia	o__Obscuribacterales	f__Obscuribacteraceae	g__Ga0077546	s__
Loclat_megahit_metabat_bin-07551	86.89	1.71	2.52836	Freshwater	d__Bacteria	p__Cyanobacteria	c__Vampirovibrionia	o__Caenarcaniphilales	f__LMEP-6097	g__	s__
3300005701_1	90	2.84	6.6047	Freshwater	d__Bacteria	p__Cyanobacteria	c__Cyanobacteriia	o__Cyanobacteriales	f__Phormidiaceae	g__Microcoleus	s__Microcoleus sp003542015
3300017494_12	78.56	4.24	4.36654	Freshwater	d__Bacteria	p__Deinococcota	c__Deinococci	o__Deinococcales	f__Deinococcaceae	g__	s__
3300017480_23	86.94	2.12	4.52817	Freshwater	d__Bacteria	p__Deinococcota	c__Deinococci	o__Deinococcales	f__Deinococcaceae	g__	s__
3300027841_16	80.77	1.75	2.77832	Freshwater	d__Bacteria	p__Delongbacteria	c__UBA4055	o__UBA4055	f__UBA4055	g__UBA12480	s__
3300028602_66	79.12	1.1	2.07891	Freshwater	d__Bacteria	p__Delongbacteria	c__UBA4055	o__UBA4055	f__UBA4055	g__UBA4055	s__
3300014162_15	77.34	2.25	1.51944	Freshwater	d__Bacteria	p__Dependentiae	c__Babeliae	o__Babeliales	f__Vermiphilaceae	g__	s__
3300023174_75	80.9	0	1.28226	Freshwater	d__Bacteria	p__Dependentiae	c__Babeliae	o__Babeliales	f__GCA-2401785	g__	s__
3300023179_71	85.39	1.12	1.16934	Freshwater	d__Bacteria	p__Dependentiae	c__Babeliae	o__Babeliales	f__GCA-2721975	g__GCA-2721975	s__
3300027832_115	86.52	0	1.26476	Freshwater	d__Bacteria	p__Dependentiae	c__Babeliae	o__Babeliales	f__GCA-2721975	g__SeV1	s__
3300014656_53	84.27	0	1.18822	Freshwater	d__Bacteria	p__Dependentiae	c__Babeliae	o__Babeliales	f__RVW-14	g__	s__
3300028553_57	86.52	1.69	1.16207	Freshwater	d__Bacteria	p__Dependentiae	c__Babeliae	o__Babeliales	f__GCA-2721975	g__GCA-2721975	s__
3300024054_58	76.4	0	1.65568	Freshwater	d__Bacteria	p__Dependentiae	c__Babeliae	o__Babeliales	f__RVW-14	g__	s__
3300013138_135	80.22	3.3	1.4586	Freshwater	d__Bacteria	p__Dependentiae	c__Babeliae	o__Babeliales	f__RVW-14	g__	s__
I2_megahit_metabat_bin-279	81.76	2.52	1.5154	Freshwater	d__Bacteria	p__Dependentiae	c__Babeliae	o__Babeliales	f__RVW-14	g__UASB124	s__
3300023174_71	78.59	0.1	1.41282	Freshwater	d__Bacteria	p__Dependentiae	c__Babeliae	o__Babeliales	f__GCA-2401785	g__	s__
LaPlata_megahit_metabat_bin-3921	87.64	2.62	1.5847	Freshwater	d__Bacteria	p__Dependentiae	c__Babeliae	o__Babeliales	f__RVW-14	g__UASB124	s__
3300014060_40	77.72	1.12	2.90589	Freshwater	d__Bacteria	p__Desantisbacteria	c__UBA1551	o__UBA1551	f__UBA1551	g__UBA1551	s__UBA1551 sp001871075
3300018018_15	89.68	2.47	3.79331	Freshwater	d__Bacteria	p__Desulfobacterota	c__Syntrophia	o__Syntrophales	f__UBA2185	g__Fen-1135	s__Fen-1135 sp003142295
3300018044_5	87.61	2.93	6.00025	Freshwater	d__Bacteria	p__Desulfobacterota	c__Syntrophobacteria	o__Syntrophobacterales	f__Syntrophobacteraceae	g__SbD1	s__
AM-sed-core1-D0_megahit_metabat_bin-393	81.43	4.88	2.9249	Freshwater	d__Bacteria	p__Desulfobacterota	c__Syntrophia	o__Syntrophales	f__UBA4767	g__	s__
AlinenSedimentsD2_megahit_metabat_bin-1424	83.56	3.53	5.2999	Freshwater	d__Bacteria	p__Desulfobacterota	c__RBG-13-61-14	o__RBG-13-61-14	f__	g__	s__
3300027897_46	87	4.19	2.43835	Freshwater	d__Bacteria	p__Desulfobacterota	c__BSN033	o__UBA8473	f__	g__	s__
Ja1-D5_megahit_metabat_bin-237	88.86	0.65	3.02931	Freshwater	d__Bacteria	p__Desulfobacterota	c__Syntrophorhabdia	o__Syntrophorhabdales	f__Syntrophorhabdaceae	g__Delta-02	s__
3300013123_11	97.1	1.51	6.57955	Freshwater	d__Bacteria	p__Desulfobacterota	c__Desulfomonilia	o__Desulfomonilales	f__Desulfomonilaceae	g__	s__
3300027815_59	91.41	0.77	2.11028	Freshwater	d__Bacteria	p__Desulfobacterota	c__GWC2-55-46	o__GWC2-55-46	f__UBA9637	g__UBA10170	s__
AlinenSedimentsD2_megahit_metabat_bin-0128	89.19	4.99	3.35758	Freshwater	d__Bacteria	p__Desulfobacterota	c__BSN033	o__UBA8473	f__	g__	s__
3300009764_7	97.1	1.33	3.45143	Freshwater	d__Bacteria	p__Desulfobacterota	c__Desulfobaccia	o__Desulfobaccales	f__0-14-0-80-60-11	g__0-14-0-80-60-11	s__
MJ-2014_megahit_metabat_bin-1737	98.44	3.09	5.98506	Freshwater	d__Bacteria	p__Desulfobacterota	c__Desulfuromonadia	o__Geobacterales	f__Pseudopelobacteraceae	g__Pseudopelobacter	s__
AlinenLipids_megahit_metabat_bin-4213	100	2.1	3.36258	Freshwater	d__Bacteria	p__Desulfobacterota	c__Desulfuromonadia	o__Geobacterales	f__Geobacteraceae	g__	s__
SA2074A-DNA-3_megahit_metabat_bin-0717	99.35	2.28	4.88187	Freshwater	d__Bacteria	p__Desulfobacterota	c__Desulfobacteria	o__Desulfobacterales	f__RPRI01	g__RPRI01	s__
AM5_megahit_metabat_bin-0949	98.22	0	3.68361	Freshwater	d__Bacteria	p__Desulfobacterota	c__Desulfovibrionia	o__Desulfovibrionales	f__Desulfovibrionaceae	g__Humidesulfovibrio	s__
AM-lipid-02-D7_megahit_metabat_bin-222	100	0.59	3.93922	Freshwater	d__Bacteria	p__Desulfobacterota	c__Desulfovibrionia	o__Desulfovibrionales	f__Desulfovibrionaceae	g__	s__
SA2600A-DNA-2_megahit_metabat_bin-575	98.71	2.26	4.14812	Freshwater	d__Bacteria	p__Desulfobacterota	c__Desulfobacteria	o__Desulfobacterales	f__RPRI01	g__RPRI01	s__
3300027721_4	79.45	3.54	3.35675	Freshwater	d__Bacteria	p__Desulfobacterota	c__Syntrophia	o__Syntrophales	f__UBA2192	g__UBA2192	s__
A2_megahit_metabat_bin-0304	79.92	3.55	5.12696	Freshwater	d__Bacteria	p__Desulfobacterota	c__Desulfuromonadia	o__Geobacterales	f__	g__	s__
3300013129_26	86.27	2.99	2.79055	Freshwater	d__Bacteria	p__Desulfobacterota	c__RBG-13-61-14	o__RBG-13-61-14	f__	g__	s__
3300027897_35	79.55	3.23	3.64908	Freshwater	d__Bacteria	p__Desulfobacterota	c__Syntrophobacteria	o__Syntrophobacterales	f__	g__	s__
3300025496_7	97.1	0.32	3.71866	Freshwater	d__Bacteria	p__Desulfobacterota	c__Desulfobaccia	o__Desulfobaccales	f__0-14-0-80-60-11	g__0-14-0-80-60-11	s__
3300027796_19	91.18	2.58	4.31096	Freshwater	d__Bacteria	p__Desulfobacterota	c__Desulfuromonadia	o__Geobacterales	f__Pseudopelobacteraceae	g__Trichlorobacter	s__
3300028581_23	79.33	2.84	5.23666	Freshwater	d__Bacteria	p__Desulfobacterota	c__Desulfovibrionia	o__Desulfovibrionales	f__Desulfovibrionaceae	g__	s__
AM-2014_megahit_metabat_bin-3649	99.98	1.03	4.89536	Freshwater	d__Bacteria	p__Desulfobacterota	c__Desulfobulbia	o__Desulfobulbales	f__Desulfocapsaceae	g__Desulforhopalus	s__
3300025376_2	94.68	1.54	3.08621	Freshwater	d__Bacteria	p__Desulfobacterota	c__Syntrophia	o__Syntrophales	f__Fen-1087	g__Fen-1087	s__Fen-1087 sp003161855
3300018411_12	85.92	1.61	3.36425	Freshwater	d__Bacteria	p__Desulfobacterota	c__Desulfovibrionia	o__Desulfovibrionales	f__Desulfovibrionaceae	g__Halodesulfovibrio	s__
3300000236_4	80.53	4.55	6.20269	Freshwater	d__Bacteria	p__Desulfobacterota	c__Desulfobacteria	o__Desulfobacterales	f__Desulfococcaceae	g__	s__
3300027851_32	76.13	0	4.69632	Freshwater	d__Bacteria	p__Desulfobacterota	c__Desulfobacteria	o__Desulfobacterales	f__Desulfolunaceae	g__	s__
3300017431_28	97.89	1.19	2.50835	Freshwater	d__Bacteria	p__Desulfobacterota	c__Desulfovibrionia	o__Desulfovibrionales	f__Desulfonatronovibrionaceae	g__Desulfonatronovibrio	s__
SA2074A-DNA-1_megahit_metabat_bin-1007	80.36	3.57	7.49862	Freshwater	d__Bacteria	p__Desulfobacterota	c__Desulfobacteria	o__Desulfobacterales	f__UBA2174	g__	s__
3300013132_114	81.93	0.84	1.86084	Freshwater	d__Bacteria	p__Desulfobacterota	c__MBNT15	o__MBNT15	f__MBNT15	g__CG2-30-66-27	s__
3300029890_11	99	1.29	3.08388	Freshwater	d__Bacteria	p__Desulfobacterota	c__Desulfuromonadia	o__Desulfuromonadales	f__Trichloromonadaceae	g__UBA2197	s__UBA2197 sp002841765
LaPlata_megahit_metabat_bin-1461	94.17	4.68	3.35369	Freshwater	d__Bacteria	p__Desulfobacterota	c__Desulfomonilia	o__	f__	g__	s__
3300015370_15	91.94	2.58	4.36699	Freshwater	d__Bacteria	p__Desulfobacterota	c__BSN033	o__SM23-61	f__SM23-61	g__	s__
3300013138_16	94.52	1.51	5.88381	Freshwater	d__Bacteria	p__Desulfobacterota	c__Desulfomonilia	o__Desulfomonilales	f__Desulfomonilaceae	g__	s__
SA2600A_megahit_metabat_bin-0397	85.16	3.23	4.86143	Freshwater	d__Bacteria	p__Desulfobacterota	c__Desulfobacteria	o__Desulfatiglandales	f__HGW-15	g__	s__
AM-2014_megahit_metabat_bin-3252	92.56	4.91	5.24811	Freshwater	d__Bacteria	p__Desulfobacterota	c__	o__	f__	g__	s__
3300013126_56	92.9	0.32	2.80229	Freshwater	d__Bacteria	p__Desulfobacterota	c__Desulfuromonadia	o__Geobacterales	f__Pseudopelobacteraceae	g__Pseudopelobacter	s__
3300027902_51	79.87	0.97	2.42171	Freshwater	d__Bacteria	p__Desulfobacterota	c__Desulfomonilia_A	o__UBA1062	f__UBA1062	g__	s__
E5_megahit_metabat_bin-153	99.32	3.23	5.56501	Freshwater	d__Bacteria	p__Desulfobacterota	c__Desulfuromonadia	o__Geobacterales	f__	g__	s__
Ki2-D4_megahit_metabat_bin-0007	81	1.36	4.04504	Freshwater	d__Bacteria	p__Desulfobacterota	c__Desulfuromonadia	o__Geobacterales	f__Pseudopelobacteraceae	g__Pseudopelobacter	s__
3300015370_9	92.69	0.67	7.13894	Freshwater	d__Bacteria	p__Desulfobacterota	c__Desulfarculia	o__Adiutricales	f__	g__	s__
LJ_megahit_metabat_bin-4625	88	4.76	3.65478	Freshwater	d__Bacteria	p__Desulfobacterota	c__Desulfobulbia	o__Desulfobulbales	f__Desulfobulbaceae	g__Desulfobulbus	s__
SA2600A_megahit_metabat_bin-0517	95.81	0.68	4.37142	Freshwater	d__Bacteria	p__Desulfobacterota	c__Desulfobacteria	o__Desulfobacterales	f__Desulfatibacillaceae	g__	s__
AM-sed-core3-D1_megahit_metabat_bin-194	97.1	4.41	3.04484	Freshwater	d__Bacteria	p__Desulfobacterota	c__Syntrophia	o__Syntrophales	f__UBA2185	g__Fen-1135	s__
SA2074A-DNA-1_megahit_metabat_bin-0614	99.4	1.79	3.51593	Freshwater	d__Bacteria	p__Desulfobacterota	c__Desulfobulbia	o__Desulfobulbales	f__Desulfocapsaceae	g__UBA2270	s__
Loclat_megahit_metabat_bin-13126	94.84	4.3	4.01754	Freshwater	d__Bacteria	p__Desulfobacterota	c__Syntrophia	o__Syntrophales	f__Smithellaceae	g__UBA8904	s__
3300020603_23	94.09	1.29	5.01093	Freshwater	d__Bacteria	p__Desulfobacterota	c__Desulfomonilia	o__Desulfomonilales	f__Desulfomonilaceae	g__	s__
AlinenLipids_megahit_metabat_bin-9448	99.35	3.62	6.16902	Freshwater	d__Bacteria	p__Desulfobacterota	c__Desulfobacteria	o__Desulfobacterales	f__Desulfatirhabdiaceae	g__RAAP-1	s__
Ja_megahit_metabat_bin-5855	91.92	4.98	4.33398	Freshwater	d__Bacteria	p__Desulfobacterota	c__Desulfuromonadia	o__Geobacterales	f__Pseudopelobacteraceae	g__Pseudopelobacter	s__
3300014656_25	79.33	0	3.32824	Freshwater	d__Bacteria	p__Desulfobacterota	c__Desulfovibrionia	o__Desulfovibrionales	f__Desulfovibrionaceae	g__Humidesulfovibrio	s__
E14_megahit_metabat_bin-2280	98.29	0.93	3.99867	Freshwater	d__Bacteria	p__Desulfobacterota	c__Desulfuromonadia	o__Geobacterales	f__Pseudopelobacteraceae	g__Pseudopelobacter	s__
SA2600A_megahit_metabat_bin-0395	91.96	4.22	4.51379	Freshwater	d__Bacteria	p__Desulfobacterota	c__Desulfuromonadia	o__Desulfuromonadales	f__Geopsychrobacteraceae	g__	s__
3300019762_4	81.25	1.51	3.6632	Freshwater	d__Bacteria	p__Desulfobacterota	c__Desulfuromonadia	o__Desulfuromonadales	f__Geopsychrobacteraceae	g__BM522	s__
3300017925_6	87.03	3.28	4.66686	Freshwater	d__Bacteria	p__Desulfobacterota	c__Syntrophorhabdia	o__Syntrophorhabdales	f__WCHB1-27	g__BOG-1155	s__
Umea1p4_megahit_metabat_bin-207	98.71	4.34	5.67838	Freshwater	d__Bacteria	p__Desulfobacterota	c__Desulfobacteria	o__Desulfobacterales	f__Desulfatirhabdiaceae	g__RAAP-1	s__
3300013136_26	86.87	2.37	4.56031	Freshwater	d__Bacteria	p__Desulfobacterota	c__	o__	f__	g__	s__
VK_megahit_metabat_bin-1852	98.06	4.46	5.34264	Freshwater	d__Bacteria	p__Desulfobacterota	c__Desulfuromonadia	o__Geobacterales	f__	g__	s__
3300014060_31	84.37	1.86	3.29913	Freshwater	d__Bacteria	p__Desulfobacterota	c__Desulfovibrionia	o__Desulfovibrionales	f__Desulfovibrionaceae	g__Humidesulfovibrio	s__Humidesulfovibrio sp001871085
3300019761_5	76.83	1.8	4.97327	Freshwater	d__Bacteria	p__Desulfobacterota	c__Desulfobacteria	o__Desulfobacterales	f__Desulfobacteraceae	g__Desulfobacter	s__
MJ-time_megahit_metabat_bin-1817	98.34	1.77	6.66254	Freshwater	d__Bacteria	p__Desulfobacterota	c__Desulfuromonadia	o__Geobacterales	f__Geobacteraceae	g__Citrifermentans	s__
3300027719_11	100	0	3.98712	Freshwater	d__Bacteria	p__Desulfobacterota	c__Desulfobacteria	o__Desulfobacterales	f__Desulfobacteraceae	g__Desulfobacter	s__Desulfobacter postgatei
3300025441_5	93.7	3.78	4.31993	Freshwater	d__Bacteria	p__Desulfobacterota	c__Syntrophorhabdia	o__Syntrophorhabdales	f__WCHB1-27	g__BOG-1155	s__
MJ-2014-D4_megahit_metabat_bin-490	96.52	2.58	3.27235	Freshwater	d__Bacteria	p__Desulfobacterota	c__Desulfuromonadia	o__Geobacterales	f__Pseudopelobacteraceae	g__Pseudopelobacter	s__
3300013138_14	76.77	2.58	7.99161	Freshwater	d__Bacteria	p__Desulfobacterota	c__Desulfomonilia	o__Desulfomonilales	f__Desulfomonilaceae	g__	s__
3300017501_11	75.05	0.65	3.65036	Freshwater	d__Bacteria	p__Desulfobacterota	c__Desulfuromonadia	o__Geobacterales	f__	g__	s__
3300017526_10	85.16	4.19	3.18215	Freshwater	d__Bacteria	p__Desulfobacterota	c__BSN033	o__BSN033	f__UBA1163	g__	s__
SA207A_megahit_metabat_bin-0231	93.55	1.83	3.18146	Freshwater	d__Bacteria	p__Desulfobacterota	c__Syntrophia	o__Syntrophales	f__UBA5619	g__UBA5619	s__
3300023177_18	89.35	2.94	2.45099	Freshwater	d__Bacteria	p__Desulfobacterota	c__Syntrophia	o__Syntrophales	f__UBA2185	g__	s__
SA2074A-DNA-1_megahit_metabat_bin-0033	96.24	2.64	3.19901	Freshwater	d__Bacteria	p__Desulfobacterota	c__Syntrophia	o__Syntrophales	f__UBA5619	g__UBA5619	s__
SA207A_megahit_metabat_bin-1314	77.74	4.85	3.69204	Freshwater	d__Bacteria	p__Desulfobacterota	c__Desulfobulbia	o__Desulfobulbales	f__BM004	g__BM004	s__
3300019757_5	96.65	3.58	4.54802	Freshwater	d__Bacteria	p__Desulfobacterota	c__Desulfobacteria	o__Desulfobacterales	f__Desulfobacteraceae	g__Desulfobacter	s__
3300027900_45	80.97	3.87	2.78043	Freshwater	d__Bacteria	p__Desulfobacterota	c__BSN033	o__UBA8473	f__	g__	s__
SA207A_megahit_metabat_bin-0123	80.36	0	6.30572	Freshwater	d__Bacteria	p__Desulfobacterota	c__Desulfobacteria	o__Desulfobacterales	f__SURF-7	g__SURF-7	s__SURF-7 sp003599865
3300025432_7	95.48	3.55	4.93147	Freshwater	d__Bacteria	p__Desulfobacterota	c__BSN033	o__BSN033	f__UBA1163	g__UBA1163	s__UBA1163 sp002311635
3300000227_25	90.45	3.37	2.18072	Freshwater	d__Bacteria	p__Desulfobacterota	c__Dissulfuribacteria	o__Dissulfuribacterales	f__UBA5754	g__	s__
SA2600A-DNA-3_megahit_metabat_bin-429	88.96	4.19	5.99241	Freshwater	d__Bacteria	p__Desulfobacterota	c__Desulfobacteria	o__Desulfobacterales	f__SURF-15	g__	s__
SA2600A-DNA-2_megahit_metabat_bin-428	97.42	4.03	7.84104	Freshwater	d__Bacteria	p__Desulfobacterota	c__Desulfobacteria	o__Desulfatiglandales	f__	g__	s__
F4_megahit_metabat_bin-038	99.01	0.22	3.35233	Freshwater	d__Bacteria	p__Desulfobacterota	c__Desulfuromonadia	o__Geobacterales	f__Pseudopelobacteraceae	g__Pseudopelobacter	s__
SA207A_megahit_metabat_bin-0254	88.24	1.77	4.02463	Freshwater	d__Bacteria	p__Desulfobacterota	c__Desulfobacteria	o__Desulfobacterales	f__Desulfobacteraceae	g__Desulfobacula	s__
MJ-2014-D4_megahit_metabat_bin-546	98.19	0	2.86811	Freshwater	d__Bacteria	p__Desulfobacterota	c__Desulfobulbia	o__Desulfobulbales	f__Desulfurivibrionaceae	g__UBA2262	s__
3300013138_33	90.65	1.94	4.1013	Freshwater	d__Bacteria	p__Desulfobacterota	c__Syntrophia	o__Syntrophales	f__UBA5619	g__UBA5619	s__
3300029821_19	98.22	3.19	3.60387	Freshwater	d__Bacteria	p__Desulfobacterota	c__Desulfovibrionia	o__Desulfovibrionales	f__Desulfovibrionaceae	g__Humidesulfovibrio	s__Humidesulfovibrio sp002840405
3300020171_5	98.21	0.3	4.43496	Freshwater	d__Bacteria	p__Desulfobacterota	c__Desulfobulbia	o__Desulfobulbales	f__Desulfocapsaceae	g__UBA2270	s__UBA2270 sp002347745
3300027897_26	85.81	1.29	4.06301	Freshwater	d__Bacteria	p__Desulfobacterota	c__Desulfobacteria	o__Desulfatiglandales	f__HGW-15	g__	s__
3300020603_24	87.42	3.87	5.35049	Freshwater	d__Bacteria	p__Desulfobacterota	c__BSN033	o__SM23-61	f__SM23-61	g__	s__
3300017522_29	92.9	2.26	2.35311	Freshwater	d__Bacteria	p__Desulfobacterota	c__Syntrophia	o__Syntrophales	f__Smithellaceae	g__FEN-1160	s__
SA2600A-DNA-2_megahit_metabat_bin-189	97.42	4.86	6.45469	Freshwater	d__Bacteria	p__Desulfobacterota	c__Desulfobacteria	o__Desulfatiglandales	f__NaphS2	g__4484-190-2	s__
Loc090721-6m_megahit_metabat_bin-047	99.35	0.82	5.50217	Freshwater	d__Bacteria	p__Desulfobacterota	c__Desulfobacteria	o__Desulfobacterales	f__Desulfatirhabdiaceae	g__RAAP-1	s__
3300017687_2	97.42	1.29	4.73426	Freshwater	d__Bacteria	p__Desulfobacterota	c__Desulfarculia	o__Desulfarculales	f__Desulfarculaceae	g__SURF-10	s__
Loc090519-8-7m_megahit_metabat_bin-1533	96.11	3.35	4.71145	Freshwater	d__Bacteria	p__Desulfobacterota	c__Desulfuromonadia	o__Geobacterales	f__Pseudopelobacteraceae	g__Pseudopelobacter	s__
3300017501_9	98.71	0	2.80932	Freshwater	d__Bacteria	p__Desulfobacterota	c__Desulfuromonadia	o__Desulfuromonadales	f__BM103	g__VAUL01	s__
3300013125_24	91.29	3.31	4.03595	Freshwater	d__Bacteria	p__Desulfobacterota	c__Desulfomonilia	o__Desulfomonilales	f__Desulfomonilaceae	g__	s__
SA2074A-DNA-1_megahit_metabat_bin-0262	96.77	0.68	2.661	Freshwater	d__Bacteria	p__Desulfobacterota	c__BSN033	o__UBA8473	f__UBA8473	g__	s__
LaPlata_megahit_metabat_bin-3022	94.84	0.68	4.29274	Freshwater	d__Bacteria	p__Desulfobacterota	c__Desulfomonilia	o__Desulfomonilales	f__Desulfomonilaceae	g__	s__
3300027896_23	83.55	0.97	5.22568	Freshwater	d__Bacteria	p__Desulfobacterota	c__RBG-13-61-14	o__	f__	g__	s__
3300013129_29	93.7	2.52	2.4622	Freshwater	d__Bacteria	p__Desulfobacterota	c__Syntrophorhabdia	o__Syntrophorhabdales	f__Syntrophorhabdaceae	g__	s__
3300027719_14	99.34	1.19	3.87028	Freshwater	d__Bacteria	p__Desulfobacterota	c__Desulfovibrionia	o__Desulfovibrionales	f__Desulfovibrionaceae	g__	s__
SA2074A-DNA-1_megahit_metabat_bin-0199	99.14	0.05	4.64296	Freshwater	d__Bacteria	p__Desulfobacterota	c__Desulfobacteria	o__Desulfobacterales	f__Desulfobacteraceae	g__Desulfobacula	s__
LaPlata_megahit_metabat_bin-3846	93.03	3.23	4.66439	Freshwater	d__Bacteria	p__Desulfobacterota	c__Syntrophia	o__Syntrophales	f__UBA5619	g__UBA5619	s__
LJ-3-65m_megahit_metabat_bin-0764	99.33	4.01	5.80386	Freshwater	d__Bacteria	p__Desulfobacterota	c__Desulfuromonadia	o__Geobacterales	f__Pseudopelobacteraceae	g__Pseudopelobacter	s__
VK4_megahit_metabat_bin-1304	99.98	1.79	4.82755	Freshwater	d__Bacteria	p__Desulfobacterota	c__Desulfobulbia	o__Desulfobulbales	f__Desulfocapsaceae	g__	s__
3300029821_15	98.79	0	4.00648	Freshwater	d__Bacteria	p__Desulfobacterota	c__Desulfovibrionia	o__Desulfovibrionales	f__Desulfomicrobiaceae	g__Desulfomicrobium	s__Desulfomicrobium sp002841885
3300017532_35	88.83	0.89	3.85919	Freshwater	d__Bacteria	p__Desulfobacterota	c__Desulfobulbia	o__Desulfobulbales	f__Desulfobulbaceae	g__Desulfobulbus	s__
SA207A_megahit_metabat_bin-1393	91.58	2.3	3.88113	Freshwater	d__Bacteria	p__Desulfobacterota	c__Desulfobulbia	o__Desulfobulbales	f__Desulfurivibrionaceae	g__	s__
3300020603_41	93.53	3.23	3.43742	Freshwater	d__Bacteria	p__Desulfobacterota	c__	o__	f__	g__	s__
3300027719_16	87.41	2.98	4.07471	Freshwater	d__Bacteria	p__Desulfobacterota	c__Desulfovibrionia	o__Desulfovibrionales	f__Desulfovibrionaceae	g__	s__
Loclat_megahit_metabat_bin-10882	93.8	1.75	4.45094	Freshwater	d__Bacteria	p__Desulfobacterota	c__Desulfobulbia	o__Desulfobulbales	f__Desulfobulbaceae	g__Desulfobulbus	s__
SA2600A_megahit_metabat_bin-0655	97.34	1.72	3.46608	Freshwater	d__Bacteria	p__Desulfobacterota	c__Desulfovibrionia	o__Desulfovibrionales	f__Desulfovibrionaceae	g__Pseudodesulfovibrio	s__
A14_megahit_metabat_bin-2059	93.04	1.29	4.34894	Freshwater	d__Bacteria	p__Desulfobacterota	c__Desulfuromonadia	o__Geobacterales	f__	g__	s__
Loc090907-8-6m_megahit_metabat_bin-644	96.45	0	4.89186	Freshwater	d__Bacteria	p__Desulfobacterota	c__Desulfomonilia	o__Desulfomonilales	f__Desulfomonilaceae	g__	s__
3300025476_6	92.9	1.31	2.84219	Freshwater	d__Bacteria	p__Desulfobacterota	c__Syntrophia	o__Syntrophales	f__Smithellaceae	g__FEN-1160	s__
E14_megahit_metabat_bin-1988	97.56	0.83	4.41178	Freshwater	d__Bacteria	p__Desulfobacterota	c__Desulfuromonadia	o__Geobacterales	f__Pseudopelobacteraceae	g__Pseudopelobacter	s__
3300021135_5	98.77	2.93	4.10123	Freshwater	d__Bacteria	p__Desulfobacterota	c__Desulfobulbia	o__Desulfobulbales	f__Desulfocapsaceae	g__	s__
3300027900_35	86.77	1.37	3.37467	Freshwater	d__Bacteria	p__Desulfobacterota	c__BSN033	o__UBA8473	f__	g__	s__
3300017526_13	96.13	3.44	2.69611	Freshwater	d__Bacteria	p__Desulfobacterota	c__Syntrophia	o__Syntrophales	f__UBA2192	g__	s__
3300018019_11	94.28	0	3.64876	Freshwater	d__Bacteria	p__Desulfobacterota	c__Desulfomonilia_A	o__UBA1062	f__UBA1062	g__	s__
SA2600A-DNA-3_megahit_metabat_bin-477	96.77	1.96	4.19302	Freshwater	d__Bacteria	p__Desulfobacterota	c__Desulfarculia	o__Desulfarculales	f__Desulfarculaceae	g__SURF-10	s__
D-4_megahit_metabat_bin-50	99.35	2.39	4.82208	Freshwater	d__Bacteria	p__Desulfobacterota	c__Desulfuromonadia	o__Geobacterales	f__Pseudopelobacteraceae	g__Pseudopelobacter	s__
Kiruna1_megahit_metabat_bin-212	82.12	3.89	3.31102	Freshwater	d__Bacteria	p__Desulfobacterota	c__Desulfomonilia	o__Desulfomonilales	f__Desulfomonilaceae	g__	s__
3300029821_7	90.23	0.99	6.86941	Freshwater	d__Bacteria	p__Desulfobacterota	c__Desulfobacteria	o__Desulfatiglandales	f__HGW-15	g__HGW-15	s__HGW-15 sp002840535
3300020220_49	91.77	0.32	3.21083	Freshwater	d__Bacteria	p__Desulfobacterota	c__Desulfobaccia	o__Desulfobaccales	f__0-14-0-80-60-11	g__0-14-0-80-60-11	s__
3300027972_8	78.71	2.93	3.18582	Freshwater	d__Bacteria	p__Desulfobacterota	c__Syntrophorhabdia	o__Syntrophorhabdales	f__Syntrophorhabdaceae	g__Syntrophorhabdus	s__
Ki2-D4_megahit_metabat_bin-1014	94.3	4.38	3.10142	Freshwater	d__Bacteria	p__Desulfobacterota	c__Desulfobulbia	o__Desulfobulbales	f__Desulfocapsaceae	g__UBA2270	s__
3300019760_5	87.38	4.68	5.02698	Freshwater	d__Bacteria	p__Desulfobacterota	c__Desulfobacteria	o__Desulfobacterales	f__Desulfolunaceae	g__Desulfoluna	s__
3300013138_87	89.55	0.3	2.29618	Freshwater	d__Bacteria	p__Desulfobacterota	c__Desulfobulbia	o__Desulfobulbales	f__Desulfurivibrionaceae	g__UBA2262	s__
AlinenSedimentsCore3_megahit_metabat_bin-1488	95.38	4.16	2.96501	Freshwater	d__Bacteria	p__Desulfobacterota	c__Syntrophorhabdia	o__Syntrophorhabdales	f__Syntrophorhabdaceae	g__	s__
Loclat_megahit_metabat_bin-10029	76.71	3.87	3.38049	Freshwater	d__Bacteria	p__Desulfobacterota	c__Syntrophia	o__Syntrophales	f__UBA5619	g__UBA5619	s__
SA2600A-DNA-3_megahit_metabat_bin-432	96.13	4.43	3.77024	Freshwater	d__Bacteria	p__Desulfobacterota	c__Desulfobacteria	o__Desulfobacterales	f__BuS5	g__	s__
3300027792_3	96.77	4.84	5.04389	Freshwater	d__Bacteria	p__Desulfobacterota	c__Desulfobacteria	o__Desulfatiglandales	f__	g__	s__
3300025576_8	100	3.41	4.94499	Freshwater	d__Bacteria	p__Desulfobacterota	c__Syntrophobacteria	o__Syntrophobacterales	f__Syntrophobacteraceae	g__SbD1	s__
MJ-2014_megahit_metabat_bin-0326	97.62	1.49	3.27144	Freshwater	d__Bacteria	p__Desulfobacterota	c__Desulfobulbia	o__Desulfobulbales	f__Desulfocapsaceae	g__UBA2270	s__
3300017423_14	92.86	2.69	2.30834	Freshwater	d__Bacteria	p__Desulfobacterota	c__MBNT15	o__MBNT15	f__MBNT15	g__CG2-30-66-27	s__CG2-30-66-27 sp007280195
AlinenLipids_megahit_metabat_bin-4002	96.13	2.95	3.54302	Freshwater	d__Bacteria	p__Desulfobacterota	c__Syntrophia	o__Syntrophales	f__Smithellaceae	g__Fen-1166	s__
AM-sed-core1-D0_megahit_metabat_bin-392	76.93	1.96	3.40746	Freshwater	d__Bacteria	p__Desulfobacterota	c__Desulfomonilia	o__	f__	g__	s__
A14_megahit_metabat_bin-0914	98.71	0.99	3.84774	Freshwater	d__Bacteria	p__Desulfobacterota	c__Desulfuromonadia	o__Geobacterales	f__Pseudopelobacteraceae	g__Pseudopelobacter	s__
3300000230_24	82.53	4.19	2.67819	Freshwater	d__Bacteria	p__Desulfobacterota	c__Desulfuromonadia	o__Geobacterales	f__Pseudopelobacteraceae	g__Trichlorobacter	s__
3300013126_27	97.42	1.29	3.90064	Freshwater	d__Bacteria	p__Desulfobacterota	c__Desulfuromonadia	o__Geobacterales	f__Pseudopelobacteraceae	g__Pseudopelobacter	s__
VK4_megahit_metabat_bin-0817	99.35	2.15	5.04919	Freshwater	d__Bacteria	p__Desulfobacterota	c__Desulfuromonadia	o__Geobacterales	f__	g__	s__
AM-lipid-02-D5_megahit_metabat_bin-0909	99.26	4.93	5.30836	Freshwater	d__Bacteria	p__Desulfobacterota	c__Desulfuromonadia	o__Geobacterales	f__Pseudopelobacteraceae	g__Pseudopelobacter	s__
3300027885_8	79.91	4.54	5.00106	Freshwater	d__Bacteria	p__Desulfobacterota	c__Desulfobacteria	o__Desulfatiglandales	f__HGW-15	g__	s__
3300027800_9	97.53	2.26	4.9355	Freshwater	d__Bacteria	p__Desulfobacterota	c__Desulfobacteria	o__Desulfobacterales	f__Desulfobacteraceae	g__Desulfamplus	s__
3300014060_26	86.34	2.19	3.53641	Freshwater	d__Bacteria	p__Desulfobacterota	c__Syntrophia	o__Syntrophales	f__UBA5619	g__UBA5619	s__UBA5619 sp001873745
SA2600A-DNA-2_megahit_metabat_bin-522	94.68	3.87	2.5136	Freshwater	d__Bacteria	p__Desulfobacterota	c__Syntrophia	o__Syntrophales	f__UBA5619	g__UBA5619	s__
3300025409_3	94.19	4.38	4.9373	Freshwater	d__Bacteria	p__Desulfobacterota	c__BSN033	o__BSN033	f__UBA1163	g__UBA1163	s__
3300013138_111	88.24	0.16	1.75314	Freshwater	d__Bacteria	p__Desulfobacterota	c__Syntrophia	o__	f__	g__	s__
3300018035_6	91.61	2.26	3.81901	Freshwater	d__Bacteria	p__Desulfobacterota	c__Syntrophia	o__Syntrophales	f__Smithellaceae	g__Smithella	s__
3300013123_33	96.77	2.58	3.23277	Freshwater	d__Bacteria	p__Desulfobacterota	c__Syntrophia	o__Syntrophales	f__UBA5619	g__UBA5619	s__
3300027896_40	78.04	1.45	4.29695	Freshwater	d__Bacteria	p__Desulfobacterota	c__	o__	f__	g__	s__
AlinenSediments_megahit_metabat_bin-1115	89.02	2.36	4.09672	Freshwater	d__Bacteria	p__Desulfobacterota	c__RBG-13-61-14	o__RBG-13-61-14	f__	g__	s__
3300027851_30	98.81	0	3.85222	Freshwater	d__Bacteria	p__Desulfobacterota	c__Desulfovibrionia	o__Desulfovibrionales	f__Desulfomicrobiaceae	g__Desulfomicrobium	s__
Ja1-D5_megahit_metabat_bin-289	96.13	1.96	3.72686	Freshwater	d__Bacteria	p__Desulfobacterota	c__Desulfuromonadia	o__Geobacterales	f__Pseudopelobacteraceae	g__Pseudopelobacter	s__
AM-lipid-02-D10_megahit_metabat_bin-0275	97.42	1.94	4.20127	Freshwater	d__Bacteria	p__Desulfobacterota	c__Syntrophia	o__Syntrophales	f__UBA8958	g__UBA8958	s__
3300018017_8	96.77	3.87	3.46727	Freshwater	d__Bacteria	p__Desulfobacterota	c__Syntrophia	o__Syntrophales	f__Smithellaceae	g__UBA4810	s__UBA4810 sp002479215
3300000230_4	79.54	2.9	7.33829	Freshwater	d__Bacteria	p__Desulfobacterota	c__Desulfobacteria	o__Desulfobacterales	f__Desulfococcaceae	g__	s__
LJ-3-15m_megahit_metabat_bin-0697	78.45	0.05	3.63063	Freshwater	d__Bacteria	p__Desulfobacterota	c__Desulfuromonadia	o__Geobacterales	f__Pseudopelobacteraceae	g__Pseudopelobacter	s__
3300027819_26	86.08	4.32	5.07379	Freshwater	d__Bacteria	p__Desulfobacterota_B	c__Binatia	o__UBA9968	f__UBA9968	g__UBA9968	s__UBA9968 sp001799045
3300025460_4	97.48	4.2	3.93064	Freshwater	d__Bacteria	p__Desulfobacterota_B	c__Binatia	o__Binatales	f__Binataceae	g__Binatus	s__Binatus soli
3300025576_9	79.44	4.46	4.46114	Freshwater	d__Bacteria	p__Desulfobacterota_B	c__Binatia	o__Binatales	f__Binataceae	g__	s__
3300020214_14	97.4	3.55	5.60127	Freshwater	d__Bacteria	p__Desulfobacterota_B	c__Binatia	o__UBA9968	f__UBA9968	g__	s__
3300013122_4	88.24	4.25	4.43126	Freshwater	d__Bacteria	p__Desulfobacterota_B	c__Binatia	o__UBA1149	f__UBA1149	g__	s__
LJ-5-9m_megahit_metabat_bin-0318	94.07	2.1	3.91145	Freshwater	d__Bacteria	p__Desulfobacterota_B	c__Binatia	o__UBA1149	f__UBA1149	g__	s__
3300015370_27	100	1.1	2.58132	Freshwater	d__Bacteria	p__Edwardsbacteria	c__AC1	o__AC1	f__EtOH8	g__UBA2226	s__
AlinenSediments_megahit_metabat_bin-1799	88.81	2.66	5.30336	Freshwater	d__Bacteria	p__Eisenbacteria	c__RBG-16-71-46	o__RBG-16-71-46	f__RBG-16-71-46	g__	s__
Loclat_megahit_metabat_bin-10216	93.41	3.36	5.78246	Freshwater	d__Bacteria	p__Eisenbacteria	c__	o__	f__	g__	s__
3300020603_35	97.8	0	3.59534	Freshwater	d__Bacteria	p__Eisenbacteria	c__	o__	f__	g__	s__
SA2600A_megahit_metabat_bin-0842	82.34	0	3.09179	Freshwater	d__Bacteria	p__Eisenbacteria	c__	o__	f__	g__	s__
3300027896_32	81.32	3.48	4.74742	Freshwater	d__Bacteria	p__Eisenbacteria	c__	o__	f__	g__	s__
AM-2014_megahit_metabat_bin-1828	96.56	1.12	1.87244	Freshwater	d__Bacteria	p__Elusimicrobiota	c__Endomicrobia	o__Endomicrobiales	f__	g__	s__
3300014208_35	92.13	1.7	3.94564	Freshwater	d__Bacteria	p__Elusimicrobiota	c__Elusimicrobia	o__UBA1565	f__UBA1565	g__	s__
3300027835_62	90.76	3.58	2.0343	Freshwater	d__Bacteria	p__Elusimicrobiota	c__Elusimicrobia	o__	f__	g__	s__
3300014208_48	90.45	2.35	2.6182	Freshwater	d__Bacteria	p__Elusimicrobiota	c__Elusimicrobia	o__Elusimicrobiales	f__	g__	s__
3300029821_35	94.84	1.5	2.12041	Freshwater	d__Bacteria	p__Elusimicrobiota	c__Endomicrobia	o__PHAN01	f__PHAN01	g__PHAN01	s__PHAN01 sp002841695
MJ-2014_megahit_metabat_bin-0981	94.38	3.37	3.11388	Freshwater	d__Bacteria	p__Elusimicrobiota	c__Elusimicrobia	o__UBA1565	f__UBA9628	g__UBA9628	s__
SA2074A-DNA-3_megahit_metabat_bin-0163	93.26	0	1.84935	Freshwater	d__Bacteria	p__Elusimicrobiota	c__Endomicrobia_A	o__CG1-02-37-114	f__	g__	s__
3300028581_40	94.32	1.12	2.4789	Freshwater	d__Bacteria	p__Elusimicrobiota	c__Elusimicrobia	o__F11	f__FEN-1173	g__	s__
3300015370_20	85.38	0	3.73018	Freshwater	d__Bacteria	p__Elusimicrobiota	c__Elusimicrobia	o__Elusimicrobiales	f__UBA9959	g__	s__
SA207A_megahit_metabat_bin-0676	95.44	1.19	4.52904	Freshwater	d__Bacteria	p__Elusimicrobiota	c__Elusimicrobia	o__UBA1565	f__UBA1565	g__	s__
3300029821_28	89.41	1.12	3.10657	Freshwater	d__Bacteria	p__Elusimicrobiota	c__Elusimicrobia	o__Elusimicrobiales	f__UBA9959	g__UBA9959	s__UBA9959 sp002840355
MJ-time_megahit_metabat_bin-2640	88.76	1.12	3.93286	Freshwater	d__Bacteria	p__Elusimicrobiota	c__Elusimicrobia	o__Elusimicrobiales	f__UBA9959	g__UBA9959	s__
MJ-time_megahit_metabat_bin-0941	94.01	3.37	3.44734	Freshwater	d__Bacteria	p__Elusimicrobiota	c__Elusimicrobia	o__UBA1565	f__UBA9628	g__UBA9628	s__
3300017532_36	78.18	3.64	4.19404	Freshwater	d__Bacteria	p__Elusimicrobiota	c__Elusimicrobia	o__UBA1565	f__UBA9628	g__UBA9628	s__
3300017531_23	75.28	0	1.6143	Freshwater	d__Bacteria	p__Elusimicrobiota	c__UBA5214	o__UBA5214	f__UBA5214	g__	s__
AM-2014_megahit_metabat_bin-1629	93.26	3.37	2.88116	Freshwater	d__Bacteria	p__Elusimicrobiota	c__Elusimicrobia	o__Elusimicrobiales	f__UBA9959	g__YA12-FULL-51-18	s__
MJ_megahit_metabat_bin-1308	95.51	2.43	3.52331	Freshwater	d__Bacteria	p__Elusimicrobiota	c__Elusimicrobia	o__Elusimicrobiales	f__UBA9959	g__UBA9959	s__
I2_megahit_metabat_bin-066	93.26	3.75	2.84329	Freshwater	d__Bacteria	p__Elusimicrobiota	c__Elusimicrobia	o__UBA1565	f__UBA9628	g__GWA2-66-18	s__
AlinenLipids_megahit_metabat_bin-3311	89.51	2.25	4.00712	Freshwater	d__Bacteria	p__Elusimicrobiota	c__Elusimicrobia	o__Elusimicrobiales	f__UBA9959	g__UBA9959	s__
AM-2014_megahit_metabat_bin-1840	88.95	2.25	2.5137	Freshwater	d__Bacteria	p__Elusimicrobiota	c__Elusimicrobia	o__Elusimicrobiales	f__UBA9959	g__UBA9959	s__
3300014201_9	86.32	4.71	3.22107	Freshwater	d__Bacteria	p__Eremiobacterota	c__Eremiobacteria	o__UBP12	f__UBA5184	g__	s__
3300014200_6	76.05	0.67	2.16815	Freshwater	d__Bacteria	p__Eremiobacterota	c__Eremiobacteria	o__UBP12	f__UBA5184	g__Palsa-1483	s__
B4_megahit_metabat_bin-423	96.76	0	1.95693	Freshwater	d__Bacteria	p__Eremiobacterota	c__Eremiobacteria	o__UBP12	f__	g__	s__
B4coas_megahit_metabat_bin-1876	93.06	0	1.97782	Freshwater	d__Bacteria	p__Eremiobacterota	c__Eremiobacteria	o__UBP12	f__	g__	s__
3300003079_1	92.64	0.93	2.68289	Freshwater	d__Bacteria	p__Eremiobacterota	c__Eremiobacteria	o__UBP12	f__UBA5184	g__	s__
3300017494_18	79.29	0	3.53034	Freshwater	d__Bacteria	p__Eremiobacterota	c__Eremiobacteria	o__UBP12	f__UBA5184	g__	s__
3300013125_85	92.52	1.87	1.37258	Freshwater	d__Archaea	p__EX4484-52	c__EX4484-52	o__EX4484-52	f__B79-G9	g__	s__
3300014655_16	82.63	2.25	2.61325	Freshwater	d__Bacteria	p__FCPU426	c__	o__	f__	g__	s__
3300013133_32	93.96	0.06	2.57329	Freshwater	d__Bacteria	p__Fermentibacterota	c__Fermentibacteria	o__Fermentibacterales	f__Fermentibacteraceae	g__UBA5938	s__
3300027885_20	75.98	1.65	2.49644	Freshwater	d__Bacteria	p__Fermentibacterota	c__Fermentibacteria	o__Fermentibacterales	f__Fermentibacteraceae	g__	s__
3300014656_23	95.05	3.48	3.27885	Freshwater	d__Bacteria	p__Fermentibacterota	c__Fermentibacteria	o__Fermentibacterales	f__Fermentibacteraceae	g__Sabulitectum	s__
3300014153_11	87.16	1.1	4.21258	Freshwater	d__Bacteria	p__Fibrobacterota	c__Chitinivibrionia	o__Chitinivibrionales	f__Chitinispirillaceae	g__FEN-1185	s__
3300017505_17	87.91	2.2	2.44736	Freshwater	d__Bacteria	p__Fibrobacterota	c__Fibrobacteria	o__UBA11236	f__UBA11236	g__UBA11236	s__
3300027796_13	86.75	4.95	5.55439	Freshwater	d__Bacteria	p__Fibrobacterota	c__Chitinivibrionia	o__Chitinivibrionales	f__Chitinispirillaceae	g__	s__
3300027719_25	98.84	4.95	3.05566	Freshwater	d__Bacteria	p__Fibrobacterota	c__Fibrobacteria	o__Fibrobacterales	f__Fibrobacteraceae	g__UBA1313	s__UBA1313 sp001873075
3300027796_18	98.9	0.55	3.99093	Freshwater	d__Bacteria	p__Fibrobacterota	c__Fibrobacteria	o__UBA5070	f__UBA5070	g__UBA5070	s__
3300014159_10	93.89	1.1	2.86358	Freshwater	d__Bacteria	p__Fibrobacterota	c__Chitinivibrionia	o__Chitinivibrionales	f__Chitinispirillaceae	g__BOG-1184	s__
VK_megahit_metabat_bin-2524	82.6	1.3	3.78499	Freshwater	d__Bacteria	p__Fibrobacterota	c__Chitinivibrionia	o__Chitinivibrionales	f__	g__	s__
3300014168_10	98.9	0	3.50001	Freshwater	d__Bacteria	p__Fibrobacterota	c__Fibrobacteria	o__UBA5070	f__UBA5070	g__UBA5070	s__
3300027835_6	91.21	4.5	7.67771	Freshwater	d__Bacteria	p__Fibrobacterota	c__Fibrobacteria	o__UBA11236	f__UBA11236	g__	s__
AlinenSedimentsD2_megahit_metabat_bin-1055	78.99	4.96	4.31885	Freshwater	d__Bacteria	p__Fibrobacterota	c__Chitinivibrionia	o__Chitinivibrionales	f__Chitinispirillaceae	g__BOG-1184	s__
Loc090721-8-6m_megahit_metabat_bin-0569	98.84	3.85	4.46816	Freshwater	d__Bacteria	p__Fibrobacterota	c__Fibrobacteria	o__Fibrobacterales	f__	g__	s__
AlinenLipids_megahit_metabat_bin-2509	94.51	2.75	4.94962	Freshwater	d__Bacteria	p__Fibrobacterota	c__Fibrobacteria	o__UBA5070	f__UBA5070	g__UBA5070	s__
AM-2014-D8_megahit_metabat_bin-0137	94.25	4.24	2.84676	Freshwater	d__Bacteria	p__Firestonebacteria	c__D2-FULL-39-29	o__D2-FULL-39-29	f__D2-FULL-39-29	g__	s__
3300013133_46	89.51	1.12	2.16927	Freshwater	d__Bacteria	p__Firestonebacteria	c__D2-FULL-39-29	o__	f__	g__	s__
AM4_megahit_metabat_bin-387	95.51	1.12	2.27783	Freshwater	d__Bacteria	p__Firestonebacteria	c__D2-FULL-39-29	o__D2-FULL-39-29	f__	g__	s__
KR_megahit_metabat_bin-0439	93.19	1.12	2.92382	Freshwater	d__Bacteria	p__Firestonebacteria	c__D2-FULL-39-29	o__D2-FULL-39-29	f__D2-FULL-39-29	g__	s__
AM-lipid-01-D7_megahit_metabat_bin-0801	91.42	2.53	2.45214	Freshwater	d__Bacteria	p__Firestonebacteria	c__D2-FULL-39-29	o__D2-FULL-39-29	f__	g__	s__
AM_megahit_metabat_bin-2089	83.83	3.37	2.39977	Freshwater	d__Bacteria	p__Firestonebacteria	c__D2-FULL-39-29	o__D2-FULL-39-29	f__	g__	s__
AM-2014-D8_megahit_metabat_bin-0636	83.45	4.88	2.16075	Freshwater	d__Bacteria	p__Firestonebacteria	c__D2-FULL-39-29	o__D2-FULL-39-29	f__	g__	s__
Loclat_megahit_metabat_bin-03787	96.93	4.96	2.09286	Freshwater	d__Bacteria	p__Firmicutes	c__Bacilli	o__Erysipelotrichales	f__Erysipelotrichaceae	g__UBA2212	s__
3300018411_5	94.8	2.33	5.13407	Freshwater	d__Bacteria	p__Firmicutes	c__Bacilli	o__Paenibacillales	f__Paenibacillaceae	g__Paenibacillus_O	s__Paenibacillus_O humicus
3300013122_46	92.13	4.61	1.04503	Freshwater	d__Bacteria	p__Firmicutes	c__Bacilli	o__RFN20	f__CAG-826	g__UBA6120	s__
3300013126_120	84.87	0	1.1398	Freshwater	d__Bacteria	p__Firmicutes	c__Bacilli	o__RFN20	f__CAG-826	g__UBA6120	s__
3300013004_118	88.27	0	0.869219	Freshwater	d__Bacteria	p__Firmicutes	c__Bacilli	o__RFN20	f__CAG-826	g__UBA970	s__
3300027800_74	92.13	2.25	1.08743	Freshwater	d__Bacteria	p__Firmicutes	c__Bacilli	o__RF39	f__CAG-822	g__UBA5026	s__
3300028581_74	83.02	0.94	1.18007	Freshwater	d__Bacteria	p__Firmicutes	c__Bacilli	o__Erysipelotrichales	f__Erysipelotrichaceae	g__UBA2212	s__
LaPlata_megahit_metabat_bin-0469	81.11	1.9	1.88594	Freshwater	d__Bacteria	p__Firmicutes	c__Bacilli	o__Erysipelotrichales	f__Erysipelotrichaceae	g__UBA2212	s__
3300028569_72	94.38	0	1.03244	Freshwater	d__Bacteria	p__Firmicutes	c__Bacilli	o__RFN20	f__CAG-826	g__UBA970	s__UBA970 sp002292805
SA2074A-DNA-2_megahit_metabat_bin-232	98.67	0	1.86792	Freshwater	d__Bacteria	p__Firmicutes	c__Bacilli	o__Acholeplasmatales	f__Acholeplasmataceae	g__UBA2284	s__
3300017494_26	83.72	1.42	2.42106	Freshwater	d__Bacteria	p__Firmicutes	c__Bacilli	o__Erysipelotrichales	f__Erysipelotrichaceae	g__GWE2-51-13	s__
3300013137_90	92	1.33	1.82078	Freshwater	d__Bacteria	p__Firmicutes	c__Bacilli	o__Izemoplasmatales	f__UBA5603	g__UBA12489	s__
3300013137_157	75.85	2.67	1.24015	Freshwater	d__Bacteria	p__Firmicutes	c__Bacilli	o__Izemoplasmatales	f__UBA5603	g__	s__
3300019750_1	98.67	0	1.55135	Freshwater	d__Bacteria	p__Firmicutes	c__Bacilli	o__ML615J-28	f__	g__	s__
3300017473_26	80.25	0.44	1.52659	Freshwater	d__Bacteria	p__Firmicutes	c__Bacilli	o__ML615J-28	f__CAG-313	g__	s__
3300027851_70	98.67	0.44	1.77235	Freshwater	d__Bacteria	p__Firmicutes	c__Bacilli	o__Acholeplasmatales	f__Acholeplasmataceae	g__UBA2284	s__
LaPlata-15m-b_megahit_metabat_bin-270	97.21	4.11	1.92686	Freshwater	d__Bacteria	p__Firmicutes	c__Bacilli	o__Izemoplasmatales	f__UBA5603	g__UBA12489	s__
3300013137_95	97.33	0	1.65597	Freshwater	d__Bacteria	p__Firmicutes	c__Bacilli	o__Izemoplasmatales	f__UBA5603	g__	s__
3300027719_55	92.7	3.53	1.21359	Freshwater	d__Bacteria	p__Firmicutes	c__Bacilli	o__RF39	f__CAG-822	g__UBA5026	s__
3300017473_17	96	3.23	1.31601	Freshwater	d__Bacteria	p__Firmicutes	c__Bacilli	o__Acholeplasmatales	f__Acholeplasmataceae	g__UBA2284	s__
3300029821_34	92.92	2.91	2.2475	Freshwater	d__Bacteria	p__Firmicutes	c__Bacilli	o__Erysipelotrichales	f__Erysipelotrichaceae	g__UBA2227	s__UBA2227 sp002841515
3300017937_5	96.98	0	3.30725	Freshwater	d__Bacteria	p__Firmicutes	c__Alicyclobacillia	o__Alicyclobacillales	f__Alicyclobacillaceae	g__	s__
3300006192_18	84.24	3.45	2.06892	Freshwater	d__Bacteria	p__Firmicutes	c__Bacilli	o__Izemoplasmatales	f__Izemoplasmataceae	g__	s__
LaPlata-a_megahit_metabat_bin-2501	95.51	0.27	1.07955	Freshwater	d__Bacteria	p__Firmicutes	c__Bacilli	o__RFN20	f__CAG-826	g__UBA970	s__
3300027796_72	92.7	0.56	1.27645	Freshwater	d__Bacteria	p__Firmicutes	c__Bacilli	o__RF39	f__CAG-822	g__UBA5026	s__
3300017518_52	75.04	1.02	2.16223	Freshwater	d__Bacteria	p__Firmicutes_A	c__Clostridia	o__TANB77	f__CAG-465	g__	s__
3300017494_11	98.11	1.42	3.67142	Freshwater	d__Bacteria	p__Firmicutes_A	c__Clostridia	o__Saccharofermentanales	f__Saccharofermentanaceae	g__Firm-13	s__
3300027796_28	88.16	0.63	3.39413	Freshwater	d__Bacteria	p__Firmicutes_A	c__Clostridia	o__Lachnospirales	f__Lachnospiraceae	g__	s__
3300018411_15	84.62	2.45	3.04305	Freshwater	d__Bacteria	p__Firmicutes_A	c__Clostridia	o__Peptostreptococcales	f__T1SED10-28	g__T1SED10-28	s__
LaPlata_megahit_metabat_bin-1746	92.91	3.03	2.83937	Freshwater	d__Bacteria	p__Firmicutes_A	c__Clostridia	o__Saccharofermentanales	f__UBA5734	g__	s__
SA2600A_megahit_metabat_bin-1096	81.77	2.96	2.82722	Freshwater	d__Bacteria	p__Firmicutes_A	c__Clostridia_A	o__Christensenellales	f__CAG-74	g__Firm-11	s__
3300027796_41	98.94	1.42	2.59518	Freshwater	d__Bacteria	p__Firmicutes_A	c__Clostridia	o__Saccharofermentanales	f__Saccharofermentanaceae	g__Firm-13	s__
AlinenLipids_megahit_metabat_bin-6025	97.16	2.58	2.58743	Freshwater	d__Bacteria	p__Firmicutes_A	c__Clostridia	o__Saccharofermentanales	f__UBA5734	g__	s__
3300018405_11	86.3	3.43	3.02712	Freshwater	d__Bacteria	p__Firmicutes_A	c__Clostridia	o__Clostridiales	f__Clostridiaceae	g__Proteiniclasticum	s__Proteiniclasticum sp003510765
3300000497_1	89.71	0.67	3.83291	Freshwater	d__Bacteria	p__Firmicutes_A	c__Clostridia	o__Acetivibrionales	f__Acetivibrionaceae	g__Ruminiclostridium	s__Ruminiclostridium hungatei
3300027796_29	98.66	1.45	3.03395	Freshwater	d__Bacteria	p__Firmicutes_A	c__Clostridia	o__Oscillospirales	f__Ruminococcaceae	g__HUN007	s__
3300006192_24	82.24	0.17	1.97447	Freshwater	d__Bacteria	p__Firmicutes_A	c__Clostridia	o__Tissierellales	f__Tissierellaceae	g__Soehngenia_B	s__
3300027800_10	81.99	4.92	5.80701	Freshwater	d__Bacteria	p__Firmicutes_A	c__Clostridia	o__Acetivibrionales	f__Acetivibrionaceae	g__Pseudobacteroides	s__
3300028602_75	86.52	2.54	1.7325	Freshwater	d__Bacteria	p__Firmicutes_A	c__Clostridia	o__Saccharofermentanales	f__DTU023	g__UBA4923	s__UBA4923 sp002427535
3300027796_12	98.66	1.01	4.93017	Freshwater	d__Bacteria	p__Firmicutes_A	c__Clostridia	o__Monoglobales_A	f__	g__	s__
3300029890_9	97.02	0.05	3.43112	Freshwater	d__Bacteria	p__Firmicutes_A	c__Clostridia_A	o__Christensenellales	f__CAG-138	g__UBA7703	s__UBA7703 sp002841395
3300000232_7	96.64	2.35	2.93205	Freshwater	d__Bacteria	p__Firmicutes_A	c__Clostridia	o__Acetivibrionales	f__Acetivibrionaceae	g__	s__
3300027800_28	98.94	1.06	3.31101	Freshwater	d__Bacteria	p__Firmicutes_A	c__Clostridia	o__Saccharofermentanales	f__Saccharofermentanaceae	g__Firm-13	s__
3300028602_59	93.18	0.34	1.92611	Freshwater	d__Bacteria	p__Firmicutes_A	c__Clostridia	o__Oscillospirales	f__CAG-382	g__UBA1206	s__
3300027796_37	97.65	0.67	2.69384	Freshwater	d__Bacteria	p__Firmicutes_A	c__Clostridia	o__Monoglobales	f__Firm-18	g__	s__
3300029821_36	88.48	1.06	1.99556	Freshwater	d__Bacteria	p__Firmicutes_A	c__Clostridia	o__Peptostreptococcales	f__Anaerovoracaceae	g__PHAE01	s__PHAE01 sp002840285
3300013138_93	97.08	0.34	1.98045	Freshwater	d__Bacteria	p__Firmicutes_A	c__Clostridia_A	o__Christensenellales	f__Christensenellaceae	g__	s__
3300027796_48	87.04	2.54	2.49263	Freshwater	d__Bacteria	p__Firmicutes_A	c__Clostridia	o__Saccharofermentanales	f__Saccharofermentanaceae	g__Firm-13	s__
3300018021_21	85.64	0	2.39874	Freshwater	d__Bacteria	p__Firmicutes_B	c__Syntrophomonadia	o__Thermacetogeniales	f__Palsa-1188	g__Palsa-1188	s__
3300017688_6	100	3.82	2.2059	Freshwater	d__Bacteria	p__Firmicutes_B	c__Desulfotomaculia	o__Ammonifexales	f__Desulforudaceae	g__SURF-60	s__
3300018018_20	93.5	3.69	2.72465	Freshwater	d__Bacteria	p__Firmicutes_B	c__Syntrophomonadia	o__Thermacetogeniales	f__Palsa-1188	g__	s__
3300029821_18	99.83	1.79	3.56372	Freshwater	d__Bacteria	p__Firmicutes_B	c__Thermincolia	o__Thermincolales	f__UBA2595	g__W-Firmicutes-14	s__W-Firmicutes-14 sp002840275
3300029891_14	99.94	2.14	3.06054	Freshwater	d__Bacteria	p__Firmicutes_B	c__Thermincolia	o__Thermincolales	f__UBA2595	g__GW-Firmicutes-8	s__GW-Firmicutes-8 sp002840165
3300014208_46	95.76	1.27	2.53325	Freshwater	d__Bacteria	p__Firmicutes_C	c__Negativicutes	o__	f__	g__	s__
3300017394_1	77.54	0.85	2.35333	Freshwater	d__Bacteria	p__Firmicutes_D	c__UBA994	o__UBA994	f__UBA994	g__	s__
3300020603_50	94.28	3.32	2.87607	Freshwater	d__Bacteria	p__Firmicutes_D	c__Dethiobacteria	o__DTU022	f__DTU022	g__UBA993	s__
3300017401_3	78.6	0.71	2.36878	Freshwater	d__Bacteria	p__Firmicutes_D	c__Dethiobacteria	o__DTU022	f__UBA8154	g__UBA8154	s__
3300017531_8	91.83	2.4	2.90657	Freshwater	d__Bacteria	p__Firmicutes_E	c__Symbiobacteriia	o__	f__	g__	s__
3300017505_23	83.12	0.37	1.37845	Freshwater	d__Bacteria	p__Fusobacteriota	c__Fusobacteriia	o__Fusobacteriales	f__Fusobacteriaceae	g__Cetobacterium_A	s__Cetobacterium_A somerae
3300006192_16	93.26	2.25	2.41133	Freshwater	d__Bacteria	p__Fusobacteriota	c__Fusobacteriia	o__Fusobacteriales	f__Fusobacteriaceae	g__	s__
3300027793_11	96.15	4.4	3.91702	Freshwater	d__Bacteria	p__Gemmatimonadota	c__Gemmatimonadetes	o__Gemmatimonadales	f__Gemmatimonadaceae	g__SCN-70-22	s__
LaPlata-b_megahit_metabat_bin-0710	88.36	2.63	2.16873	Freshwater	d__Bacteria	p__Gemmatimonadota	c__Gemmatimonadetes	o__Gemmatimonadales	f__Gemmatimonadaceae	g__Fen-1231	s__
Kiruna3_megahit_metabat_bin-0973	76.31	4.96	4.35868	Freshwater	d__Bacteria	p__Gemmatimonadota	c__Gemmatimonadetes	o__Gemmatimonadales	f__Gemmatimonadaceae	g__Fen-1231	s__
3300020200_54	82.05	3.3	2.27978	Freshwater	d__Bacteria	p__Gemmatimonadota	c__Gemmatimonadetes	o__Gemmatimonadales	f__Gemmatimonadaceae	g__Fen-1231	s__
ErkenSummer_megahit_metabat_bin-4177	93.96	2.33	3.5418	Freshwater	d__Bacteria	p__Gemmatimonadota	c__Gemmatimonadetes	o__Gemmatimonadales	f__Gemmatimonadaceae	g__Gemmatimonas	s__Gemmatimonas sp002737115
Ki2-D2_megahit_metabat_bin-1299	97.8	2.2	3.12332	Freshwater	d__Bacteria	p__Gemmatimonadota	c__Gemmatimonadetes	o__Gemmatimonadales	f__Gemmatimonadaceae	g__Fen-1231	s__
3300027878_41	90.66	4.4	5.52254	Freshwater	d__Bacteria	p__Gemmatimonadota	c__Gemmatimonadetes	o__Gemmatimonadales	f__Gemmatimonadaceae	g__	s__
UppL5_megahit_metabat_bin-2002	83.52	4.46	4.68827	Freshwater	d__Bacteria	p__Gemmatimonadota	c__Gemmatimonadetes	o__Gemmatimonadales	f__Gemmatimonadaceae	g__Gemmatimonas	s__
Kiruna2_megahit_metabat_bin-1709	83.53	4.4	4.36367	Freshwater	d__Bacteria	p__Gemmatimonadota	c__Gemmatimonadetes	o__Gemmatimonadales	f__Gemmatimonadaceae	g__Fen-1231	s__
Umea3p2_megahit_metabat_bin-0537	97.8	2.2	3.28169	Freshwater	d__Bacteria	p__Gemmatimonadota	c__Gemmatimonadetes	o__Gemmatimonadales	f__Gemmatimonadaceae	g__Fen-1231	s__
3300013132_90	95.6	1.1	2.11576	Freshwater	d__Bacteria	p__Gemmatimonadota	c__Gemmatimonadetes	o__Gemmatimonadales	f__Gemmatimonadaceae	g__Fen-1231	s__
3300012043_7	85.16	1.2	2.98169	Freshwater	d__Bacteria	p__Gemmatimonadota	c__Gemmatimonadetes	o__Gemmatimonadales	f__GWC2-71-9	g__	s__
Loclat_megahit_metabat_bin-08888	93.56	2.43	4.2432	Freshwater	d__Bacteria	p__Gemmatimonadota	c__Gemmatimonadetes	o__Gemmatimonadales	f__Gemmatimonadaceae	g__Gemmatimonas	s__
3300020214_22	97.44	1.1	3.66498	Freshwater	d__Bacteria	p__Gemmatimonadota	c__Gemmatimonadetes	o__Gemmatimonadales	f__GWC2-71-9	g__	s__
3300027754_16	88.61	2.26	2.92047	Freshwater	d__Bacteria	p__Gemmatimonadota	c__Gemmatimonadetes	o__Gemmatimonadales	f__Gemmatimonadaceae	g__Fen-1231	s__
KR_megahit_metabat_bin-1670	88.8	1.12	1.78261	Freshwater	d__Bacteria	p__Goldbacteria	c__PGYV01	o__PGYV01	f__	g__	s__
3300000227_21	95.51	3.37	2.28626	Freshwater	d__Bacteria	p__Goldbacteria	c__PGYV01	o__PGYV01	f__	g__	s__
3300014199_13	93.26	2.81	2.89963	Freshwater	d__Bacteria	p__Goldbacteria	c__PGYV01	o__PGYV01	f__Palsa-1178	g__Bog-1181	s__
3300027825_20	96.08	0.65	2.30221	Freshwater	d__Archaea	p__Halobacteriota	c__Methanocellia	o__Methanocellales	f__Methanocellaceae	g__Methanocella	s__
3300029821_33	99.02	2.61	2.18461	Freshwater	d__Archaea	p__Halobacteriota	c__Methanosarcinia	o__Methanosarcinales	f__Methanoperedenaceae	g__Methanoperedens_A	s__Methanoperedens_A sp002839545
3300013137_39	97.55	3.27	3.60817	Freshwater	d__Archaea	p__Halobacteriota	c__Methanosarcinia	o__Methanosarcinales	f__Methanoperedenaceae	g__Methanoperedens	s__
3300028602_74	80.42	4.25	1.90494	Freshwater	d__Archaea	p__Halobacteriota	c__Methanomicrobia	o__Methanomicrobiales	f__Methanomicrobiaceae	g__Methanogenium	s__
AM-2014_megahit_metabat_bin-3762	98.69	0	2.96809	Freshwater	d__Archaea	p__Halobacteriota	c__Methanomicrobia	o__Methanomicrobiales	f__Methanoregulaceae	g__	s__
AM-lipid-01-D7_megahit_metabat_bin-1774	99.02	1.31	2.90666	Freshwater	d__Archaea	p__Halobacteriota	c__Methanomicrobia	o__Methanomicrobiales	f__Methanoregulaceae	g__Methanoregula	s__
3300028602_54	95.42	1.96	2.00905	Freshwater	d__Archaea	p__Halobacteriota	c__Methanosarcinia	o__Methanosarcinales	f__Methanosarcinaceae	g__	s__
3300027897_58	97.06	2.31	1.79718	Freshwater	d__Archaea	p__Halobacteriota	c__Methanomicrobia	o__Methanomicrobiales	f__Methanoregulaceae	g__UBA9949	s__
AM-2014-D8_megahit_metabat_bin-0504	99.67	3.67	3.65603	Freshwater	d__Archaea	p__Halobacteriota	c__Methanomicrobia	o__Methanomicrobiales	f__Methanoregulaceae	g__	s__
3300017938_25	97.7	0.66	1.74385	Freshwater	d__Archaea	p__Halobacteriota	c__Methanomicrobia	o__Methanomicrobiales	f__Methanoregulaceae	g__MVRE01	s__
3300027825_24	89.74	1.96	1.99385	Freshwater	d__Archaea	p__Halobacteriota	c__Methanomicrobia	o__Methanomicrobiales	f__Methanoregulaceae	g__Methanoregula	s__
3300017526_29	83.77	4.58	1.95438	Freshwater	d__Archaea	p__Halobacteriota	c__Syntropharchaeia	o__ANME-1	f__ANME-1	g__ANME-1-THS	s__
3300029442_9	98.04	0	3.32305	Freshwater	d__Archaea	p__Halobacteriota	c__Methanosarcinia	o__Methanotrichales	f__Methanotrichaceae	g__Methanothrix	s__
AlinenSediments_megahit_metabat_bin-0030	99.02	4.71	2.60796	Freshwater	d__Archaea	p__Halobacteriota	c__Methanomicrobia	o__Methanomicrobiales	f__Methanoregulaceae	g__	s__
3300013123_18	99.97	2.72	3.99871	Freshwater	d__Archaea	p__Halobacteriota	c__Methanosarcinia	o__Methanosarcinales	f__Methanoperedenaceae	g__Methanoperedens	s__
3300017938_18	98.24	0.65	2.56649	Freshwater	d__Archaea	p__Halobacteriota	c__Methanomicrobia	o__Methanomicrobiales	f__Methanoregulaceae	g__Methanoregula	s__
AM-sed-core1-D1_megahit_metabat_bin-556	76.42	3.5	2.20929	Freshwater	d__Archaea	p__Halobacteriota	c__Methanosarcinia	o__Methanotrichales	f__Methanotrichaceae	g__Methanothrix	s__
3300018019_17	79.34	0	2.69768	Freshwater	d__Archaea	p__Halobacteriota	c__Methanomicrobia	o__Methanomicrobiales	f__Methanoregulaceae	g__Methanoregula	s__
3300028602_61	85.52	2.51	2.04117	Freshwater	d__Archaea	p__Halobacteriota	c__Methanomicrobia	o__Methanomicrobiales	f__Methanomicrobiaceae	g__	s__
AlinenSediments_megahit_metabat_bin-3414	99.01	3.16	1.76315	Freshwater	d__Archaea	p__Halobacteriota	c__Methanomicrobia	o__Methanomicrobiales	f__Methanoregulaceae	g__MVRE01	s__
3300017988_24	92.81	1.06	2.31845	Freshwater	d__Archaea	p__Halobacteriota	c__Methanosarcinia	o__Methanotrichales	f__Methanotrichaceae	g__UBA114	s__
3300018015_21	99.67	0.87	1.94209	Freshwater	d__Archaea	p__Halobacteriota	c__Methanomicrobia	o__Methanomicrobiales	f__Methanocorpusculaceae	g__	s__
3300025812_17	96.24	0.65	2.14456	Freshwater	d__Archaea	p__Halobacteriota	c__Bog-38	o__Bog-38	f__Bog-38	g__Bog-38	s__
3300025506_13	96.9	0.65	2.22109	Freshwater	d__Archaea	p__Halobacteriota	c__Bog-38	o__Bog-38	f__Bog-38	g__Bog-38	s__Bog-38 sp003139855
3300025446_16	96.73	0.65	2.31031	Freshwater	d__Archaea	p__Halobacteriota	c__Bog-38	o__Bog-38	f__Bog-38	g__Bog-38	s__
3300027896_53	88.85	3.65	3.01669	Freshwater	d__Archaea	p__Halobacteriota	c__Methanosarcinia	o__Methanotrichales	f__Methanotrichaceae	g__Methanothrix	s__
3300013126_82	76.27	2.01	2.15577	Freshwater	d__Archaea	p__Halobacteriota	c__Methanomicrobia	o__Methanomicrobiales	f__Methanoregulaceae	g__Methanoregula	s__
LaPlata_megahit_metabat_bin-1517	98.72	0	7.38544	Freshwater	d__Bacteria	p__Hydrogenedentota	c__Hydrogenedentia	o__Hydrogenedentiales	f__	g__	s__
Loclat_megahit_metabat_bin-18389	100	3.23	7.63666	Freshwater	d__Bacteria	p__Hydrogenedentota	c__Hydrogenedentia	o__Hydrogenedentiales	f__SCBR16-9	g__	s__
MJ-time_megahit_metabat_bin-1056	98.8	4.59	8.38071	Freshwater	d__Bacteria	p__Hydrogenedentota	c__Hydrogenedentia	o__Hydrogenedentiales	f__	g__	s__
LaPlata_megahit_metabat_bin-0323	81.36	0	5.41968	Freshwater	d__Bacteria	p__Hydrogenedentota	c__Hydrogenedentia	o__Hydrogenedentiales	f__SCBR16-9	g__	s__
MJ-2014_megahit_metabat_bin-0815	83.78	2.36	7.46323	Freshwater	d__Bacteria	p__Hydrogenedentota	c__Hydrogenedentia	o__Hydrogenedentiales	f__SCBR16-9	g__	s__
AlinenLipids_megahit_metabat_bin-3554	96.1	0.51	7.30143	Freshwater	d__Bacteria	p__Hydrogenedentota	c__Hydrogenedentia	o__Hydrogenedentiales	f__SCBR16-9	g__	s__
Kiruna3_megahit_metabat_bin-1600	95.6	3.25	6.13064	Freshwater	d__Bacteria	p__Hydrogenedentota	c__Hydrogenedentia	o__Hydrogenedentiales	f__	g__	s__
3300015370_46	87.65	2.8	1.42283	Freshwater	d__Archaea	p__Hydrothermarchaeota	c__Hydrothermarchaeia	o__Hydrothermarchaeales	f__Hydrothermarchaeaceae	g__	s__
3300027835_185	82.71	0	0.871001	Freshwater	d__Archaea	p__Iainarchaeota	c__Iainarchaeia	o__B1Sed10-29	f__	g__	s__
3300027835_98	78.04	0.93	1.42727	Freshwater	d__Archaea	p__Iainarchaeota	c__Iainarchaeia	o__Iainarchaeales	f__Iainarchaeaceae	g__UBA10205	s__
3300027819_104	92.06	0.93	1.31565	Freshwater	d__Archaea	p__Iainarchaeota	c__Iainarchaeia	o__Iainarchaeales	f__GW2011-AR10	g__	s__
3300013125_98	83.18	0	1.27986	Freshwater	d__Archaea	p__Iainarchaeota	c__Iainarchaeia	o__	f__	g__	s__
3300027819_105	88.32	0.93	1.35274	Freshwater	d__Archaea	p__Iainarchaeota	c__Iainarchaeia	o__Iainarchaeales	f__GCA-2688035	g__	s__
3300028032_35	84.04	1.87	1.16941	Freshwater	d__Archaea	p__Iainarchaeota	c__Iainarchaeia	o__Iainarchaeales	f__GCA-2688035	g__	s__
3300020200_76	77.26	0.93	0.951315	Freshwater	d__Archaea	p__Iainarchaeota	c__Iainarchaeia	o__	f__	g__	s__
3300027819_108	88.79	0.93	1.26497	Freshwater	d__Archaea	p__Iainarchaeota	c__Iainarchaeia	o__Iainarchaeales	f__	g__	s__
LaPlata-b_megahit_metabat_bin-2430	96.7	3.85	3.93921	Freshwater	d__Bacteria	p__Krumholzibacteriota	c__Krumholzibacteria	o__LZORAL124-64-63	f__LZORAL124-64-63	g__	s__
Loclat_megahit_metabat_bin-10883	98.9	2.2	4.33601	Freshwater	d__Bacteria	p__Krumholzibacteriota	c__Krumholzibacteria	o__LZORAL124-64-63	f__LZORAL124-64-63	g__	s__
3300015370_18	94.93	2.2	4.038	Freshwater	d__Bacteria	p__Krumholzibacteriota	c__Krumholzibacteria	o__LZORAL124-64-63	f__LZORAL124-64-63	g__UM-FILTER-65-15	s__
SA207A_megahit_metabat_bin-0807	97.8	2.2	4.43128	Freshwater	d__Bacteria	p__Krumholzibacteriota	c__Krumholzibacteria	o__LZORAL124-64-63	f__LZORAL124-64-63	g__UM-FILTER-65-15	s__
LJ_megahit_metabat_bin-5039	98.9	2.4	4.38106	Freshwater	d__Bacteria	p__Krumholzibacteriota	c__Krumholzibacteria	o__LZORAL124-64-63	f__LZORAL124-64-63	g__	s__
3300028032_19	89.59	4.4	2.64861	Freshwater	d__Bacteria	p__Krumholzibacteriota	c__Krumholzibacteria	o__SSS58A	f__SSS58A	g__	s__
LaPlata_megahit_metabat_bin-0729	93.96	4.4	7.72269	Freshwater	d__Bacteria	p__Latescibacterota	c__UBA2968	o__UBA8231	f__SLHA01	g__	s__
3300020214_21	96.09	1.45	4.4179	Freshwater	d__Bacteria	p__Latescibacterota	c__	o__	f__	g__	s__
3300020200_14	95.6	4.4	5.05383	Freshwater	d__Bacteria	p__Latescibacterota	c__UBA2968	o__UBA8231	f__	g__	s__
3300023179_45	91.38	1.71	1.85484	Freshwater	d__Bacteria	p__Margulisbacteria	c__Marinamargulisbacteria	o__SXXA01	f__	g__	s__
3300013137_101	86.32	0.85	1.81332	Freshwater	d__Bacteria	p__Margulisbacteria	c__WOR-1	o__	f__	g__	s__
3300022752_43	91.38	0.85	2.10039	Freshwater	d__Bacteria	p__Margulisbacteria	c__Marinamargulisbacteria	o__SXXA01	f__	g__	s__
LJ_megahit_metabat_bin-3332	91.45	1.9	2.42366	Freshwater	d__Bacteria	p__Margulisbacteria	c__Riflemargulisbacteria	o__GWF2-35-9	f__GWF2-35-9	g__	s__
AM_megahit_metabat_bin-3330	90.67	1.72	2.38045	Freshwater	d__Bacteria	p__Margulisbacteria	c__Riflemargulisbacteria	o__GWF2-35-9	f__GWF2-35-9	g__	s__
AM-2014_megahit_metabat_bin-1871	77.18	2.09	1.65701	Freshwater	d__Bacteria	p__Margulisbacteria	c__WOR-1	o__XYC2-FULL-46-14	f__XYC2-FULL-37-10	g__	s__
3300000230_29	83.33	2.56	2.43772	Freshwater	d__Bacteria	p__Margulisbacteria	c__Riflemargulisbacteria	o__GWF2-35-9	f__GWF2-35-9	g__	s__
3300028032_27	89.74	0	1.74901	Freshwater	d__Bacteria	p__Margulisbacteria	c__WOR-1	o__	f__	g__	s__
3300027697_25	77.32	1.71	1.92037	Freshwater	d__Bacteria	p__Margulisbacteria	c__Marinamargulisbacteria	o__SXXA01	f__SXXA01	g__SXXA01	s__
3300028032_26	88.89	1.71	1.77723	Freshwater	d__Bacteria	p__Margulisbacteria	c__WOR-1	o__	f__	g__	s__
AlinenSediments_megahit_metabat_bin-4880	88.89	2.56	1.89993	Freshwater	d__Bacteria	p__Margulisbacteria	c__WOR-1	o__XYC2-FULL-46-14	f__	g__	s__
3300027896_78	89.74	2.56	1.96623	Freshwater	d__Bacteria	p__Margulisbacteria	c__WOR-1	o__O2-12-FULL-45-9	f__	g__	s__
3300024054_50	88.72	1.92	1.90557	Freshwater	d__Bacteria	p__Margulisbacteria	c__WOR-1	o__O2-12-FULL-45-9	f__	g__	s__
3300017526_37	80.82	1.71	1.46471	Freshwater	d__Bacteria	p__Margulisbacteria	c__WOR-1	o__	f__	g__	s__
3300013131_77	94.37	2.56	2.11315	Freshwater	d__Bacteria	p__Margulisbacteria	c__Marinamargulisbacteria	o__SXXA01	f__	g__	s__
Ki3-D4_megahit_metabat_bin-163	91.45	1.03	2.33922	Freshwater	d__Bacteria	p__Margulisbacteria	c__Riflemargulisbacteria	o__GWF2-35-9	f__GWF2-35-9	g__	s__
KT6_megahit_metabat_bin-564	92.66	3.3	2.2168	Freshwater	d__Bacteria	p__Margulisbacteria	c__Marinamargulisbacteria	o__SXXA01	f__	g__	s__
3300028032_16	97.74	2.2	2.54068	Freshwater	d__Bacteria	p__Marinisomatota	c__UBA2242	o__UBA2242	f__UBA2242	g__0-14-0-20-45-22	s__
SA2074A-DNA-3_megahit_metabat_bin-0552	92.31	4.4	4.11571	Freshwater	d__Bacteria	p__Marinisomatota	c__UBA2242	o__UBA2242	f__UBA2242	g__B118-G9	s__
3300017526_17	93.41	1.2	2.53243	Freshwater	d__Bacteria	p__Marinisomatota	c__UBA2242	o__UBA2242	f__UBA2242	g__	s__
3300013138_75	75.06	2.2	3.05788	Freshwater	d__Bacteria	p__Marinisomatota	c__UBA2242	o__UBA2242	f__UBA2242	g__	s__
3300013138_72	86.81	0	2.82376	Freshwater	d__Bacteria	p__Marinisomatota	c__UBA2242	o__UBA2242	f__UBA2242	g__	s__
3300017926_4	79.35	0.04	1.91765	Freshwater	d__Archaea	p__Methanobacteriota	c__Methanobacteria	o__Methanobacteriales	f__Methanobacteriaceae	g__Methanobacterium_B	s__
3300017401_5	79.2	0.8	2.01726	Freshwater	d__Archaea	p__Methanobacteriota	c__Methanobacteria	o__Methanobacteriales	f__Methanobacteriaceae	g__Methanobacterium_D	s__
3300017688_7	84	1.2	2.04915	Freshwater	d__Archaea	p__Methanobacteriota	c__Methanobacteria	o__Methanobacteriales	f__Methanobacteriaceae	g__UBA588	s__
3300027902_46	99.73	2.85	2.08952	Freshwater	d__Archaea	p__Methanobacteriota	c__Methanobacteria	o__Methanobacteriales	f__Methanobacteriaceae	g__	s__
3300027819_61	91.95	2.44	2.46894	Freshwater	d__Bacteria	p__Methylomirabilota	c__Methylomirabilia	o__Methylomirabilales	f__Methylomirabilaceae	g__Methylomirabilis	s__
3300027819_24	86.04	2.18	5.24968	Freshwater	d__Bacteria	p__Methylomirabilota	c__Methylomirabilia	o__Methylomirabilales	f__2-02-FULL-66-22	g__2-02-FULL-66-22	s__2-02-FULL-66-22 sp001771285
3300027819_48	96.21	3.45	2.86653	Freshwater	d__Bacteria	p__Methylomirabilota	c__Methylomirabilia	o__Methylomirabilales	f__Methylomirabilaceae	g__Methylomirabilis	s__
3300017931_13	89.67	2.56	4.14374	Freshwater	d__Bacteria	p__Methylomirabilota	c__Methylomirabilia	o__Methylomirabilales	f__2-02-FULL-66-22	g__2-02-FULL-66-22	s__
3300027835_39	96.26	2.59	2.60464	Freshwater	d__Bacteria	p__Methylomirabilota	c__Methylomirabilia	o__Methylomirabilales	f__Methylomirabilaceae	g__Methylomirabilis	s__
3300014159_21	81.78	0.93	1.13038	Freshwater	d__Archaea	p__Micrarchaeota	c__Micrarchaeia	o__Micrarchaeales	f__Micrarchaeaceae	g__UBA12276	s__
3300027835_95	80.14	0	1.39161	Freshwater	d__Archaea	p__Micrarchaeota	c__Micrarchaeia	o__UBA8480	f__UBA97	g__	s__
3300015370_42	89.49	0	1.41937	Freshwater	d__Archaea	p__Micrarchaeota	c__Micrarchaeia	o__UBA8480	f__SBBD01	g__	s__
3300013136_99	87.07	0	1.23005	Freshwater	d__Archaea	p__Micrarchaeota	c__Micrarchaeia	o__UBA10214	f__UBA10161	g__UBA10161	s__
3300024054_68	76.4	0	1.30088	Freshwater	d__Archaea	p__Micrarchaeota	c__Micrarchaeia	o__UBA10214	f__UBA10214	g__	s__
AlinenSediments_megahit_metabat_bin-2471	85.28	4.28	1.05487	Freshwater	d__Archaea	p__Micrarchaeota	c__Micrarchaeia	o__UBA10214	f__UBA10214	g__	s__
3300027819_87	91.04	4.67	1.55106	Freshwater	d__Archaea	p__Micrarchaeota	c__Micrarchaeia	o__UBA10214	f__UBA10161	g__	s__
3300027819_241	93.38	0.93	1.46376	Freshwater	d__Archaea	p__Micrarchaeota	c__Micrarchaeia	o__UBA10214	f__UBA10214	g__	s__
3300028032_46	84.58	0.47	1.02559	Freshwater	d__Archaea	p__Micrarchaeota	c__Micrarchaeia	o__UBA8480	f__UBA93	g__UBA93	s__
AlinenSediments_megahit_metabat_bin-4478	93.46	0.93	1.30953	Freshwater	d__Archaea	p__Micrarchaeota	c__Micrarchaeia	o__UBA10214	f__UBA10214	g__	s__
AlinenSediments_megahit_metabat_bin-0946	92.76	3.74	1.38848	Freshwater	d__Archaea	p__Micrarchaeota	c__Micrarchaeia	o__UBA10214	f__UBA10214	g__	s__
3300027819_94	83.64	0.47	1.41406	Freshwater	d__Archaea	p__Micrarchaeota	c__Micrarchaeia	o__UBA8480	f__	g__	s__
AlinenSediments_megahit_metabat_bin-3077	78.83	1.87	1.41033	Freshwater	d__Archaea	p__Micrarchaeota	c__Micrarchaeia	o__	f__	g__	s__
3300018035_18	82.71	0	1.06062	Freshwater	d__Archaea	p__Micrarchaeota	c__Micrarchaeia	o__Micrarchaeales	f__Micrarchaeaceae	g__UBA12276	s__UBA12276 sp8261u
3300013137_151	76.56	0.47	1.1039	Freshwater	d__Archaea	p__Micrarchaeota	c__Micrarchaeia	o__UBA10214	f__UBA10214	g__	s__
AlinenSediments_megahit_metabat_bin-2344	94.86	1.87	1.31413	Freshwater	d__Archaea	p__Micrarchaeota	c__Micrarchaeia	o__B9-G16	f__	g__	s__
A14_megahit_metabat_bin-2569	83.64	0.93	1.22463	Freshwater	d__Archaea	p__Micrarchaeota	c__Micrarchaeia	o__Micrarchaeales	f__Micrarchaeaceae	g__	s__
AlinenSedimentsCore3_megahit_metabat_bin-0332	96.73	2.18	1.56163	Freshwater	d__Archaea	p__Micrarchaeota	c__Micrarchaeia	o__B9-G16	f__	g__	s__
3300000227_54	84.11	4.67	0.896219	Freshwater	d__Archaea	p__Micrarchaeota	c__Micrarchaeia	o__	f__	g__	s__
AM-lipid-02-D9_megahit_metabat_bin-1051	87.23	1.01	1.52908	Freshwater	d__Archaea	p__Micrarchaeota	c__Micrarchaeia	o__UBA10214	f__UBA10161	g__UBA10161	s__
SA207A_megahit_metabat_bin-0125	91.98	1.87	1.46812	Freshwater	d__Archaea	p__Micrarchaeota	c__Micrarchaeia	o__UBA10214	f__UBA10214	g__	s__
3300020198_78	84.35	1.94	1.14975	Freshwater	d__Archaea	p__Micrarchaeota	c__Micrarchaeia	o__UBA10214	f__	g__	s__
3300017473_30	87.47	1.87	1.11703	Freshwater	d__Archaea	p__Micrarchaeota	c__Micrarchaeia	o__UBA10214	f__UBA10161	g__UBA10161	s__
3300013123_87	77.11	4.21	1.19448	Freshwater	d__Archaea	p__Micrarchaeota	c__Micrarchaeia	o__UBA10214	f__UBA10161	g__UBA10161	s__
AlinenSediments_megahit_metabat_bin-0467	79.42	2.8	1.27008	Freshwater	d__Archaea	p__Micrarchaeota	c__Micrarchaeia	o__UBA8480	f__	g__	s__
3300018042_14	79.6	0.93	1.18171	Freshwater	d__Archaea	p__Micrarchaeota	c__Micrarchaeia	o__Micrarchaeales	f__Micrarchaeaceae	g__UBA12276	s__
A14_megahit_metabat_bin-2075	92.13	3.74	1.34928	Freshwater	d__Archaea	p__Micrarchaeota	c__Micrarchaeia	o__UBA10214	f__UBA10161	g__1-14-0-10-45-29	s__
AlinenSediments_megahit_metabat_bin-0775	86.29	2.44	1.84769	Freshwater	d__Archaea	p__Micrarchaeota	c__Micrarchaeia	o__UBA10214	f__UBA10214	g__	s__
3300027896_104	89.49	0.93	1.30451	Freshwater	d__Archaea	p__Micrarchaeota	c__Micrarchaeia	o__UBA10214	f__UBA10214	g__	s__
SA2074A-DNA-2_megahit_metabat_bin-045	93.69	0	1.59606	Freshwater	d__Archaea	p__Micrarchaeota	c__Micrarchaeia	o__UBA10214	f__UBA10214	g__	s__
C24_megahit_metabat_bin-1049	76.48	1.4	0.996249	Freshwater	d__Archaea	p__Micrarchaeota	c__Micrarchaeia	o__Micrarchaeales	f__Micrarchaeaceae	g__	s__
SA207A_megahit_metabat_bin-0242	92.76	0	1.43782	Freshwater	d__Archaea	p__Micrarchaeota	c__Micrarchaeia	o__UBA10214	f__UBA10214	g__	s__
AlinenSediments_megahit_metabat_bin-2061	87.77	1.77	1.24696	Freshwater	d__Archaea	p__Micrarchaeota	c__Micrarchaeia	o__UBA8480	f__	g__	s__
AlinenSediments_megahit_metabat_bin-4754	75.4	2.7	1.50109	Freshwater	d__Archaea	p__Micrarchaeota	c__Micrarchaeia	o__UBA10214	f__UBA10214	g__	s__
YR2_megahit_metabat_bin-0002	84.91	3.61	7.38183	Freshwater	d__Bacteria	p__Myxococcota	c__UBA9042	o__UBA9042	f__UBA9042	g__	s__
LJ-7-9m_megahit_metabat_bin-1278	96.43	2.8	7.75598	Freshwater	d__Bacteria	p__Myxococcota	c__UBA796	o__UBA796	f__SXON01	g__SXON01	s__
Umea1p3_megahit_metabat_bin-657	93.23	4.03	8.7995	Freshwater	d__Bacteria	p__Myxococcota	c__Polyangia	o__Polyangiales	f__Ga0077539	g__SCUS01	s__
ErkenSummer_megahit_metabat_bin-0937	88.36	1.29	7.88485	Freshwater	d__Bacteria	p__Myxococcota	c__UBA9042	o__UBA9042	f__UBA9042	g__SXRM01	s__
Ja1_megahit_metabat_bin-0143	90.3	1.94	7.48079	Freshwater	d__Bacteria	p__Myxococcota	c__UBA9042	o__UBA9042	f__UBA9042	g__	s__
Loc081215-6m_megahit_metabat_bin-0725	89.68	3.33	8.03907	Freshwater	d__Bacteria	p__Myxococcota	c__UBA796	o__UBA796	f__SXON01	g__	s__
3300017480_10	81.21	2.93	7.92549	Freshwater	d__Bacteria	p__Myxococcota	c__Polyangia	o__Palsa-1104	f__Palsa-1104	g__	s__
Ja2-D4_megahit_metabat_bin-1268	97.42	2.15	5.20601	Freshwater	d__Bacteria	p__Myxococcota	c__Myxococcia	o__Myxococcales	f__Anaeromyxobacteraceae	g__	s__
AlinenLipids_megahit_metabat_bin-0736	85.98	4.43	6.45287	Freshwater	d__Bacteria	p__Myxococcota	c__UBA9042	o__	f__	g__	s__
ErkenSummer_megahit_metabat_bin-2361	86.02	3.71	4.45851	Freshwater	d__Bacteria	p__Myxococcota	c__Bradimonadia	o__Bradymonadales	f__	g__	s__
LaPlata_megahit_metabat_bin-0716	78.43	3.53	6.86871	Freshwater	d__Bacteria	p__Myxococcota	c__Polyangia	o__Polyangiales	f__Polyangiaceae	g__	s__
3300024948_1	78.39	1.45	8.35739	Freshwater	d__Bacteria	p__Myxococcota	c__Myxococcia	o__Myxococcales	f__Myxococcaceae	g__Archangium_A	s__
MJ-time_megahit_metabat_bin-1663	89.98	3.55	6.4689	Freshwater	d__Bacteria	p__Myxococcota	c__UBA9042	o__UBA9042	f__UBA9042	g__	s__
Umea1p3_megahit_metabat_bin-448	86.86	0.65	6.68417	Freshwater	d__Bacteria	p__Myxococcota	c__UBA9042	o__UBA9042	f__UBA9042	g__	s__
3300020180_11	90.65	4.74	7.74682	Freshwater	d__Bacteria	p__Myxococcota	c__Polyangia	o__Polyangiales	f__Polyangiaceae	g__	s__
Ki3-D3_megahit_metabat_bin-0810	85.73	2.9	4.38417	Freshwater	d__Bacteria	p__Myxococcota	c__Bradimonadia	o__Bradymonadales	f__	g__	s__
Loc080925-7m_megahit_metabat_bin-0012	90.78	1.64	5.24729	Freshwater	d__Bacteria	p__Myxococcota	c__UBA9042	o__PWKZ01	f__	g__	s__
LJ-3-65m_megahit_metabat_bin-0446	88.39	1.34	6.11032	Freshwater	d__Bacteria	p__Myxococcota	c__Polyangia	o__Polyangiales	f__Polyangiaceae	g__	s__
3300009084_54	94.19	0.97	5.34496	Freshwater	d__Bacteria	p__Myxococcota	c__Polyangia	o__Palsa-1104	f__Fen-1088	g__	s__
LJ-3-4m_megahit_metabat_bin-0290	76.98	4.52	9.85974	Freshwater	d__Bacteria	p__Myxococcota	c__Bradimonadia	o__UBA7976	f__UBA1532	g__	s__
3300009084_69	77.84	4.68	5.50894	Freshwater	d__Bacteria	p__Myxococcota	c__Polyangia	o__Polyangiales	f__Polyangiaceae	g__	s__
ErkenSummer_megahit_metabat_bin-6818	91.94	4.98	11.8035	Freshwater	d__Bacteria	p__Myxococcota	c__Polyangia	o__Polyangiales	f__Polyangiaceae	g__	s__
Umea1p3_megahit_metabat_bin-428	95.91	0.32	5.62171	Freshwater	d__Bacteria	p__Myxococcota	c__Myxococcia	o__Myxococcales	f__40CM-4-68-19	g__	s__
Erken-D8_megahit_metabat_bin-0291	96.43	3.36	6.22374	Freshwater	d__Bacteria	p__Myxococcota	c__UBA796	o__UBA796	f__SXON01	g__SXON01	s__
3300027800_24	92.64	2.52	3.84953	Freshwater	d__Bacteria	p__Myxococcota	c__UBA9042	o__	f__	g__	s__
3300017485_1	95.88	3.87	11.7687	Freshwater	d__Bacteria	p__Myxococcota	c__Polyangia	o__Polyangiales	f__	g__	s__
Loclat_megahit_metabat_bin-08890	85.92	4.25	8.19559	Freshwater	d__Bacteria	p__Myxococcota	c__Polyangia	o__Polyangiales	f__Ga0077539	g__SCUS01	s__
ErkenSummer_megahit_metabat_bin-5044	93.49	4.41	7.54205	Freshwater	d__Bacteria	p__Myxococcota	c__UBA796	o__UBA796	f__SXON01	g__	s__
Loclat_megahit_metabat_bin-05004	96.59	3.76	5.89032	Freshwater	d__Bacteria	p__Myxococcota	c__UBA796	o__UBA796	f__SXON01	g__	s__
3300027760_7	88.89	3.23	5.67061	Freshwater	d__Bacteria	p__Myxococcota	c__Bradimonadia	o__UBA7976	f__UBA1532	g__	s__
Loc080925-5-5m_megahit_metabat_bin-0486	87.4	0.65	6.34549	Freshwater	d__Bacteria	p__Myxococcota	c__UBA9042	o__UBA9042	f__UBA9042	g__	s__
Umea1p2_megahit_metabat_bin-1154	97.06	2.62	8.22949	Freshwater	d__Bacteria	p__Myxococcota	c__UBA796	o__UBA796	f__SXON01	g__	s__
Loclat_megahit_metabat_bin-04987	77.13	1.96	6.58166	Freshwater	d__Bacteria	p__Myxococcota	c__UBA9042	o__UBA9042	f__UBA9042	g__SXRM01	s__
3300009083_37	85.55	2.82	7.56973	Freshwater	d__Bacteria	p__Myxococcota	c__UBA9042	o__PHBI01	f__PHBI01	g__SXIE01	s__
MJ-time_megahit_metabat_bin-4440	93.32	4.75	11.4762	Freshwater	d__Bacteria	p__Myxococcota	c__Polyangia	o__Polyangiales	f__	g__	s__
Ja1-D2_megahit_metabat_bin-2129	85.46	0.65	7.33482	Freshwater	d__Bacteria	p__Myxococcota	c__UBA9042	o__UBA9042	f__UBA9042	g__SXRM01	s__
A3_megahit_metabat_bin-259	90.73	0.82	6.50014	Freshwater	d__Bacteria	p__Myxococcota	c__UBA9042	o__UBA9042	f__UBA9042	g__	s__
Loclat_megahit_metabat_bin-17204	92.1	1.52	7.35904	Freshwater	d__Bacteria	p__Myxococcota	c__Polyangia	o__Polyangiales	f__Polyangiaceae	g__	s__
3300027878_15	96.77	3.75	8.21804	Freshwater	d__Bacteria	p__Myxococcota	c__Myxococcia	o__Myxococcales	f__Myxococcaceae	g__	s__
3300013006_7	93.35	1.68	7.59774	Freshwater	d__Bacteria	p__Myxococcota	c__UBA796	o__UBA796	f__UBA796	g__	s__
MJ120716A_megahit_metabat_bin-0880	89.91	3.09	6.19305	Freshwater	d__Bacteria	p__Myxococcota	c__UBA9042	o__UBA9042	f__UBA9042	g__	s__
3300025612_2	80.43	3.23	7.60017	Freshwater	d__Bacteria	p__Myxococcota	c__Polyangia	o__Polyangiales	f__Polyangiaceae	g__	s__
KT_megahit_metabat_bin-2017	83.67	4.07	9.63251	Freshwater	d__Bacteria	p__Myxococcota	c__Polyangia	o__Polyangiales	f__Ga0077539	g__	s__
ErkenSummer_megahit_metabat_bin-0132	84.51	2.9	4.61867	Freshwater	d__Bacteria	p__Myxococcota	c__Polyangia	o__Polyangiales	f__Polyangiaceae	g__	s__
Ki1-2-7m_megahit_metabat_bin-406	98.06	0.65	4.149	Freshwater	d__Bacteria	p__Myxococcota	c__Myxococcia	o__Myxococcales	f__Anaeromyxobacteraceae	g__	s__
3300009084_44	88.69	4.45	6.56294	Freshwater	d__Bacteria	p__Myxococcota	c__Polyangia	o__Palsa-1104	f__Fen-1088	g__	s__
Day2-2_megahit_metabat_bin-152	90.97	2.93	7.99217	Freshwater	d__Bacteria	p__Myxococcota	c__UBA796	o__UBA796	f__SXON01	g__	s__
Ja1-D5_megahit_metabat_bin-407	99.14	1.29	4.59854	Freshwater	d__Bacteria	p__Myxococcota	c__Myxococcia	o__Myxococcales	f__Anaeromyxobacteraceae	g__	s__
LaPlata_megahit_metabat_bin-3660	88.91	3.36	7.59211	Freshwater	d__Bacteria	p__Myxococcota	c__UBA796	o__UBA796	f__GCA-2862545	g__	s__
3300027806_11	76.38	4.19	6.26024	Freshwater	d__Bacteria	p__Myxococcota	c__Polyangia	o__Polyangiales	f__Sandaracinaceae	g__Sandaracinus	s__
KTt_megahit_metabat_bin-2109	94.84	2.6	9.26538	Freshwater	d__Bacteria	p__Myxococcota	c__Polyangia	o__Polyangiales	f__Polyangiaceae	g__	s__
Ja1-D4_megahit_metabat_bin-232	96.45	1.94	9.00047	Freshwater	d__Bacteria	p__Myxococcota	c__Myxococcia	o__Myxococcales	f__Myxococcaceae	g__Archangium_A	s__
KR_megahit_metabat_bin-2751	76.89	2.9	6.73942	Freshwater	d__Bacteria	p__Myxococcota	c__UBA9042	o__PWKZ01	f__	g__	s__
Kiruna3_megahit_metabat_bin-1548	91.18	2.37	5.14002	Freshwater	d__Bacteria	p__Myxococcota	c__Polyangia	o__Polyangiales	f__Polyangiaceae	g__	s__
KT_megahit_metabat_bin-1087	87.6	4.52	6.88199	Freshwater	d__Bacteria	p__Myxococcota	c__Polyangia	o__Polyangiales	f__Sandaracinaceae	g__Sandaracinus	s__
Umea_megahit_metabat_bin-04856	90.62	2.67	6.62791	Freshwater	d__Bacteria	p__Myxococcota	c__UBA9042	o__UBA9042	f__UBA9042	g__	s__
LJ-5-9m_megahit_metabat_bin-1174	89.33	4.93	8.05202	Freshwater	d__Bacteria	p__Myxococcota	c__Polyangia	o__Polyangiales	f__	g__	s__
[truncated: 4,511 more rows]
